# Supplementary material for: Crystal structure of tetra­methyl­ammonium 1,1,7,7-tetra­cyano­hepta-2,4,6-trienide
Source: Acta Crystallogr E Crystallogr Commun. 2019 Aug 23;75(Pt 9):1344–7. doi: 10.1107/S2056989019011411 (PMC6727047; doi:10.1107/S2056989019011411)
Supplement: Supplementary file 1 [file e-75-01344-sup1.cif]

##############################################################################
#                                                                            #
# This CIF contains the data in a paper accepted for publication in          #
# Acta Crystallographica Section E. It conforms to the requirements of       #
# Notes for Authors for Acta Crystallographica Section E, and has been       #
# peer reviewed under the auspices of the IUCr Commission on Journals.       #
#                                                                            #
# Full details of the Crystallographic Information File format               #
# are given in the paper "The Crystallographic Information File (CIF):       #
# a New Standard Archive File for Crystallography" by S. R. Hall, F. H.      #
# Allen and I. D. Brown [Acta Cryst. (1991), A47, 655-685].                  #
#                                                                            #
# The current version of the core CIF dictionary is obtainable from          #
# ftp://ftp.iucr.org/pub/cif_core.dic.                                       #
#                                                                            #
# Software is freely available for graphical display of the structure(s)     #
# in this CIF. For information consult the CIF software page                 #
# http://www.iucr.org/resources/cif/software.                                #
#                                                                            #
# This file may be used for bona fide research purposes within the           #
# scientific community so long as proper attribution is given to the journal # 
# article from which it was obtained.                                        #
#                                                                            #
##############################################################################
data_I
_audit_creation_method
;
Olex2 1.2
(compiled 2018.05.29 svn.r3508 for OlexSys, GUI svn.r5506)
;
_journal_date_recd_electronic     2019-04-22
_journal_date_accepted     2019-08-14
_journal_name_full     'Acta Crystallographica, Section E'
_journal_year     2019
_journal_volume     75
_journal_issue      9
_journal_page_first     1344
_journal_page_last     1347
_journal_paper_category     GO
_journal_paper_doi     10.1107/S2056989019011411
_journal_coeditor_code     NR2075
_publ_contact_author_name     'Georgii Bogdanov'
_publ_contact_author_address     '1005 Diamond st, Las Vegas, NM 87701 USA'
_publ_contact_author_email     bogdgv@gmail.com
_publ_contact_author_phone     ?
_publ_section_title
;
Crystal structure of tetramethylammonium 1,1,7,7-tetracyanohepta-2,4,6-trienide
;
loop_
    _publ_author_name
    _publ_author_footnote
    _publ_author_address
    'Bogdanov, Georgii' .
;
Department of Chemistry, New Mexico Highlands University, Las Vegas, New Mexico,
87701
USA
;
    'Tillotson, John P' .
;
School of Chemistry and Biochemistry, Georgia Institute of Technology, Atlanta,
Georgia, 30332
USA
;
    'Bustos, Jenna' .
;
Department of Chemistry, New Mexico Highlands University, Las Vegas, New Mexico,
87701
USA
;
    'Fonari, Marina' .
;
Department of Chemistry, New Mexico Highlands University, Las Vegas, New Mexico,
87701
USA
;
    'Timofeeva, Tatiana V.' .
;
Department of Chemistry, New Mexico Highlands University, Las Vegas, New Mexico,
87701
USA
;
_publ_section_synopsis
;
In the crystal, C---H...N(nitrile) short contacts and stacking interactions
combine to link the anions into layers parallel to the (\=101) plane and
separated by  columns of tetramethylammonium cations.
;
_chemical_name_systematic
;
Tetramethylammonium 1,1,7,7-tetracyanohepta-2,4,6-trienide
;
_chemical_name_common     ?
_chemical_formula_moiety     'C4 H12 N +, C11 H5 N4 -'
_chemical_formula_sum     'C15 H17 N5'
_chemical_formula_weight     267.33
_chemical_melting_point     ?
_space_group_crystal_system     monoclinic
_space_group_name_H-M_alt     'P 21/n'
_space_group_name_Hall     '-P 2yn'
loop_
    _space_group_symop_operation_xyz
    'x, y, z'
    '-x+1/2, y+1/2, -z+1/2'
    '-x, -y, -z'
    'x-1/2, -y-1/2, z-1/2'
_cell_length_a     10.6043(5)
_cell_length_b     9.4168(4)
_cell_length_c     16.4423(7)
_cell_angle_alpha     90
_cell_angle_beta     107.8856(17)
_cell_angle_gamma     90
_cell_volume     1562.55(12)
_cell_formula_units_Z     4
_cell_measurement_reflns_used     6241
_cell_measurement_theta_min     2.60
_cell_measurement_theta_max     25.61
_cell_measurement_temperature     150(2)
_exptl_crystal_description     block
_exptl_crystal_colour     'light blue'
_exptl_crystal_size_max     0.35
_exptl_crystal_size_mid     0.21
_exptl_crystal_size_min     0.15
_exptl_crystal_density_diffrn     1.136
_exptl_crystal_density_meas     ?
_exptl_crystal_density_method     'not measured'
_exptl_crystal_F_000     568
_exptl_absorpt_coefficient_mu     0.072
_exptl_absorpt_correction_type     multi-scan
_exptl_absorpt_process_details
;
(SADABS; Bruker, 2016)
;
_exptl_absorpt_correction_T_min     0.6544
_exptl_absorpt_correction_T_max     0.7469
_diffrn_ambient_temperature     150.15
_diffrn_source     'sealed X-ray tube'
_diffrn_radiation_type     MoK\a
_diffrn_radiation_wavelength     0.71073
_diffrn_measurement_device_type     'Bruker APEXII CCD'
_diffrn_measurement_method     '\f and \w scans'
_diffrn_detector_area_resol_mean     ?
_diffrn_reflns_number     64536
_diffrn_reflns_av_R_equivalents     0.0965
_diffrn_reflns_av_unetI/netI     0.0558
_diffrn_reflns_theta_min     2.524
_diffrn_reflns_theta_max     35.153
_diffrn_reflns_theta_full     25.242
_diffrn_measured_fraction_theta_max     0.995
_diffrn_measured_fraction_theta_full     0.999
_diffrn_reflns_limit_h_min     -17
_diffrn_reflns_limit_h_max     17
_diffrn_reflns_limit_k_min     -15
_diffrn_reflns_limit_k_max     15
_diffrn_reflns_limit_l_min     -26
_diffrn_reflns_limit_l_max     26
_diffrn_standards_number     0
_refine_special_details     ?
_reflns_number_total     6914
_reflns_number_gt     3657
_reflns_threshold_expression     'I > 2\s(I)'
_refine_ls_structure_factor_coef     Fsqd
_refine_ls_matrix_type     full
_refine_ls_R_factor_all     0.1271
_refine_ls_R_factor_gt     0.0666
_refine_ls_wR_factor_gt     0.1804
_refine_ls_wR_factor_ref     0.2214
_refine_ls_goodness_of_fit_ref     1.025
_refine_ls_restrained_S_all     1.038
_refine_ls_number_reflns     6914
_refine_ls_number_parameters     179
_refine_ls_number_restraints     51
_refine_ls_hydrogen_treatment     constr
_refine_ls_weighting_scheme     calc
_refine_ls_weighting_details
              'w=1/[\s^2^(Fo^2^)+(0.0941P)^2^+0.3740P] where P=(Fo^2^+2Fc^2^)/3'
_atom_sites_solution_hydrogens     geom
_atom_sites_solution_primary     direct
_atom_sites_solution_secondary     difmap
_refine_ls_shift/su_max     0.000
_refine_ls_shift/su_mean     0.000
_refine_diff_density_max     0.501
_refine_diff_density_min     -0.514
_refine_ls_extinction_method     none
_refine_ls_extinction_coef     .
loop_
    _atom_type_symbol
    _atom_type_description
    _atom_type_scat_dispersion_real
    _atom_type_scat_dispersion_imag
    _atom_type_scat_source
    'C' 'C' 0.0033 0.0016
                         'International Tables Vol C Tables 4.2.6.8 and 6.1.1.4'
    'H' 'H' 0.0000 0.0000
                         'International Tables Vol C Tables 4.2.6.8 and 6.1.1.4'
    'N' 'N' 0.0061 0.0033
                         'International Tables Vol C Tables 4.2.6.8 and 6.1.1.4'
_computing_data_collection
;
APEX3 (Bruker, 2018)
;
_computing_cell_refinement
;
SAINT (Bruker, 2016)
;
_computing_data_reduction
;
SAINT (Bruker, 2016)
;
_computing_structure_solution
;
SHELXT2017 (Sheldrick, 2015a)
;
_computing_structure_refinement
;
SHELXL2018 (Sheldrick, 2015b)
;
_computing_molecular_graphics
;
<i>OLEX2</i> (Dolomanov et al., 2009)
;
_computing_publication_material
;
<i>OLEX2</i> (Dolomanov et al., 2009)
;
loop_
    _atom_site_type_symbol
    _atom_site_label
    _atom_site_fract_x
    _atom_site_fract_y
    _atom_site_fract_z
    _atom_site_U_iso_or_equiv
    _atom_site_adp_type
    _atom_site_calc_flag
    _atom_site_occupancy
    _atom_site_disorder_assembly
    _atom_site_disorder_group
    N N1 0.54341(16) 0.24960(18) 0.22446(9) 0.0608(4) Uani d 1 . .
    N N2 0.36705(18) 0.37537(19) -0.04834(9) 0.0631(4) Uani d 1 . .
    N N3 -0.17214(16) 0.90748(17) -0.16118(8) 0.0548(4) Uani d 1 . .
    N N4 -0.29656(17) 1.11815(18) 0.04221(10) 0.0617(4) Uani d 1 . .
    C C1 0.46618(16) 0.31235(16) 0.17174(9) 0.0439(3) Uani d 1 . .
    C C2 0.37143(14) 0.39111(14) 0.10849(8) 0.0375(3) Uani d 1 . .
    C C3 0.37173(16) 0.37974(16) 0.02231(9) 0.0433(3) Uani d 1 . .
    C C4 0.28203(14) 0.48084(14) 0.12984(8) 0.0360(3) Uani d 1 . .
    H H4 0.286927 0.486600 0.188411 0.043 Uiso calc 1 . .
    C C5 0.18676(15) 0.56214(15) 0.07251(8) 0.0391(3) Uani d 1 . .
    H H5 0.178726 0.553107 0.013587 0.047 Uiso calc 1 . .
    C C6 0.10204(14) 0.65596(15) 0.09478(8) 0.0374(3) Uani d 1 . .
    H H6 0.107502 0.663852 0.153364 0.045 Uiso calc 1 . .
    C C7 0.00981(15) 0.73879(15) 0.03587(8) 0.0385(3) Uani d 1 . .
    H H7 0.001958 0.726481 -0.022824 0.046 Uiso calc 1 . .
    C C8 -0.07162(13) 0.83809(14) 0.05642(8) 0.0356(3) Uani d 1 . .
    H H8 -0.068286 0.846208 0.114637 0.043 Uiso calc 1 . .
    C C9 -0.15824(14) 0.92700(15) -0.00276(8) 0.0363(3) Uani d 1 . .
    C C10 -0.16767(14) 0.91795(16) -0.09079(9) 0.0400(3) Uani d 1 . .
    C C11 -0.23544(16) 1.03238(17) 0.02185(9) 0.0432(3) Uani d 1 . .
    N N5 0.93087(11) 0.33415(12) 0.26390(7) 0.0352(2) Uani d 1 . .
    C C12 0.90376(19) 0.17881(17) 0.25738(11) 0.0514(4) Uani d 1 . .
    H H12A 0.924319 0.138185 0.314851 0.077 Uiso calc 1 . .
    H H12B 0.810076 0.162583 0.226183 0.077 Uiso calc 1 . .
    H H12C 0.959035 0.133384 0.226798 0.077 Uiso calc 1 . .
    C C13 0.8536(4) 0.4046(3) 0.18099(17) 0.0490(7) Uiso d 0.663(9) A 1
    H H13A 0.871124 0.507013 0.184931 0.073 Uiso calc 0.663(9) A 1
    H H13B 0.881000 0.364754 0.133987 0.073 Uiso calc 0.663(9) A 1
    H H13C 0.758711 0.387889 0.170296 0.073 Uiso calc 0.663(9) A 1
    C C14 0.8909(4) 0.4015(3) 0.3353(2) 0.0435(7) Uiso d 0.663(9) A 1
    H H14A 0.910320 0.503380 0.337393 0.065 Uiso calc 0.663(9) A 1
    H H14B 0.795749 0.387336 0.325245 0.065 Uiso calc 0.663(9) A 1
    H H14C 0.940554 0.357500 0.389733 0.065 Uiso calc 0.663(9) A 1
    C C15 1.0755(3) 0.3641(3) 0.2819(2) 0.0496(8) Uiso d 0.663(9) A 1
    H H15A 1.090359 0.466948 0.285821 0.074 Uiso calc 0.663(9) A 1
    H H15B 1.125448 0.319406 0.336004 0.074 Uiso calc 0.663(9) A 1
    H H15C 1.105413 0.325613 0.235551 0.074 Uiso calc 0.663(9) A 1
    C C13A 1.0743(7) 0.3428(10) 0.3146(7) 0.088(3) Uiso d 0.337(9) A 2
    H H13D 1.088217 0.297754 0.370414 0.132 Uiso calc 0.337(9) A 2
    H H13E 1.127343 0.293692 0.283871 0.132 Uiso calc 0.337(9) A 2
    H H13F 1.101335 0.442639 0.322782 0.132 Uiso calc 0.337(9) A 2
    C C14A 0.9016(9) 0.3989(6) 0.1798(3) 0.0563(16) Uiso d 0.337(9) A 2
    H H14D 0.920339 0.500938 0.186074 0.084 Uiso calc 0.337(9) A 2
    H H14E 0.956852 0.355127 0.148616 0.084 Uiso calc 0.337(9) A 2
    H H14F 0.807893 0.384326 0.148001 0.084 Uiso calc 0.337(9) A 2
    C C15A 0.8467(7) 0.3965(5) 0.3131(4) 0.0457(14) Uiso d 0.337(9) A 2
    H H15D 0.868380 0.351102 0.369345 0.069 Uiso calc 0.337(9) A 2
    H H15E 0.863637 0.498739 0.320288 0.069 Uiso calc 0.337(9) A 2
    H H15F 0.753021 0.380433 0.281860 0.069 Uiso calc 0.337(9) A 2
loop_
    _atom_site_aniso_label
    _atom_site_aniso_U_11
    _atom_site_aniso_U_22
    _atom_site_aniso_U_33
    _atom_site_aniso_U_12
    _atom_site_aniso_U_13
    _atom_site_aniso_U_23
    N1 0.0710(10) 0.0648(10) 0.0455(8) 0.0213(8) 0.0162(7) 0.0058(7)
    N2 0.0830(11) 0.0716(10) 0.0389(7) 0.0087(9) 0.0247(7) -0.0069(7)
    N3 0.0652(9) 0.0656(9) 0.0338(6) 0.0110(7) 0.0155(6) 0.0044(6)
    N4 0.0747(10) 0.0625(10) 0.0571(9) 0.0175(8) 0.0339(8) 0.0059(7)
    C1 0.0545(9) 0.0407(8) 0.0379(7) 0.0050(6) 0.0166(6) -0.0010(6)
    C2 0.0480(7) 0.0346(6) 0.0301(6) -0.0007(5) 0.0121(5) -0.0019(5)
    C3 0.0543(8) 0.0401(7) 0.0368(7) 0.0020(6) 0.0160(6) -0.0050(6)
    C4 0.0469(7) 0.0354(6) 0.0264(5) -0.0043(5) 0.0123(5) -0.0018(5)
    C5 0.0501(8) 0.0398(7) 0.0273(6) 0.0012(6) 0.0120(5) -0.0001(5)
    C6 0.0453(7) 0.0372(7) 0.0303(6) -0.0028(5) 0.0125(5) 0.0000(5)
    C7 0.0468(7) 0.0407(7) 0.0286(6) 0.0004(6) 0.0128(5) -0.0003(5)
    C8 0.0412(7) 0.0390(7) 0.0278(6) -0.0043(5) 0.0125(5) 0.0010(5)
    C9 0.0402(7) 0.0416(7) 0.0292(6) -0.0010(5) 0.0138(5) 0.0011(5)
    C10 0.0414(7) 0.0454(8) 0.0335(6) 0.0037(6) 0.0118(5) 0.0038(5)
    C11 0.0491(8) 0.0486(8) 0.0353(7) 0.0024(6) 0.0179(6) 0.0043(6)
    N5 0.0400(6) 0.0364(6) 0.0307(5) -0.0003(4) 0.0133(4) 0.0001(4)
    C12 0.0688(11) 0.0371(8) 0.0521(9) -0.0016(7) 0.0243(8) 0.0000(6)
_geom_special_details
;
 All esds (except the esd in the dihedral angle between two l.s. planes)
 are estimated using the full covariance matrix.  The cell esds are taken
 into account individually in the estimation of esds in distances, angles
 and torsion angles; correlations between esds in cell parameters are only
 used when they are defined by crystal symmetry.  An approximate (isotropic)
 treatment of cell esds is used for estimating esds involving l.s. planes.
;
loop_
    _geom_bond_atom_site_label_1
    _geom_bond_atom_site_label_2
    _geom_bond_site_symmetry_2
    _geom_bond_distance
    _geom_bond_publ_flag
    N1 C1 . 1.156(2) ?
    N2 C3 . 1.1481(19) ?
    N3 C10 . 1.1480(18) ?
    N4 C11 . 1.148(2) ?
    C1 C2 . 1.414(2) ?
    C2 C3 . 1.4220(19) ?
    C2 C4 . 1.3929(19) ?
    C4 H4 . 0.9500 ?
    C4 C5 . 1.382(2) ?
    C5 H5 . 0.9500 ?
    C5 C6 . 1.387(2) ?
    C6 H6 . 0.9500 ?
    C6 C7 . 1.386(2) ?
    C7 H7 . 0.9500 ?
    C7 C8 . 1.3832(19) ?
    C8 H8 . 0.9500 ?
    C8 C9 . 1.3938(19) ?
    C9 C10 . 1.4225(18) ?
    C9 C11 . 1.422(2) ?
    N5 C12 . 1.4883(19) ?
    N5 C13 . 1.511(3) ?
    N5 C14 . 1.505(3) ?
    N5 C15 . 1.497(3) ?
    N5 C13A . 1.495(7) ?
    N5 C14A . 1.455(5) ?
    N5 C15A . 1.496(5) ?
    C12 H12A . 0.9800 ?
    C12 H12B . 0.9800 ?
    C12 H12C . 0.9800 ?
    C13 H13A . 0.9800 ?
    C13 H13B . 0.9800 ?
    C13 H13C . 0.9800 ?
    C14 H14A . 0.9800 ?
    C14 H14B . 0.9800 ?
    C14 H14C . 0.9800 ?
    C15 H15A . 0.9800 ?
    C15 H15B . 0.9800 ?
    C15 H15C . 0.9800 ?
    C13A H13D . 0.9800 ?
    C13A H13E . 0.9800 ?
    C13A H13F . 0.9800 ?
    C14A H14D . 0.9800 ?
    C14A H14E . 0.9800 ?
    C14A H14F . 0.9800 ?
    C15A H15D . 0.9800 ?
    C15A H15E . 0.9800 ?
    C15A H15F . 0.9800 ?
loop_
    _geom_angle_atom_site_label_1
    _geom_angle_atom_site_label_2
    _geom_angle_atom_site_label_3
    _geom_angle_site_symmetry_1
    _geom_angle_site_symmetry_3
    _geom_angle
    _geom_angle_publ_flag
    N1 C1 C2 . . 178.84(17) ?
    C1 C2 C3 . . 118.35(13) ?
    C4 C2 C1 . . 121.18(12) ?
    C4 C2 C3 . . 120.45(13) ?
    N2 C3 C2 . . 176.64(18) ?
    C2 C4 H4 . . 117.4 ?
    C5 C4 C2 . . 125.15(12) ?
    C5 C4 H4 . . 117.4 ?
    C4 C5 H5 . . 117.6 ?
    C4 C5 C6 . . 124.74(12) ?
    C6 C5 H5 . . 117.6 ?
    C5 C6 H6 . . 118.3 ?
    C7 C6 C5 . . 123.32(12) ?
    C7 C6 H6 . . 118.3 ?
    C6 C7 H7 . . 117.7 ?
    C8 C7 C6 . . 124.69(12) ?
    C8 C7 H7 . . 117.7 ?
    C7 C8 H8 . . 117.9 ?
    C7 C8 C9 . . 124.23(12) ?
    C9 C8 H8 . . 117.9 ?
    C8 C9 C10 . . 119.98(12) ?
    C8 C9 C11 . . 122.28(12) ?
    C11 C9 C10 . . 117.69(13) ?
    N3 C10 C9 . . 177.83(16) ?
    N4 C11 C9 . . 179.3(2) ?
    C12 N5 C13 . . 109.12(15) ?
    C12 N5 C14 . . 112.07(14) ?
    C12 N5 C15 . . 111.28(15) ?
    C12 N5 C13A . . 103.6(4) ?
    C12 N5 C15A . . 106.9(2) ?
    C14 N5 C13 . . 108.31(17) ?
    C15 N5 C13 . . 109.50(18) ?
    C15 N5 C14 . . 106.48(17) ?
    C13A N5 C15A . . 110.5(4) ?
    C14A N5 C12 . . 111.3(3) ?
    C14A N5 C13A . . 113.0(4) ?
    C14A N5 C15A . . 111.2(3) ?
    N5 C12 H12A . . 109.5 ?
    N5 C12 H12B . . 109.5 ?
    N5 C12 H12C . . 109.5 ?
    H12A C12 H12B . . 109.5 ?
    H12A C12 H12C . . 109.5 ?
    H12B C12 H12C . . 109.5 ?
    N5 C13 H13A . . 109.5 ?
    N5 C13 H13B . . 109.5 ?
    N5 C13 H13C . . 109.5 ?
    H13A C13 H13B . . 109.5 ?
    H13A C13 H13C . . 109.5 ?
    H13B C13 H13C . . 109.5 ?
    N5 C14 H14A . . 109.5 ?
    N5 C14 H14B . . 109.5 ?
    N5 C14 H14C . . 109.5 ?
    H14A C14 H14B . . 109.5 ?
    H14A C14 H14C . . 109.5 ?
    H14B C14 H14C . . 109.5 ?
    N5 C15 H15A . . 109.5 ?
    N5 C15 H15B . . 109.5 ?
    N5 C15 H15C . . 109.5 ?
    H15A C15 H15B . . 109.5 ?
    H15A C15 H15C . . 109.5 ?
    H15B C15 H15C . . 109.5 ?
    N5 C13A H13D . . 109.5 ?
    N5 C13A H13E . . 109.5 ?
    N5 C13A H13F . . 109.5 ?
    H13D C13A H13E . . 109.5 ?
    H13D C13A H13F . . 109.5 ?
    H13E C13A H13F . . 109.5 ?
    N5 C14A H14D . . 109.5 ?
    N5 C14A H14E . . 109.5 ?
    N5 C14A H14F . . 109.5 ?
    H14D C14A H14E . . 109.5 ?
    H14D C14A H14F . . 109.5 ?
    H14E C14A H14F . . 109.5 ?
    N5 C15A H15D . . 109.5 ?
    N5 C15A H15E . . 109.5 ?
    N5 C15A H15F . . 109.5 ?
    H15D C15A H15E . . 109.5 ?
    H15D C15A H15F . . 109.5 ?
    H15E C15A H15F . . 109.5 ?
loop_
    _geom_torsion_atom_site_label_1
    _geom_torsion_atom_site_label_2
    _geom_torsion_atom_site_label_3
    _geom_torsion_atom_site_label_4
    _geom_torsion_site_symmetry_1
    _geom_torsion_site_symmetry_2
    _geom_torsion_site_symmetry_3
    _geom_torsion_site_symmetry_4
    _geom_torsion
    _geom_torsion_publ_flag
    C1 C2 C4 C5 . . . . 179.67(14) ?
    C2 C4 C5 C6 . . . . -176.99(14) ?
    C3 C2 C4 C5 . . . . 1.4(2) ?
    C4 C5 C6 C7 . . . . 178.25(14) ?
    C5 C6 C7 C8 . . . . -176.78(14) ?
    C6 C7 C8 C9 . . . . 175.87(14) ?
    C7 C8 C9 C10 . . . . 0.6(2) ?
    C7 C8 C9 C11 . . . . -176.86(14) ?
loop_
    _geom_hbond_atom_site_label_D
    _geom_hbond_atom_site_label_H
    _geom_hbond_atom_site_label_A
    _geom_hbond_site_symmetry_A
    _geom_hbond_distance_DH
    _geom_hbond_distance_HA
    _geom_hbond_distance_DA
    _geom_hbond_angle_DHA
    _geom_hbond_publ_flag
    C4 H4 N3 4_676 0.95 2.58 3.4819(18) 159.3 yes
    C12 H12A N2 4_666 0.98 2.51 3.373(2) 147.3 yes
_shelx_space_group_comment
;
The symmetry employed for this shelxl refinement is uniquely defined
by the following loop, which should always be used as a source of
symmetry information in preference to the above space-group names.
They are only intended as comments.
;
_shelx_estimated_absorpt_T_min     0.975
_shelx_estimated_absorpt_T_max     0.989
_shelx_hkl_file
;
   1   0   0    0.00    0.01
   1   0   0    0.00    0.01
  -1   0   0    0.05    0.01
   2   0   0    1.91    0.16
  -2   0   0    1.73    0.15
   3   0   0    0.01    0.03
  -3   0   0   -0.02    0.02
   3   0   0   -0.03    0.03
   4   0   0  105.97    7.52
   4   0   0   92.93    7.52
   4   0   0  108.27    7.52
  -4   0   0  100.97    7.50
   4   0   0   97.99    7.51
   5   0   0    0.06    0.06
   5   0   0   -0.06    0.06
  -5   0   0   -0.01    0.04
   5   0   0    0.08    0.05
   5   0   0   -0.05    0.05
   5   0   0   -0.04    0.05
   6   0   0    0.08    0.07
   6   0   0    0.15    0.08
   6   0   0    0.02    0.06
   6   0   0   -0.04    0.06
   6   0   0    0.08    0.07
   6   0   0    0.00    0.04
  -6   0   0    0.10    0.06
  -7   0   0    0.00    0.06
   7   0   0   -0.06    0.07
  -7   0   0    0.02    0.05
   7   0   0   -0.03    0.07
   7   0   0   -0.02    0.07
   7   0   0    0.00    0.05
   7   0   0   -0.08    0.06
   7   0   0   -0.02    0.04
   7   0   0   -0.07    0.04
   8   0   0    0.92    0.20
  -8   0   0    0.88    0.15
   8   0   0    1.23    0.19
   8   0   0    1.22    0.20
   8   0   0    0.91    0.18
   8   0   0    1.12    0.19
   9   0   0    0.04    0.11
   9   0   0    0.10    0.11
   9   0   0   -0.02    0.09
   9   0   0    0.03    0.10
   9   0   0    0.09    0.11
  10   0   0    0.21    0.15
  10   0   0    0.00    0.12
  10   0   0    0.07    0.12
  10   0   0   -0.16    0.09
  10   0   0    0.15    0.13
  11   0   0    0.00    0.14
  11   0   0    0.06    0.13
  11   0   0    0.15    0.16
  11   0   0    0.10    0.16
  11   0   0    0.13    0.14
  12   0   0    0.46    0.20
  12   0   0    0.17    0.16
  12   0   0    0.42    0.20
  12   0   0   -0.12    0.13
  13   0   0    0.00    0.17
  13   0   0   -0.15    0.15
 -13   0   0    0.09    0.18
  13   0   0   -0.13    0.14
  13   0   0   -0.04    0.18
  14   0   0    0.31    0.21
  14   0   0    0.33    0.22
  14   0   0    0.25    0.20
  15   0   0    0.01    0.18
  15   0   0    0.19    0.21
  15   0   0    0.17    0.23
 -16   0   0    0.24    0.25
  16   0   0    0.06    0.24
  16   0   0    0.06    0.22
   0  -1   0   -0.01    0.01
   0   1   0    0.02    0.01
   1  -1   0    3.78    0.30
   2  -1   0  106.48    7.61
  -2  -1   0   93.73    7.60
   2   1   0  104.51    7.61
  -2   1   0  106.18    7.61
  -3  -1   0   38.52    3.18
   3  -1   0   49.29    3.22
  -3   1   0   42.27    3.20
   4  -1   0   10.80    0.81
   4  -1   0   10.22    0.81
  -4  -1   0    9.70    0.78
   4  -1   0   10.74    0.82
  -4   1   0   10.40    0.81
   4   1   0    8.73    0.81
   4   1   0    9.91    0.81
   4   1   0   10.97    0.79
   4   1   0   10.89    0.82
   4   1   0   10.46    0.81
   4   1   0   11.32    0.81
  -5  -1   0    5.15    0.41
   5  -1   0    5.31    0.43
   5  -1   0    4.73    0.43
   5  -1   0    5.02    0.43
   5  -1   0    5.16    0.45
   5   1   0    4.61    0.43
   5   1   0    5.11    0.42
   5   1   0    5.61    0.45
  -5   1   0    5.74    0.43
   5   1   0    5.46    0.41
   5   1   0    4.69    0.43
   5   1   0    4.67    0.44
   5   1   0    4.79    0.43
   6  -1   0   18.43    1.47
   6  -1   0   19.81    1.46
  -6  -1   0   21.59    1.44
   6  -1   0   17.18    1.48
   6  -1   0   19.76    1.47
   6  -1   0   18.11    1.44
   6   1   0   19.33    1.45
   6   1   0   17.74    1.47
   6   1   0   19.12    1.47
   6   1   0   19.08    1.47
  -6   1   0   17.35    1.44
  -6   1   0   18.53    1.46
   6   1   0   19.25    1.49
   6   1   0   19.72    1.47
   7  -1   0    5.73    0.50
   7  -1   0    6.23    0.47
   7  -1   0    5.74    0.52
   7  -1   0    5.41    0.50
  -7  -1   0    5.82    0.46
   7  -1   0    5.60    0.50
   7  -1   0    5.95    0.48
   7   1   0    5.90    0.51
   7   1   0    5.89    0.50
   7   1   0    5.41    0.51
   7   1   0    5.93    0.48
   7   1   0    5.02    0.50
   7   1   0    5.46    0.50
  -7   1   0    5.41    0.48
  -7   1   0    5.18    0.47
   8  -1   0    0.90    0.15
   8  -1   0    0.52    0.14
  -8  -1   0    0.56    0.13
   8  -1   0    0.71    0.18
   8  -1   0    0.58    0.14
   8  -1   0    0.40    0.13
   8   1   0    0.56    0.15
   8   1   0    0.61    0.15
   8   1   0    0.75    0.15
  -8   1   0    0.72    0.13
   8   1   0    0.67    0.17
  -8   1   0    0.73    0.14
   8   1   0    0.74    0.16
   8   1   0    0.56    0.13
   9  -1   0   -0.01    0.09
   9  -1   0   -0.10    0.09
   9  -1   0    0.07    0.10
   9  -1   0   -0.08    0.09
   9  -1   0    0.01    0.10
   9   1   0    0.09    0.10
   9   1   0    0.24    0.13
   9   1   0    0.08    0.12
   9   1   0    0.01    0.09
   9   1   0    0.05    0.12
   9   1   0    0.03    0.10
  -9   1   0   -0.02    0.09
  10  -1   0    4.98    0.58
  10  -1   0    4.91    0.54
  10  -1   0    5.30    0.57
 -10  -1   0    4.79    0.55
  10  -1   0    4.97    0.55
  10   1   0    5.21    0.58
  10   1   0    5.05    0.49
  10   1   0    5.55    0.57
  10   1   0    5.08    0.56
  10   1   0    6.03    0.54
  11  -1   0    2.42    0.37
 -11  -1   0    1.95    0.32
  11  -1   0    1.62    0.30
  11  -1   0    1.80    0.30
  11  -1   0    1.71    0.30
  11   1   0    1.90    0.33
  11   1   0    1.86    0.29
  11   1   0    1.45    0.30
  11   1   0    2.33    0.37
  11   1   0    2.23    0.33
 -12  -1   0    0.59    0.21
  12  -1   0    0.34    0.19
  12  -1   0    0.67    0.21
  12  -1   0    0.73    0.21
  12  -1   0    0.60    0.23
  12   1   0    0.88    0.24
  12   1   0    0.96    0.24
  12   1   0    0.52    0.23
  12   1   0    0.37    0.21
  12   1   0    0.50    0.21
 -13  -1   0    0.39    0.18
  13  -1   0    0.96    0.29
  13  -1   0   -0.06    0.17
  13  -1   0    0.62    0.22
  13  -1   0    0.35    0.22
  13   1   0    0.58    0.22
  13   1   0    0.29    0.19
  13   1   0    0.29    0.19
  13   1   0    0.49    0.20
 -14  -1   0    0.37    0.22
  14  -1   0    0.07    0.20
  14  -1   0    0.17    0.19
  14   1   0   -0.01    0.20
  14   1   0   -0.19    0.15
  14   1   0   -0.02    0.18
 -15  -1   0    0.45    0.23
  15  -1   0    0.36    0.23
  15  -1   0    0.05    0.20
  15   1   0    0.33    0.26
  15   1   0    0.07    0.22
  15   1   0    0.18    0.22
  16  -1   0   -0.04    0.20
  16  -1   0   -0.31    0.18
 -16  -1   0    0.09    0.22
  16   1   0   -0.23    0.26
  16   1   0   -0.10    0.19
  16   1   0    0.03    0.19
   0  -2   0    0.09    0.03
   0   2   0    0.08    0.03
   1  -2   0    9.23    0.75
  -1  -2   0   10.68    0.75
  -1   2   0    9.50    0.75
  -2  -2   0  447.11   31.80
   2  -2   0  450.92   31.80
  -2   2   0  456.10   31.80
   2   2   0  390.37   31.80
   2   2   0  406.68   31.81
   3  -2   0    2.75    0.27
  -3  -2   0    2.24    0.25
   3  -2   0    3.25    0.26
  -3  -2   0    2.68    0.25
   3   2   0    2.97    0.26
   3   2   0    2.92    0.26
  -3   2   0    2.99    0.26
   3   2   0    3.27    0.23
   3   2   0    3.06    0.26
   3   2   0    2.63    0.25
   3   2   0    2.56    0.26
   4  -2   0    6.44    0.54
  -4  -2   0    7.08    0.55
  -4  -2   0    6.83    0.54
   4  -2   0    6.57    0.55
   4  -2   0    6.73    0.54
   4  -2   0    5.90    0.54
   4   2   0    5.78    0.55
   4   2   0    6.80    0.54
   4   2   0    7.99    0.56
  -4   2   0    7.04    0.54
   4   2   0    6.45    0.55
   4   2   0    6.43    0.51
  -4   2   0    6.72    0.55
   4   2   0    6.54    0.54
   4   2   0    7.28    0.55
   5  -2   0    4.50    0.39
  -5  -2   0    4.59    0.36
   5  -2   0    5.17    0.40
   5  -2   0    4.63    0.41
   5  -2   0    4.24    0.40
   5  -2   0    4.14    0.39
  -5  -2   0    5.30    0.41
   5   2   0    4.66    0.41
   5   2   0    4.70    0.41
   5   2   0    4.97    0.36
   5   2   0    4.17    0.40
   5   2   0    4.60    0.39
   5   2   0    4.55    0.42
  -5   2   0    4.23    0.40
  -5   2   0    4.34    0.39
   5   2   0    5.04    0.41
   6  -2   0    5.76    0.49
   6  -2   0    5.31    0.49
   6  -2   0    5.57    0.48
  -6  -2   0    6.48    0.50
   6  -2   0    5.45    0.47
  -6  -2   0    5.52    0.44
   6   2   0    5.34    0.48
   6   2   0    5.33    0.47
  -6   2   0    6.24    0.49
   6   2   0    4.81    0.48
   6   2   0    5.89    0.50
  -6   2   0    5.79    0.47
   6   2   0    5.61    0.49
   6   2   0    5.64    0.50
  -7  -2   0    7.06    0.62
   7  -2   0    7.33    0.59
   7  -2   0    7.08    0.62
  -7  -2   0    6.90    0.57
   7  -2   0    7.26    0.63
   7  -2   0    6.72    0.62
   7  -2   0    8.41    0.61
   7   2   0    7.46    0.62
   7   2   0    7.61    0.63
   7   2   0    7.38    0.61
   7   2   0    7.85    0.65
  -7   2   0    6.98    0.59
  -7   2   0    6.46    0.61
   7   2   0    7.48    0.63
   7   2   0    7.30    0.62
   8  -2   0    0.20    0.12
   8  -2   0    0.05    0.11
  -8  -2   0    0.13    0.08
   8  -2   0    0.07    0.10
   8  -2   0    0.25    0.12
   8   2   0    0.04    0.09
   8   2   0    0.12    0.10
   8   2   0   -0.04    0.10
   8   2   0    0.22    0.10
   8   2   0    0.13    0.11
   8   2   0    0.06    0.11
  -8   2   0    0.13    0.10
  -8   2   0    0.01    0.07
   9  -2   0    4.14    0.48
   9  -2   0    3.59    0.44
   9  -2   0    3.88    0.42
  -9  -2   0    4.67    0.47
   9  -2   0    3.48    0.42
   9   2   0    3.51    0.43
   9   2   0    3.71    0.44
   9   2   0    3.63    0.44
  -9   2   0    3.52    0.39
   9   2   0    3.47    0.46
   9   2   0    3.77    0.44
  -9   2   0    4.66    0.42
   9   2   0    4.41    0.43
  10  -2   0    0.35    0.18
  10  -2   0    0.16    0.14
  10  -2   0    0.36    0.15
  10  -2   0    0.23    0.14
 -10  -2   0    0.31    0.14
  10   2   0    0.31    0.14
  10   2   0    0.23    0.19
  10   2   0    0.32    0.15
  10   2   0    0.32    0.15
  10   2   0    0.19    0.13
  10   2   0   -0.01    0.13
 -10   2   0    0.08    0.13
 -11  -2   0    2.21    0.37
  11  -2   0    3.07    0.40
  11  -2   0    3.03    0.41
  11  -2   0    3.53    0.45
  11  -2   0    3.62    0.43
 -11  -2   0    2.78    0.38
  11   2   0    2.93    0.41
  11   2   0    3.08    0.42
  11   2   0    2.54    0.41
  11   2   0    3.71    0.42
  11   2   0    2.43    0.38
  12  -2   0   -0.18    0.13
  12  -2   0   -0.07    0.17
  12  -2   0   -0.05    0.14
  12  -2   0    0.21    0.20
 -12  -2   0   -0.17    0.13
 -12  -2   0    0.14    0.15
  12   2   0    0.06    0.18
  12   2   0   -0.03    0.15
  12   2   0   -0.15    0.12
  12   2   0   -0.02    0.14
  12   2   0   -0.11    0.15
  13  -2   0    0.53    0.27
  13  -2   0    0.75    0.24
  13  -2   0    0.54    0.24
 -13  -2   0    0.78    0.25
 -13  -2   0    0.46    0.20
  13   2   0    0.40    0.26
  13   2   0    0.27    0.20
  13   2   0    0.74    0.25
  13   2   0    0.31    0.21
  13   2   0    0.45    0.21
 -14  -2   0   -0.09    0.15
  14  -2   0    0.09    0.21
  14  -2   0   -0.03    0.17
  14   2   0    0.39    0.24
  14   2   0    0.40    0.21
  14   2   0    0.19    0.19
  15  -2   0    0.01    0.24
 -15  -2   0    0.05    0.19
  15  -2   0   -0.12    0.19
  15   2   0   -0.20    0.17
  15   2   0    0.06    0.23
  15   2   0    0.07    0.23
 -16  -2   0    0.00    0.21
  16  -2   0    0.06    0.22
  16  -2   0    0.20    0.24
  16   2   0    0.10    0.29
  16   2   0    0.50    0.28
  16   2   0    0.43    0.26
   0  -3   0    0.01    0.03
   0   3   0   -0.02    0.03
  -1  -3   0    1.52    0.16
   1  -3   0    1.51    0.14
   1   3   0    1.28    0.13
  -1   3   0    1.04    0.14
  -2  -3   0   30.56    2.03
   2  -3   0   25.83    2.02
  -2  -3   0   27.65    2.02
   2  -3   0   26.80    2.03
  -2   3   0   25.84    2.03
   2   3   0   26.11    2.02
  -2   3   0   26.44    2.02
   2   3   0   25.83    2.03
   3  -3   0    0.03    0.04
  -3  -3   0    0.21    0.06
   3  -3   0    0.22    0.07
  -3  -3   0    0.29    0.07
   3   3   0    0.31    0.08
   3   3   0    0.23    0.07
   3   3   0    0.13    0.07
   3   3   0    0.16    0.04
   3   3   0    0.07    0.06
  -3   3   0    0.25    0.07
   3   3   0    0.16    0.07
  -3   3   0    0.10    0.06
   3   3   0    0.30    0.08
   4  -3   0    7.65    0.60
  -4  -3   0    8.12    0.59
   4  -3   0    7.17    0.58
  -4  -3   0    6.74    0.59
   4  -3   0    6.68    0.58
   4   3   0    7.05    0.59
   4   3   0    7.63    0.55
   4   3   0    6.64    0.58
   4   3   0    7.09    0.60
  -4   3   0    7.59    0.59
   4   3   0    5.91    0.58
   4   3   0    7.08    0.59
  -4   3   0    7.34    0.60
   4   3   0    7.66    0.60
  -5  -3   0    2.95    0.30
  -5  -3   0    3.18    0.31
   5  -3   0    3.04    0.30
   5  -3   0    3.23    0.30
   5  -3   0    3.06    0.31
  -5   3   0    3.13    0.30
   5   3   0    3.53    0.32
   5   3   0    2.84    0.32
   5   3   0    3.21    0.32
   5   3   0    3.17    0.31
   5   3   0    3.58    0.31
  -5   3   0    2.94    0.30
   5   3   0    3.36    0.31
   5   3   0    3.56    0.26
   6  -3   0    7.32    0.64
   6  -3   0    7.79    0.64
   6  -3   0    6.73    0.64
  -6  -3   0    7.15    0.64
  -6  -3   0    7.76    0.63
  -6  -3   0    8.31    0.58
   6   3   0    7.38    0.63
   6   3   0    7.59    0.66
   6   3   0    7.83    0.65
  -6   3   0    8.19    0.65
  -6   3   0    7.48    0.63
   6   3   0    7.61    0.65
   6   3   0    7.60    0.65
   6   3   0    7.49    0.64
   7  -3   0    8.90    0.72
   7  -3   0    7.83    0.70
   7  -3   0    8.87    0.69
  -7  -3   0    8.43    0.70
  -7  -3   0    8.38    0.72
   7  -3   0    8.40    0.73
   7   3   0    8.53    0.70
   7   3   0    8.32    0.71
   7   3   0    6.82    0.70
  -7   3   0    8.37    0.69
  -7   3   0    9.49    0.72
   7   3   0    9.48    0.73
   7   3   0    8.32    0.73
   7   3   0    7.80    0.72
   8  -3   0    2.42    0.33
   8  -3   0    1.94    0.28
  -8  -3   0    2.57    0.30
  -8  -3   0    1.84    0.28
   8  -3   0    2.17    0.27
   8  -3   0    2.33    0.30
   8   3   0    2.27    0.30
   8   3   0    2.08    0.30
   8   3   0    1.73    0.26
   8   3   0    2.61    0.33
  -8   3   0    2.42    0.31
   8   3   0    1.96    0.31
   8   3   0    1.81    0.28
  -8   3   0    2.75    0.29
   9  -3   0    1.01    0.21
  -9  -3   0    1.09    0.21
  -9  -3   0    1.18    0.23
   9  -3   0    1.48    0.25
   9  -3   0    1.15    0.22
   9  -3   0    1.17    0.20
   9   3   0    1.48    0.23
   9   3   0    1.42    0.26
   9   3   0    0.85    0.20
  -9   3   0    1.11    0.22
   9   3   0    1.47    0.24
   9   3   0    1.13    0.22
  -9   3   0    1.10    0.20
   9   3   0    0.77    0.21
  10  -3   0    4.42    0.54
 -10  -3   0    4.86    0.54
  10  -3   0    4.58    0.56
 -10  -3   0    4.85    0.53
  10  -3   0    5.17    0.54
  10   3   0    5.41    0.57
  10   3   0    4.92    0.56
  10   3   0    3.98    0.52
  10   3   0    4.34    0.49
 -10   3   0    4.92    0.53
  10   3   0    4.54    0.52
  10   3   0    6.20    0.59
  11  -3   0   -0.11    0.15
 -11  -3   0    0.05    0.13
  11  -3   0   -0.11    0.11
 -11  -3   0   -0.06    0.16
  11  -3   0   -0.09    0.12
  11   3   0   -0.03    0.15
  11   3   0    0.13    0.13
  11   3   0   -0.16    0.11
  11   3   0    0.10    0.15
  11   3   0    0.06    0.13
  12  -3   0   -0.13    0.16
  12  -3   0   -0.03    0.15
 -12  -3   0   -0.01    0.14
 -12  -3   0    0.02    0.13
  12  -3   0    0.07    0.17
  12   3   0    0.06    0.15
  12   3   0    0.01    0.12
  12   3   0   -0.03    0.14
  12   3   0   -0.06    0.17
  12   3   0    0.26    0.18
  13  -3   0    0.62    0.23
 -13  -3   0    0.68    0.26
 -13  -3   0    0.68    0.22
  13  -3   0    0.00    0.21
  13  -3   0    0.38    0.22
  13   3   0    0.13    0.17
  13   3   0    0.55    0.25
  13   3   0    0.55    0.26
  13   3   0    0.67    0.24
  13   3   0    0.90    0.24
  14  -3   0    0.52    0.26
  14  -3   0    0.31    0.24
 -14  -3   0    0.47    0.22
  14   3   0    0.87    0.27
  14   3   0    0.51    0.23
  14   3   0    0.90    0.27
  14   3   0    0.37    0.23
  15  -3   0    0.09    0.22
  15  -3   0   -0.26    0.20
 -15  -3   0    0.00    0.17
  15   3   0   -0.20    0.16
  15   3   0    0.17    0.24
  15   3   0    0.07    0.22
  16  -3   0   -0.07    0.26
  16  -3   0   -0.23    0.25
  16   3   0   -0.04    0.24
  16   3   0    0.30    0.28
  16   3   0   -0.11    0.21
   0  -4   0  231.11   17.28
   0  -4   0  235.62   17.27
   0   4   0  228.78   17.27
   0   4   0  232.61   17.28
   0   4   0  238.93   17.28
  -1  -4   0   21.50    1.53
   1  -4   0   18.67    1.52
  -1  -4   0   20.84    1.52
   1  -4   0   19.97    1.52
  -1  -4   0   20.44    1.52
  -1   4   0   18.70    1.53
   1   4   0   20.77    1.52
  -1   4   0   20.59    1.54
   1   4   0   18.99    1.52
  -2  -4   0    2.27    0.24
  -2  -4   0    2.93    0.24
   2  -4   0    2.08    0.25
   2  -4   0    2.48    0.25
  -2  -4   0    2.39    0.24
   2   4   0    2.98    0.25
   2   4   0    2.83    0.25
   2   4   0    2.53    0.25
  -2   4   0    2.66    0.25
  -2   4   0    2.90    0.25
   2   4   0    2.54    0.24
   2   4   0    2.53    0.24
   3  -4   0   -0.01    0.05
   3  -4   0    0.17    0.07
   3  -4   0   -0.02    0.05
  -3  -4   0    0.01    0.05
  -3  -4   0    0.03    0.05
  -3  -4   0    0.14    0.07
  -3   4   0    0.06    0.06
   3   4   0    0.01    0.04
   3   4   0    0.13    0.07
   3   4   0    0.15    0.07
  -3   4   0   -0.03    0.06
   3   4   0    0.05    0.06
   3   4   0    0.03    0.05
   4  -4   0  125.24    9.62
   4  -4   0  135.81    9.61
   4  -4   0  118.48    9.61
  -4  -4   0  141.61    9.63
  -4  -4   0  131.38    9.61
   4   4   0  117.19    9.57
   4   4   0  130.12    9.62
  -4   4   0  127.09    9.61
   4   4   0  132.13    9.62
   4   4   0  149.28    9.63
   4   4   0  114.55    9.61
   4   4   0  129.36    9.62
  -4   4   0  131.72    9.63
   5  -4   0   25.99    1.96
  -5  -4   0   30.22    1.98
   5  -4   0   21.80    1.97
  -5  -4   0   25.20    1.98
   5  -4   0   29.25    1.99
   5   4   0   23.54    1.98
  -5   4   0   25.21    1.98
   5   4   0   27.60    1.98
   5   4   0   28.06    1.99
  -5   4   0   27.24    1.97
   5   4   0   23.41    1.97
   5   4   0   23.20    1.97
   5   4   0   25.61    1.92
   5   4   0   25.23    1.99
  -6  -4   0    0.05    0.06
   6  -4   0    0.18    0.08
   6  -4   0    0.31    0.10
   6  -4   0    0.28    0.11
   6  -4   0    0.28    0.11
  -6  -4   0    0.41    0.12
   6   4   0    0.22    0.10
   6   4   0    0.33    0.12
   6   4   0    0.18    0.10
  -6   4   0    0.24    0.11
   6   4   0    0.17    0.09
   6   4   0    0.27    0.11
   6   4   0    0.34    0.11
  -6   4   0    0.35    0.10
  -7  -4   0   10.94    0.86
   7  -4   0    9.52    0.87
  -7  -4   0   10.02    0.87
   7  -4   0   10.48    0.86
   7  -4   0   11.58    0.88
   7   4   0    9.62    0.87
  -7   4   0   10.63    0.86
   7   4   0   10.91    0.87
   7   4   0   10.54    0.88
   7   4   0   10.48    0.89
   7   4   0   10.05    0.87
   7   4   0   10.64    0.87
  -7   4   0   10.56    0.88
  -8  -4   0    0.17    0.12
   8  -4   0    0.22    0.13
   8  -4   0    0.49    0.14
  -8  -4   0    0.10    0.09
   8  -4   0    0.03    0.11
   8   4   0    0.38    0.14
   8   4   0    0.19    0.13
   8   4   0    0.31    0.13
   8   4   0    0.26    0.14
   8   4   0    0.16    0.12
   8   4   0    0.37    0.14
  -8   4   0    0.29    0.12
  -8   4   0    0.22    0.14
  -9  -4   0    0.31    0.13
   9  -4   0    0.34    0.16
   9  -4   0    0.35    0.15
  -9  -4   0    0.59    0.18
   9  -4   0    0.42    0.15
   9   4   0    0.36    0.15
  -9   4   0    0.44    0.16
   9   4   0    0.28    0.15
   9   4   0    0.25    0.15
   9   4   0    0.55    0.17
  -9   4   0    0.50    0.15
   9   4   0    0.59    0.18
   9   4   0    0.76    0.18
 -10  -4   0   -0.11    0.11
 -10  -4   0   -0.02    0.09
  10  -4   0   -0.03    0.11
  10  -4   0    0.25    0.16
  10  -4   0   -0.02    0.12
  10   4   0   -0.04    0.12
  10   4   0    0.07    0.12
 -10   4   0   -0.03    0.11
  10   4   0    0.14    0.13
  10   4   0   -0.02    0.09
  10   4   0   -0.13    0.10
  10   4   0    0.21    0.14
 -10   4   0    0.10    0.13
  11  -4   0   -0.15    0.11
 -11  -4   0   -0.05    0.11
  11  -4   0   -0.25    0.13
  11  -4   0    0.16    0.17
 -11  -4   0   -0.15    0.13
  11   4   0   -0.02    0.14
  11   4   0    0.11    0.13
  11   4   0    0.36    0.18
  11   4   0   -0.01    0.15
  11   4   0   -0.03    0.14
  11   4   0    0.33    0.18
 -11   4   0    0.04    0.14
 -12  -4   0    0.02    0.14
  12  -4   0   -0.29    0.13
  12  -4   0   -0.11    0.17
 -12  -4   0   -0.10    0.11
  12  -4   0   -0.10    0.14
  12   4   0    0.10    0.17
  12   4   0    0.11    0.17
  12   4   0   -0.09    0.14
  12   4   0   -0.10    0.13
  12   4   0   -0.08    0.12
  13  -4   0    0.80    0.28
  13  -4   0    0.96    0.28
 -13  -4   0    1.17    0.30
 -13  -4   0    0.41    0.20
  13  -4   0    0.50    0.25
  13   4   0    0.73    0.25
  13   4   0    1.08    0.31
  13   4   0    1.26    0.31
  13   4   0    0.67    0.23
  13   4   0    0.37    0.25
  14  -4   0    0.26    0.25
 -14  -4   0    0.29    0.20
  14  -4   0   -0.06    0.19
  14   4   0    0.03    0.19
  14   4   0   -0.11    0.18
  14   4   0    0.10    0.20
  14   4   0    0.00    0.20
 -15  -4   0   -0.06    0.17
  15  -4   0    0.10    0.22
  15   4   0    0.13    0.26
  15   4   0    0.13    0.22
  15   4   0    0.23    0.28
  15   4   0    0.32    0.23
   0  -5   0   -0.01    0.04
   0  -5   0    0.04    0.05
   0  -5   0    0.01    0.05
   0   5   0   -0.04    0.04
   0   5   0   -0.02    0.05
   0   5   0    0.11    0.06
   1  -5   0    1.01    0.15
  -1  -5   0    0.89    0.14
   1  -5   0    1.14    0.14
  -1  -5   0    0.95    0.14
   1  -5   0    0.94    0.14
  -1  -5   0    0.98    0.13
   1   5   0    0.90    0.14
   1   5   0    0.84    0.14
  -1   5   0    1.14    0.14
   1   5   0    1.36    0.16
   1   5   0    1.06    0.15
  -1   5   0    0.88    0.14
  -1   5   0    1.12    0.16
   1   5   0    0.95    0.14
   2  -5   0   31.28    2.39
   2  -5   0   33.40    2.41
  -2  -5   0   32.44    2.41
   2  -5   0   29.89    2.40
  -2  -5   0   30.53    2.41
  -2  -5   0   33.01    2.40
   2   5   0   31.52    2.40
  -2   5   0   31.73    2.42
   2   5   0   30.25    2.40
   2   5   0   29.93    2.40
   2   5   0   37.08    2.41
   2   5   0   31.38    2.41
  -2   5   0   31.09    2.41
  -2   5   0   31.63    2.39
  -3  -5   0    4.75    0.42
   3  -5   0    4.86    0.42
  -3  -5   0    4.91    0.43
   3  -5   0    5.00    0.41
  -3  -5   0    3.89    0.41
   3  -5   0    5.26    0.43
  -3   5   0    4.89    0.43
   3   5   0    5.14    0.41
  -3   5   0    5.02    0.44
   3   5   0    5.10    0.43
   3   5   0    5.07    0.43
   3   5   0    4.33    0.42
   3   5   0    4.91    0.43
   3   5   0    5.18    0.42
  -4  -5   0    6.23    0.55
  -4  -5   0    6.56    0.56
  -4  -5   0    6.93    0.55
   4  -5   0    6.28    0.55
   4  -5   0    6.20    0.54
   4  -5   0    5.96    0.56
   4   5   0    6.39    0.56
   4   5   0    7.08    0.57
   4   5   0    6.56    0.56
   4   5   0    7.15    0.56
  -4   5   0    5.95    0.55
  -4   5   0    6.47    0.57
   4   5   0    6.88    0.52
  -5  -5   0    1.54    0.22
   5  -5   0    2.10    0.25
   5  -5   0    2.08    0.25
   5  -5   0    2.22    0.24
  -5  -5   0    1.85    0.23
  -5  -5   0    1.52    0.23
   5   5   0    1.78    0.24
  -5   5   0    1.58    0.25
   5   5   0    1.80    0.21
   5   5   0    1.85    0.24
   5   5   0    2.06    0.26
   5   5   0    1.70    0.24
  -5   5   0    1.80    0.24
   6  -5   0    9.80    0.84
  -6  -5   0    9.64    0.84
  -6  -5   0   10.74    0.83
   6  -5   0    9.34    0.82
  -6  -5   0    9.61    0.83
   6  -5   0   10.39    0.84
   6   5   0   11.39    0.86
   6   5   0    9.69    0.84
   6   5   0   11.43    0.87
   6   5   0    9.31    0.83
   6   5   0   10.50    0.84
  -6   5   0   10.39    0.86
  -6   5   0   10.16    0.83
   6   5   0    9.02    0.84
   7  -5   0   11.76    0.96
   7  -5   0   11.79    0.94
  -7  -5   0   11.18    0.94
   7  -5   0   10.85    0.96
  -7  -5   0   12.16    0.97
   7   5   0   11.53    0.97
  -7   5   0   10.93    0.94
   7   5   0    9.62    0.94
   7   5   0   14.29    0.98
  -7   5   0   11.62    0.97
   7   5   0   11.15    0.97
   7   5   0   12.30    0.96
   7   5   0   11.01    0.96
   8  -5   0    3.16    0.37
  -8  -5   0    3.46    0.38
   8  -5   0    2.71    0.37
  -8  -5   0    2.71    0.37
   8  -5   0    2.66    0.37
   8   5   0    3.09    0.40
   8   5   0    2.58    0.35
  -8   5   0    3.16    0.37
  -8   5   0    2.93    0.38
   8   5   0    2.90    0.37
   8   5   0    3.65    0.42
   8   5   0    3.49    0.40
   8   5   0    2.79    0.38
  -9  -5   0    0.74    0.19
  -9  -5   0    1.24    0.22
   9  -5   0    1.01    0.22
   9  -5   0    0.58    0.20
   9  -5   0    1.21    0.22
  -9   5   0    0.88    0.23
   9   5   0    0.81    0.20
   9   5   0    0.72    0.21
   9   5   0    1.08    0.21
   9   5   0    0.69    0.19
   9   5   0    0.92    0.22
  -9   5   0    1.09    0.21
   9   5   0    1.12    0.23
  10  -5   0   -0.05    0.13
 -10  -5   0   -0.19    0.11
 -10  -5   0    0.11    0.13
  10  -5   0   -0.23    0.11
  10  -5   0    0.11    0.13
  10   5   0   -0.07    0.13
  10   5   0   -0.17    0.10
  10   5   0    0.15    0.14
  10   5   0    0.04    0.13
 -10   5   0   -0.11    0.12
  10   5   0   -0.16    0.13
  10   5   0    0.02    0.15
 -10   5   0   -0.18    0.12
 -11  -5   0    0.08    0.15
 -11  -5   0   -0.14    0.11
  11  -5   0   -0.04    0.13
  11  -5   0    0.18    0.15
  11  -5   0    0.00    0.16
  11   5   0    0.18    0.17
  11   5   0    0.30    0.17
  11   5   0    0.14    0.15
  11   5   0    0.53    0.19
  11   5   0    0.38    0.21
 -11   5   0   -0.04    0.15
  11   5   0    0.08    0.15
 -12  -5   0   -0.07    0.13
  12  -5   0   -0.27    0.14
 -12  -5   0    0.20    0.18
  12  -5   0    0.03    0.21
  12  -5   0    0.00    0.16
  12   5   0    0.07    0.20
  12   5   0    0.02    0.17
  12   5   0    0.03    0.16
  12   5   0   -0.12    0.16
  12   5   0    0.24    0.20
  12   5   0    0.06    0.16
 -13  -5   0   -0.15    0.15
  13  -5   0   -0.39    0.20
  13  -5   0   -0.07    0.17
  13   5   0   -0.06    0.15
  13   5   0   -0.06    0.19
  13   5   0   -0.24    0.14
  13   5   0    0.07    0.21
 -14  -5   0   -0.24    0.18
  14  -5   0    0.33    0.24
 -14  -5   0   -0.15    0.17
  14   5   0   -0.05    0.19
  14   5   0   -0.03    0.22
  14   5   0    0.13    0.21
  14   5   0   -0.09    0.18
 -15  -5   0   -0.03    0.20
 -15  -5   0   -0.07    0.20
  15  -5   0   -0.10    0.25
  15   5   0    0.15    0.26
  15   5   0    0.19    0.27
  15   5   0    0.21    0.23
  15   5   0   -0.06    0.23
   0  -6   0    0.90    0.12
   0  -6   0    0.84    0.14
   0  -6   0    0.81    0.13
   0  -6   0    0.83    0.15
   0   6   0    1.14    0.16
   0   6   0    1.00    0.16
   0   6   0    1.05    0.15
   0   6   0    0.94    0.14
   1  -6   0    0.87    0.15
  -1  -6   0    0.95    0.14
   1  -6   0    0.87    0.15
  -1  -6   0    0.97    0.15
  -1  -6   0    1.01    0.15
   1  -6   0    0.71    0.12
  -1   6   0    0.68    0.14
  -1   6   0    0.74    0.15
   1   6   0    0.63    0.12
   1   6   0    0.75    0.13
   1   6   0    0.98    0.14
   1   6   0    0.94    0.15
  -1   6   0    0.83    0.13
   1   6   0    0.72    0.14
  -2  -6   0    9.00    0.64
  -2  -6   0    7.07    0.64
   2  -6   0    7.61    0.64
  -2  -6   0    8.42    0.64
   2  -6   0    8.09    0.63
   2  -6   0    7.42    0.64
  -2   6   0    8.23    0.65
  -2   6   0    7.12    0.65
   2   6   0    7.47    0.63
   2   6   0    8.13    0.65
   2   6   0    7.63    0.63
   2   6   0    6.74    0.63
  -2   6   0    7.17    0.62
   2   6   0    7.95    0.63
  -3  -6   0    1.56    0.23
  -3  -6   0    1.70    0.21
   3  -6   0    1.90    0.21
  -3  -6   0    1.56    0.21
   3  -6   0    1.42    0.21
   3  -6   0    1.52    0.22
   3   6   0    1.67    0.23
   3   6   0    2.00    0.23
   3   6   0    1.59    0.22
   3   6   0    1.49    0.19
  -3   6   0    1.87    0.20
  -3   6   0    1.55    0.22
   3   6   0    1.59    0.22
   3   6   0    1.60    0.21
  -3   6   0    1.40    0.22
  -4  -6   0    1.64    0.22
   4  -6   0    1.64    0.22
  -4  -6   0    1.15    0.18
  -4  -6   0    1.28    0.19
   4  -6   0    1.57    0.20
   4  -6   0    1.23    0.19
   4   6   0    1.67    0.22
   4   6   0    1.53    0.22
  -4   6   0    1.71    0.24
  -4   6   0    1.37    0.16
   4   6   0    1.14    0.20
   4   6   0    0.73    0.15
  -4   6   0    1.56    0.22
   4   6   0    1.36    0.21
   5  -6   0    6.39    0.57
   5  -6   0    7.54    0.60
  -5  -6   0    7.03    0.60
  -5  -6   0    6.69    0.59
  -5  -6   0    6.66    0.58
   5  -6   0    6.45    0.59
   5   6   0    7.19    0.61
   5   6   0    6.54    0.60
  -5   6   0    6.74    0.61
  -5   6   0    6.06    0.59
   5   6   0    6.99    0.60
   5   6   0    6.39    0.58
   6  -6   0   39.92    2.88
  -6  -6   0   39.95    2.88
   6  -6   0   34.03    2.88
   6  -6   0   36.77    2.90
  -6  -6   0   38.61    2.89
  -6  -6   0   36.22    2.89
  -6   6   0   36.39    2.91
   6   6   0   36.88    2.89
  -6   6   0   41.41    2.90
   6   6   0   38.73    2.90
   6   6   0   37.49    2.90
   6   6   0   36.80    2.89
  -7  -6   0    0.09    0.12
   7  -6   0    0.30    0.13
   7  -6   0    0.19    0.15
  -7  -6   0    0.43    0.15
   7  -6   0    0.48    0.16
  -7  -6   0    0.19    0.12
   7   6   0    0.25    0.12
   7   6   0    0.59    0.16
   7   6   0    0.73    0.19
   7   6   0    0.30    0.15
  -7   6   0    0.51    0.16
  -7   6   0    0.41    0.15
   8  -6   0    0.44    0.16
  -8  -6   0    0.65    0.19
  -8  -6   0    0.67    0.18
   8  -6   0    0.59    0.19
   8  -6   0    0.44    0.18
  -8  -6   0    0.80    0.19
   8   6   0    0.87    0.20
   8   6   0    0.74    0.20
   8   6   0    0.59    0.18
   8   6   0    0.73    0.20
   8   6   0    0.80    0.20
  -8   6   0    0.91    0.20
  -8   6   0    0.61    0.20
   9  -6   0    0.04    0.11
  -9  -6   0    0.08    0.12
   9  -6   0   -0.09    0.14
  -9  -6   0   -0.03    0.11
  -9  -6   0    0.12    0.11
   9  -6   0    0.12    0.13
   9   6   0    0.04    0.14
   9   6   0   -0.01    0.11
   9   6   0   -0.07    0.11
  -9   6   0   -0.13    0.10
   9   6   0    0.01    0.11
  -9   6   0    0.10    0.15
   9   6   0    0.02    0.13
  10  -6   0    0.29    0.19
  10  -6   0    0.44    0.18
 -10  -6   0    0.25    0.18
 -10  -6   0    0.40    0.17
 -10  -6   0    0.39    0.17
  10  -6   0    0.36    0.19
 -10   6   0    0.17    0.20
  10   6   0    0.53    0.20
 -10   6   0    0.86    0.22
  10   6   0    0.18    0.16
  10   6   0    0.26    0.17
  10   6   0    0.28    0.17
  10   6   0    0.27    0.18
  11  -6   0    0.22    0.17
  11  -6   0   -0.18    0.18
 -11  -6   0    0.07    0.14
 -11  -6   0    0.06    0.15
 -11  -6   0    0.07    0.15
  11   6   0    0.24    0.18
 -11   6   0   -0.05    0.19
  11   6   0    0.16    0.18
  11   6   0    0.02    0.16
  11   6   0    0.01    0.15
 -11   6   0   -0.07    0.18
  11   6   0   -0.01    0.16
 -12  -6   0    0.20    0.17
 -12  -6   0    0.00    0.16
  12  -6   0    0.26    0.22
 -12  -6   0   -0.02    0.18
  12  -6   0    0.11    0.19
  12   6   0    0.00    0.15
  12   6   0   -0.14    0.15
 -12   6   0   -0.12    0.25
  12   6   0    0.40    0.21
  12   6   0   -0.19    0.16
  12   6   0   -0.09    0.15
 -13  -6   0    0.04    0.17
 -13  -6   0    0.12    0.20
  13  -6   0    0.19    0.21
  13   6   0    0.30    0.20
  13   6   0    0.29    0.26
  13   6   0    0.09    0.22
  13   6   0   -0.06    0.18
  14  -6   0    0.31    0.23
 -14  -6   0   -0.23    0.16
 -14  -6   0    0.18    0.22
  14   6   0    0.14    0.24
  14   6   0    0.01    0.21
  14   6   0   -0.11    0.21
  14   6   0    0.12    0.21
  15  -6   0    0.23    0.26
  15   6   0   -0.17    0.19
  15   6   0   -0.10    0.23
  15   6   0    0.35    0.25
   0  -7   0    0.05    0.07
   0  -7   0   -0.10    0.06
   0  -7   0   -0.10    0.06
   0   7   0    0.01    0.07
   0   7   0    0.04    0.07
   0   7   0    0.03    0.07
   0   7   0    0.10    0.08
   0   7   0    0.05    0.06
   1  -7   0    0.50    0.12
  -1  -7   0    0.60    0.13
   1  -7   0    0.33    0.11
   1  -7   0    0.42    0.12
  -1  -7   0    0.79    0.13
  -1  -7   0    0.88    0.15
  -1   7   0    0.75    0.13
   1   7   0    0.36    0.12
   1   7   0    0.36    0.11
  -1   7   0    0.69    0.13
   1   7   0    0.15    0.09
   1   7   0    0.54    0.12
  -1   7   0    0.50    0.13
   1   7   0    0.56    0.13
  -1   7   0    0.46    0.13
  -2  -7   0    0.16    0.10
  -2  -7   0    0.21    0.10
   2  -7   0    0.27    0.11
  -2  -7   0    0.34    0.11
   2  -7   0    0.38    0.12
   2  -7   0    0.36    0.11
  -2   7   0    0.29    0.10
  -2   7   0    0.32    0.12
   2   7   0    0.52    0.13
   2   7   0    0.54    0.11
   2   7   0    0.56    0.13
   2   7   0    0.40    0.12
  -2   7   0    0.61    0.14
   2   7   0    0.24    0.11
  -3  -7   0    0.30    0.10
  -3  -7   0    0.18    0.10
  -3  -7   0    0.29    0.11
   3  -7   0    0.64    0.15
   3  -7   0    0.34    0.11
   3  -7   0    0.15    0.09
  -3   7   0    0.14    0.10
   3   7   0    0.36    0.12
  -3   7   0    0.34    0.12
   3   7   0    0.34    0.12
   3   7   0    0.35    0.11
   3   7   0    0.15    0.11
   3   7   0    0.37    0.12
   3   7   0    0.22    0.10
  -3   7   0    0.24    0.10
  -4  -7   0    0.03    0.10
  -4  -7   0    0.38    0.11
  -4  -7   0    0.07    0.08
   4  -7   0    0.26    0.10
   4  -7   0    0.23    0.12
   4  -7   0    0.21    0.12
   4   7   0    0.03    0.09
  -4   7   0    0.41    0.15
   4   7   0    0.07    0.10
   4   7   0    0.09    0.11
   4   7   0    0.10    0.11
   4   7   0    0.06    0.08
  -4   7   0    0.33    0.12
  -5  -7   0    0.97    0.18
   5  -7   0    0.67    0.15
  -5  -7   0    1.04    0.20
   5  -7   0    0.98    0.20
   5  -7   0    0.98    0.20
  -5  -7   0    0.72    0.16
  -5   7   0    0.53    0.16
  -5   7   0    0.86    0.20
   5   7   0    0.94    0.19
   5   7   0    0.88    0.19
   5   7   0    0.96    0.19
   5   7   0    0.41    0.15
   6  -7   0   15.72    1.24
  -6  -7   0   16.01    1.25
   6  -7   0   15.25    1.27
  -6  -7   0   16.28    1.25
   6  -7   0   15.21    1.26
  -6  -7   0   16.34    1.27
   6   7   0   14.86    1.25
   6   7   0   14.98    1.27
  -6   7   0   14.89    1.28
   6   7   0   15.65    1.26
  -6   7   0   14.32    1.26
   6   7   0   16.00    1.27
  -7  -7   0    0.47    0.16
   7  -7   0    0.11    0.12
   7  -7   0    0.15    0.13
  -7  -7   0    0.13    0.10
  -7  -7   0   -0.02    0.11
   7  -7   0   -0.09    0.12
  -7   7   0    0.02    0.12
   7   7   0    0.08    0.12
   7   7   0   -0.13    0.11
  -7   7   0   -0.06    0.11
   7   7   0    0.22    0.13
   7   7   0    0.31    0.14
  -8  -7   0    0.58    0.17
   8  -7   0    0.48    0.19
   8  -7   0    0.39    0.17
  -8  -7   0    0.82    0.21
  -8  -7   0    0.45    0.16
   8   7   0    0.80    0.22
   8   7   0    0.55    0.19
   8   7   0    0.71    0.21
   8   7   0    0.36    0.17
  -8   7   0    1.15    0.26
  -8   7   0    0.54    0.18
   9  -7   0    1.05    0.27
   9  -7   0    1.25    0.27
  -9  -7   0    1.37    0.26
  -9  -7   0    1.01    0.25
  -9  -7   0    1.56    0.26
   9   7   0    1.03    0.26
   9   7   0    1.14    0.25
  -9   7   0    1.51    0.27
   9   7   0    1.22    0.25
  -9   7   0    1.14    0.29
   9   7   0    1.06    0.28
 -10  -7   0    0.47    0.20
 -10  -7   0    0.58    0.20
  10  -7   0    0.57    0.24
  10  -7   0    0.23    0.16
 -10  -7   0    0.36    0.17
  10   7   0    0.84    0.24
 -10   7   0    0.58    0.25
  10   7   0    0.24    0.18
  10   7   0    0.51    0.20
 -10   7   0    0.58    0.20
  10   7   0    0.27    0.20
 -11  -7   0   -0.02    0.15
 -11  -7   0   -0.03    0.13
  11  -7   0    0.30    0.19
  11  -7   0    0.20    0.21
 -11  -7   0    0.20    0.20
  11   7   0    0.06    0.18
  11   7   0    0.01    0.19
 -11   7   0   -0.04    0.19
  11   7   0    0.31    0.18
 -11   7   0    0.10    0.17
  11   7   0    0.13    0.19
 -12  -7   0    0.01    0.15
  12  -7   0    0.02    0.16
 -12  -7   0   -0.03    0.18
  12  -7   0    0.55    0.29
  12   7   0   -0.27    0.13
 -12   7   0    0.19    0.26
  12   7   0   -0.11    0.22
  12   7   0   -0.06    0.19
  12   7   0    0.24    0.22
 -13  -7   0    0.06    0.20
  13  -7   0   -0.37    0.19
 -13  -7   0    0.09    0.18
  13   7   0    0.45    0.24
  13   7   0    0.14    0.22
  13   7   0    0.13    0.23
  13   7   0    0.57    0.25
 -14  -7   0    0.10    0.21
 -14  -7   0    0.02    0.20
  14  -7   0    0.06    0.23
  14   7   0   -0.03    0.20
  14   7   0    0.12    0.22
  14   7   0   -0.25    0.21
   0  -8   0    1.89    0.23
   0  -8   0    1.51    0.24
   0  -8   0    2.10    0.27
   0   8   0    1.48    0.24
   0   8   0    1.89    0.23
   0   8   0    1.25    0.23
   0   8   0    2.18    0.26
  -1  -8   0    5.44    0.46
  -1  -8   0    3.91    0.44
   1  -8   0    4.48    0.46
   1  -8   0    4.62    0.45
  -1  -8   0    4.91    0.44
   1  -8   0    4.84    0.44
   1   8   0    5.10    0.46
   1   8   0    4.94    0.45
  -1   8   0    4.20    0.46
  -1   8   0    4.35    0.43
  -1   8   0    5.08    0.47
   1   8   0    6.00    0.45
   1   8   0    4.91    0.44
   1   8   0    4.54    0.45
   2  -8   0   -0.05    0.08
  -2  -8   0   -0.05    0.08
   2  -8   0   -0.14    0.08
  -2  -8   0   -0.06    0.08
  -2  -8   0    0.08    0.08
   2  -8   0    0.08    0.10
  -2  -8   0   -0.04    0.08
  -2   8   0    0.03    0.10
   2   8   0   -0.13    0.07
  -2   8   0    0.00    0.09
   2   8   0   -0.01    0.09
  -2   8   0   -0.09    0.08
   2   8   0    0.02    0.10
   2   8   0    0.04    0.09
   2   8   0    0.09    0.10
  -3  -8   0    4.88    0.47
  -3  -8   0    4.76    0.49
   3  -8   0    5.33    0.49
   3  -8   0    5.61    0.50
  -3  -8   0    4.58    0.46
   3  -8   0    4.95    0.46
   3   8   0    4.99    0.47
   3   8   0    4.42    0.47
  -3   8   0    5.01    0.50
   3   8   0    5.29    0.50
  -3   8   0    6.31    0.47
   3   8   0    5.21    0.49
  -3   8   0    5.12    0.51
   4  -8   0   -0.10    0.09
  -4  -8   0   -0.03    0.08
   4  -8   0    0.13    0.12
   4  -8   0    0.10    0.10
  -4  -8   0    0.13    0.11
  -4  -8   0   -0.04    0.10
   4   8   0    0.10    0.11
   4   8   0    0.11    0.11
  -4   8   0   -0.04    0.10
   4   8   0    0.00    0.11
  -4   8   0    0.09    0.12
   4   8   0    0.01    0.13
   4   8   0   -0.05    0.11
   5  -8   0    0.20    0.14
   5  -8   0    0.39    0.16
  -5  -8   0    0.42    0.17
  -5  -8   0    0.52    0.16
  -5  -8   0    0.94    0.18
   5   8   0    0.85    0.18
   5   8   0    0.70    0.18
  -5   8   0    0.78    0.20
  -5   8   0    0.69    0.20
   5   8   0    0.94    0.21
   5   8   0    0.59    0.17
  -6  -8   0   -0.03    0.12
   6  -8   0    0.25    0.14
  -6  -8   0    0.14    0.12
  -6  -8   0   -0.11    0.08
   6  -8   0    0.07    0.13
  -6   8   0    0.02    0.13
   6   8   0    0.00    0.13
   6   8   0   -0.13    0.10
  -6   8   0    0.20    0.14
   6   8   0    0.07    0.13
   6   8   0    0.09    0.14
   7  -8   0    0.21    0.16
   7  -8   0    0.56    0.18
  -7  -8   0    0.33    0.15
  -7  -8   0    0.38    0.13
  -7  -8   0    0.20    0.16
  -7   8   0    0.91    0.22
  -7   8   0    0.32    0.17
   7   8   0    0.41    0.16
   7   8   0    0.53    0.19
   7   8   0    0.48    0.18
   7   8   0    0.22    0.16
   8  -8   0    1.80    0.33
  -8  -8   0    1.43    0.28
  -8  -8   0    1.24    0.26
   8  -8   0    2.09    0.33
  -8  -8   0    2.47    0.36
   8   8   0    2.13    0.35
   8   8   0    2.01    0.32
   8   8   0    2.03    0.33
   8   8   0    1.60    0.31
  -8   8   0    2.08    0.37
  -8   8   0    1.98    0.33
  -9  -8   0    0.27    0.16
  -9  -8   0    0.27    0.18
   9  -8   0    0.36    0.22
   9  -8   0    0.14    0.15
  -9  -8   0    0.47    0.18
   9   8   0    0.62    0.23
  -9   8   0    0.64    0.24
  -9   8   0    0.30    0.19
   9   8   0    0.62    0.20
   9   8   0    0.29    0.19
   9   8   0    0.40    0.21
 -10  -8   0    0.15    0.19
 -10  -8   0    0.08    0.15
  10  -8   0   -0.22    0.13
  10  -8   0    0.32    0.26
 -10  -8   0    0.03    0.15
  10   8   0    0.36    0.19
  10   8   0    0.07    0.18
  10   8   0    0.04    0.15
  10   8   0    0.25    0.19
 -10   8   0    0.04    0.18
 -10   8   0    0.04    0.17
  11  -8   0    0.10    0.17
 -11  -8   0    0.03    0.16
 -11  -8   0    0.13    0.17
  11   8   0   -0.19    0.15
 -11   8   0   -0.06    0.18
  11   8   0    0.10    0.20
  11   8   0    0.02    0.18
 -11   8   0   -0.05    0.22
  11   8   0   -0.17    0.16
 -12  -8   0    0.28    0.21
  12  -8   0    0.43    0.21
 -12  -8   0    0.40    0.21
  12   8   0    0.54    0.26
  12   8   0    0.08    0.22
  12   8   0    0.21    0.20
  12   8   0    0.18    0.19
 -13  -8   0    0.00    0.19
  13  -8   0    0.04    0.22
 -13  -8   0   -0.13    0.17
  13   8   0   -0.18    0.20
  13   8   0   -0.24    0.17
  13   8   0    0.04    0.26
  13   8   0   -0.19    0.20
   0  -9   0    0.16    0.12
   0  -9   0   -0.04    0.10
   0  -9   0    0.08    0.12
   0   9   0   -0.06    0.09
   0   9   0   -0.07    0.09
   0   9   0   -0.02    0.10
   1  -9   0    0.08    0.13
   1  -9   0   -0.01    0.10
  -1  -9   0    0.01    0.10
  -1  -9   0   -0.05    0.10
   1  -9   0   -0.03    0.09
  -1  -9   0    0.04    0.11
  -1   9   0    0.03    0.10
  -1   9   0    0.14    0.12
  -1   9   0   -0.08    0.09
   1   9   0    0.04    0.13
   1   9   0   -0.01    0.10
   1   9   0   -0.07    0.11
   1   9   0    0.04    0.10
   2  -9   0    0.36    0.15
  -2  -9   0    0.48    0.16
  -2  -9   0    0.10    0.10
   2  -9   0    0.19    0.12
   2  -9   0    0.33    0.14
  -2  -9   0    0.43    0.14
   2   9   0    0.17    0.13
  -2   9   0    0.34    0.14
   2   9   0    0.37    0.14
   2   9   0    0.03    0.11
  -2   9   0    0.48    0.16
  -2   9   0    0.18    0.14
   2   9   0    0.25    0.13
  -3  -9   0    1.70    0.26
   3  -9   0    1.35    0.25
  -3  -9   0    1.70    0.27
   3  -9   0    2.06    0.30
  -3  -9   0    1.79    0.26
  -3   9   0    1.52    0.27
   3   9   0    1.85    0.27
   3   9   0    2.10    0.29
  -3   9   0    1.51    0.28
   3   9   0    1.25    0.26
   3   9   0    1.65    0.26
  -4  -9   0    5.38    0.51
   4  -9   0    5.15    0.57
   4  -9   0    5.41    0.53
  -4  -9   0    4.50    0.55
  -4  -9   0    6.01    0.52
   4   9   0    4.98    0.57
  -4   9   0    6.00    0.54
   4   9   0    5.47    0.52
   4   9   0    5.04    0.56
  -4   9   0    4.68    0.57
  -5  -9   0    0.54    0.17
  -5  -9   0    0.32    0.14
   5  -9   0    0.52    0.18
   5  -9   0    0.60    0.19
  -5  -9   0    0.51    0.16
   5   9   0    0.61    0.19
  -5   9   0    0.50    0.19
   5   9   0    0.39    0.17
   5   9   0    0.55    0.19
  -5   9   0    0.62    0.18
  -6  -9   0    0.08    0.12
   6  -9   0    0.12    0.14
  -6  -9   0   -0.01    0.15
  -6  -9   0    0.02    0.11
   6  -9   0    0.18    0.16
   6   9   0    0.01    0.14
  -6   9   0    0.25    0.16
  -6   9   0    0.27    0.16
   6   9   0    0.01    0.13
   6   9   0    0.15    0.15
   6   9   0    0.02    0.14
   7  -9   0   -0.03    0.16
  -7  -9   0   -0.08    0.15
  -7  -9   0    0.01    0.12
   7  -9   0    0.10    0.15
  -7  -9   0    0.29    0.15
  -7   9   0    0.10    0.15
   7   9   0    0.08    0.15
  -7   9   0   -0.03    0.13
   7   9   0    0.32    0.17
   7   9   0    0.14    0.14
   7   9   0    0.13    0.16
  -8  -9   0   -0.06    0.16
  -8  -9   0   -0.04    0.13
  -8  -9   0    0.12    0.14
   8  -9   0   -0.13    0.15
   8  -9   0    0.49    0.19
   8   9   0    0.07    0.16
  -8   9   0    0.03    0.15
   8   9   0    0.16    0.19
  -8   9   0   -0.13    0.14
   8   9   0    0.06    0.17
   8   9   0    0.31    0.19
  -9  -9   0    0.13    0.14
   9  -9   0    0.10    0.17
  -9  -9   0   -0.04    0.14
  -9  -9   0    0.10    0.16
  -9   9   0    0.01    0.16
   9   9   0    0.12    0.17
  -9   9   0    0.08    0.21
   9   9   0    0.08    0.19
   9   9   0    0.47    0.21
   9   9   0   -0.10    0.15
 -10  -9   0   -0.12    0.13
 -10  -9   0    0.16    0.21
 -10  -9   0    0.27    0.17
  10  -9   0    0.04    0.18
  10   9   0   -0.04    0.18
  10   9   0    0.15    0.21
  10   9   0   -0.17    0.16
 -10   9   0    0.19    0.20
 -10   9   0   -0.21    0.19
  10   9   0   -0.28    0.14
 -11  -9   0    0.28    0.22
  11  -9   0   -0.14    0.17
 -11  -9   0   -0.13    0.15
  11   9   0    0.06    0.22
  11   9   0   -0.01    0.18
  11   9   0   -0.08    0.20
 -11   9   0    0.13    0.23
  11   9   0    0.00    0.19
  12  -9   0    0.18    0.21
 -12  -9   0   -0.34    0.15
 -12  -9   0   -0.13    0.16
  12   9   0   -0.15    0.22
  12   9   0    0.26    0.25
  12   9   0    0.19    0.27
  12   9   0    0.07    0.24
 -13  -9   0    0.18    0.25
 -13  -9   0    0.13    0.25
  13  -9   0   -0.32    0.22
  13   9   0   -0.05    0.26
  13   9   0   -0.16    0.23
  13   9   0    0.05    0.29
  13   9   0    0.05    0.26
   0 -10   0    0.11    0.12
   0 -10   0   -0.10    0.10
   0  10   0    0.00    0.12
   0  10   0   -0.07    0.11
   0  10   0   -0.07    0.10
   1 -10   0   10.00    0.96
  -1 -10   0   11.72    0.97
  -1 -10   0   11.46    0.94
  -1 -10   0   11.99    0.99
   1 -10   0   11.64    0.98
  -1  10   0   11.70    0.96
   1  10   0   11.39    0.97
  -1  10   0   11.18    0.99
   1  10   0   11.28    0.97
   1  10   0   12.19    0.98
  -1  10   0   10.70    0.99
  -2 -10   0    1.42    0.24
   2 -10   0    1.44    0.27
  -2 -10   0    1.82    0.28
  -2 -10   0    1.44    0.28
   2 -10   0    1.80    0.30
   2  10   0    1.66    0.28
   2  10   0    1.40    0.27
  -2  10   0    1.44    0.29
  -2  10   0    1.22    0.23
  -2  10   0    1.42    0.28
  -3 -10   0    0.05    0.13
   3 -10   0   -0.02    0.11
   3 -10   0    0.04    0.13
  -3 -10   0   -0.11    0.10
  -3 -10   0    0.07    0.12
  -3  10   0   -0.10    0.11
   3  10   0   -0.29    0.10
   3  10   0   -0.13    0.10
   3  10   0   -0.02    0.13
  -3  10   0   -0.06    0.12
  -4 -10   0    0.99    0.21
  -4 -10   0    0.70    0.21
   4 -10   0    1.46    0.27
  -4 -10   0    0.54    0.18
   4 -10   0    1.09    0.26
  -4  10   0    0.80    0.23
   4  10   0    0.63    0.20
  -4  10   0    0.79    0.22
   4  10   0    1.21    0.25
  -5 -10   0    0.18    0.14
   5 -10   0    0.37    0.19
  -5 -10   0    0.51    0.18
   5 -10   0    0.23    0.16
  -5 -10   0    0.20    0.17
  -5  10   0    0.14    0.15
   5  10   0    0.12    0.16
   5  10   0    0.17    0.16
   5  10   0    0.19    0.16
  -5  10   0    0.46    0.19
  -6 -10   0    0.68    0.20
  -6 -10   0    0.87    0.25
  -6 -10   0    0.82    0.21
   6 -10   0    1.25    0.28
   6 -10   0    0.70    0.25
   6  10   0    0.99    0.25
   6  10   0    0.98    0.26
   6  10   0    1.16    0.27
  -6  10   0    0.68    0.26
  -6  10   0    1.16    0.26
  -7 -10   0   -0.07    0.13
  -7 -10   0   -0.08    0.15
   7 -10   0   -0.23    0.11
  -7 -10   0   -0.01    0.14
   7  10   0   -0.03    0.15
  -7  10   0   -0.13    0.16
   7  10   0   -0.13    0.14
   7  10   0    0.16    0.19
   7  10   0    0.01    0.15
  -7  10   0   -0.13    0.13
  -8 -10   0    0.31    0.18
  -8 -10   0    0.46    0.21
   8 -10   0    0.27    0.19
  -8 -10   0    0.99    0.26
  -8  10   0    0.25    0.21
   8  10   0    0.46    0.21
  -8  10   0    0.63    0.23
   8  10   0    0.58    0.23
   8  10   0    0.21    0.20
   8  10   0    0.37    0.21
  -9 -10   0   -0.24    0.12
   9 -10   0    0.09    0.19
  -9 -10   0    0.00    0.16
   9  10   0   -0.01    0.20
   9  10   0    0.00    0.21
   9  10   0   -0.01    0.17
  -9  10   0    0.01    0.18
   9  10   0   -0.13    0.18
  10 -10   0    0.06    0.19
 -10 -10   0    0.14    0.16
 -10 -10   0    0.02    0.17
  10  10   0    0.54    0.26
  10  10   0    0.13    0.21
  10  10   0    0.23    0.26
 -10  10   0    0.52    0.25
  10  10   0    0.19    0.21
 -11 -10   0    0.24    0.20
 -11 -10   0    0.40    0.23
  11 -10   0    0.46    0.26
  11  10   0    0.70    0.28
  11  10   0    0.15    0.25
  11  10   0    0.35    0.22
 -11  10   0   -0.08    0.26
  11  10   0    0.41    0.27
 -12 -10   0    0.10    0.21
 -12 -10   0    0.25    0.22
  12 -10   0    0.39    0.27
  12  10   0    0.23    0.26
  12  10   0    0.33    0.30
  12  10   0    0.43    0.29
 -12  10   0    0.13    0.27
  12  10   0   -0.06    0.21
   0 -11   0    0.03    0.15
   0 -11   0    0.39    0.16
   0  11   0    0.26    0.16
   0  11   0    0.01    0.14
   0  11   0   -0.08    0.13
  -1 -11   0    1.56    0.29
  -1 -11   0    0.62    0.21
   1 -11   0    1.05    0.24
   1 -11   0    1.28    0.27
  -1  11   0    1.08    0.25
   1  11   0    0.66    0.22
  -1  11   0    0.93    0.23
  -1  11   0    0.57    0.21
   1  11   0    1.39    0.27
   2 -11   0    1.11    0.28
  -2 -11   0    1.61    0.28
   2 -11   0    1.55    0.28
  -2 -11   0    1.36    0.28
   2  11   0    0.76    0.23
   2  11   0    0.97    0.25
  -2  11   0    1.23    0.28
  -2  11   0    1.26    0.28
  -3 -11   0   -0.04    0.13
   3 -11   0   -0.20    0.12
  -3 -11   0   -0.08    0.16
  -3 -11   0    0.04    0.14
   3 -11   0    0.22    0.19
  -3  11   0   -0.02    0.16
   3  11   0    0.24    0.16
   3  11   0   -0.05    0.13
  -3  11   0    0.29    0.16
   4 -11   0    0.31    0.19
   4 -11   0    0.20    0.28
  -4 -11   0   -0.21    0.12
  -4 -11   0    0.03    0.16
  -4 -11   0   -0.15    0.11
  -4  11   0    0.18    0.19
   4  11   0    0.33    0.17
   4  11   0   -0.03    0.17
  -4  11   0    0.27    0.19
  -5 -11   0    0.37    0.18
  -5 -11   0    0.15    0.15
  -5 -11   0    0.27    0.21
   5 -11   0    0.48    0.21
  -5  11   0    0.62    0.26
  -5  11   0    0.29    0.20
   5  11   0    0.61    0.23
   5  11   0    0.38    0.22
   6 -11   0   -0.06    0.15
  -6 -11   0    0.13    0.15
  -6 -11   0    0.15    0.17
  -6 -11   0    0.19    0.16
   6  11   0    0.29    0.18
  -6  11   0    0.07    0.17
   6  11   0    0.29    0.22
  -6  11   0    0.17    0.19
   7 -11   0    0.22    0.22
  -7 -11   0   -0.15    0.17
  -7 -11   0    0.06    0.13
  -7 -11   0   -0.05    0.13
   7  11   0    0.14    0.18
   7  11   0    0.07    0.19
   7  11   0   -0.02    0.19
  -7  11   0   -0.18    0.17
  -7  11   0    0.02    0.19
   8 -11   0   -0.07    0.18
  -8 -11   0    0.11    0.18
  -8 -11   0    0.29    0.19
   8  11   0    0.49    0.25
   8  11   0   -0.18    0.21
   8  11   0    0.50    0.24
  -8  11   0    0.19    0.22
   9 -11   0    0.26    0.21
  -9 -11   0    0.13    0.19
  -9 -11   0    0.17    0.20
   9  11   0    0.03    0.21
   9  11   0    0.01    0.19
   9  11   0    0.12    0.22
  -9  11   0   -0.10    0.19
 -10 -11   0    0.25    0.22
 -10 -11   0    0.03    0.19
  10 -11   0   -0.08    0.23
  10  11   0    0.85    0.30
  10  11   0    0.33    0.29
  10  11   0    0.31    0.27
 -10  11   0    0.25    0.26
  10  11   0   -0.01    0.22
 -11 -11   0    0.33    0.23
 -11 -11   0    0.39    0.27
  11 -11   0    0.20    0.27
  11  11   0    0.14    0.25
 -11  11   0   -0.10    0.24
  11  11   0    0.21    0.26
  11  11   0   -0.02    0.25
  11  11   0    0.09    0.28
   0 -12   0    1.93    0.36
   0 -12   0    2.44    0.36
   0  12   0    1.52    0.33
   0  12   0    2.26    0.36
   1 -12   0    2.33    0.37
  -1 -12   0    2.35    0.37
  -1 -12   0    1.75    0.33
  -1  12   0    1.49    0.34
  -1  12   0    2.54    0.39
   1  12   0    2.08    0.35
   1  12   0    1.84    0.35
   2 -12   0    0.48    0.20
  -2 -12   0    0.46    0.21
  -2 -12   0    0.78    0.23
   2  12   0    1.00    0.25
  -2  12   0    0.84    0.30
  -2  12   0    0.73    0.25
   2  12   0    0.36    0.22
  -3 -12   0   -0.10    0.15
   3 -12   0    0.16    0.15
  -3 -12   0    0.34    0.22
  -3  12   0   -0.19    0.15
   3  12   0   -0.05    0.15
  -3  12   0    0.34    0.24
  -4 -12   0   -0.15    0.12
  -4 -12   0   -0.21    0.17
   4 -12   0    0.07    0.17
   4  12   0    0.36    0.21
  -4  12   0    0.01    0.19
  -4  12   0    0.02    0.17
  -5 -12   0   -0.11    0.14
  -5 -12   0   -0.03    0.19
   5 -12   0    0.01    0.20
   5  12   0    0.03    0.16
  -5  12   0    0.14    0.20
   5  12   0    0.21    0.23
  -5  12   0   -0.02    0.18
   6 -12   0    0.02    0.18
  -6 -12   0   -0.12    0.18
  -6 -12   0   -0.23    0.13
  -6 -12   0   -0.14    0.25
  -6  12   0    0.24    0.20
   6  12   0    0.27    0.23
   6  12   0   -0.06    0.17
  -7 -12   0    0.23    0.21
  -7 -12   0   -0.21    0.13
   7 -12   0    0.04    0.21
  -7  12   0    0.13    0.20
   7  12   0    0.07    0.20
   7  12   0   -0.09    0.20
   8 -12   0    0.30    0.23
  -8 -12   0    0.15    0.19
  -8 -12   0    0.53    0.23
   8  12   0    0.82    0.30
   8  12   0    0.45    0.25
  -8  12   0    0.23    0.22
   9 -12   0   -0.05    0.20
  -9 -12   0   -0.21    0.16
  -9 -12   0   -0.05    0.16
  -9  12   0    0.13    0.23
   9  12   0   -0.17    0.20
   9  12   0    0.14    0.23
 -10 -12   0    0.02    0.22
  10 -12   0    0.21    0.26
 -10 -12   0    0.11    0.20
 -10  12   0    0.17    0.28
  10  12   0    0.12    0.26
  10  12   0   -0.41    0.26
  10  12   0   -0.17    0.42
   0 -13   0    0.09    0.17
   0  13   0   -0.03    0.17
   1 -13   0    0.69    0.25
  -1 -13   0    0.49    0.22
   1  13   0    0.63    0.23
   1  13   0    0.90    0.28
  -1  13   0    0.88    0.28
  -2 -13   0    0.61    0.22
   2 -13   0    0.33    0.21
   2  13   0    0.37    0.23
   2  13   0    0.54    0.23
  -2  13   0    0.30    0.22
  -2  13   0    0.30    0.22
   3 -13   0   -0.15    0.16
  -3 -13   0    0.34    0.19
  -3  13   0    0.35    0.25
  -3  13   0    0.21    0.20
   3  13   0   -0.04    0.20
  -4 -13   0    0.36    0.22
   4 -13   0    0.13    0.19
   4  13   0    0.49    0.22
  -4  13   0    0.16    0.20
  -5 -13   0    0.04    0.19
   5 -13   0   -0.07    0.20
  -5  13   0   -0.22    0.17
   5  13   0    0.14    0.21
   6 -13   0   -0.27    0.17
  -6 -13   0   -0.18    0.18
  -6  13   0   -0.08    0.21
   6  13   0   -0.08    0.21
   7 -13   0   -0.10    0.18
  -7 -13   0   -0.06    0.19
   7  13   0   -0.09    0.22
  -7  13   0   -0.19    0.21
   7  13   0    0.22    0.26
  -8 -13   0   -0.02    0.18
   8 -13   0   -0.07    0.22
  -8  13   0    0.07    0.24
   8  13   0    0.13    0.24
   8  13   0    0.66    0.30
   0 -14   0    0.52    0.24
   0  14   0    0.37    0.25
   1 -14   0    0.49    0.23
  -1 -14   0    0.55    0.25
   1  14   0    0.25    0.23
  -1  14   0    0.47    0.25
  -2 -14   0    0.14    0.20
   2 -14   0   -0.01    0.19
   2  14   0    0.55    0.25
  -2  14   0   -0.09    0.21
   3 -14   0    0.77    0.29
  -3 -14   0    0.52    0.27
   3  14   0    0.35    0.26
  -3  14   0    1.06    0.32
   4 -14   0   -0.23    0.18
  -4 -14   0    0.08    0.18
   4  14   0    0.08    0.25
  -4  14   0   -0.25    0.21
   5 -14   0   -0.10    0.20
  -5 -14   0   -0.09    0.19
  -5  14   0    0.07    0.23
   5  14   0    0.22    0.28
  -6 -14   0    0.01    0.19
   6 -14   0   -0.18    0.20
   6  14   0   -0.03    0.24
  -6  14   0   -0.21    0.18
   0 -15   0   -0.06    0.21
   0  15   0   -0.11    0.24
  -1 -15   0    0.00    0.21
   1 -15   0    0.00    0.22
  -1  15   0   -0.21    0.24
   2 -15   0    0.83    0.33
  -2 -15   0    0.46    0.26
  -2  15   0    0.15    0.29
  16   0  -1   -0.05    0.23
  16   0  -1    0.12    0.23
 -16   0   1    0.16    0.22
  15   0  -1   -0.22    0.17
  15   0  -1    0.11    0.22
  15   0  -1    0.24    0.26
  14   0  -1   -0.14    0.20
  14   0  -1    0.06    0.18
  14   0  -1   -0.11    0.16
  14   0  -1   -0.07    0.22
 -14   0   1   -0.13    0.17
 -13   0   1    2.31    0.40
  13   0  -1    2.38    0.39
  13   0  -1    2.18    0.41
  13   0  -1    2.27    0.37
  13   0  -1    2.54    0.40
  12   0  -1   -0.07    0.15
  12   0  -1    0.40    0.18
  12   0  -1   -0.22    0.12
  12   0  -1    0.00    0.16
 -12   0   1    0.15    0.16
  11   0  -1    8.13    0.70
  11   0  -1    7.57    0.66
  11   0  -1    5.96    0.73
  11   0  -1    7.92    0.69
  11   0  -1    6.60    0.67
  10   0  -1    0.03    0.12
  10   0  -1    0.01    0.08
  10   0  -1   -0.03    0.10
  10   0  -1    0.00    0.10
  10   0  -1   -0.03    0.10
   9   0  -1    3.34    0.39
   9   0  -1    3.23    0.39
   9   0  -1    3.67    0.40
  -9   0   1    3.11    0.33
   9   0  -1    3.29    0.37
   9   0  -1    3.31    0.41
  -8   0   1   -0.02    0.07
   8   0  -1   -0.01    0.06
   8   0  -1   -0.05    0.07
   8   0  -1    0.13    0.11
   8   0  -1   -0.08    0.08
   8   0  -1   -0.02    0.07
   8   0  -1    0.06    0.09
  -8   0   1    0.08    0.06
   7   0  -1    3.04    0.33
  -7   0   1    3.37    0.27
   7   0  -1    3.06    0.28
   7   0  -1    2.83    0.27
   7   0  -1    2.65    0.32
   7   0  -1    2.92    0.33
  -7   0   1    2.69    0.27
   7   0  -1    2.77    0.34
   6   0  -1    0.02    0.06
   6   0  -1   -0.04    0.03
   6   0  -1    0.00    0.04
   6   0  -1    0.07    0.07
  -6   0   1    0.00    0.04
   6   0  -1   -0.05    0.06
   6   0  -1   -0.01    0.04
   6   0  -1    0.03    0.05
   6   0  -1   -0.06    0.05
   5   0  -1    0.04    0.05
   5   0  -1    0.04    0.05
   5   0  -1    0.03    0.05
  -5   0   1    0.06    0.04
   5   0  -1    0.04    0.05
   5   0  -1   -0.04    0.05
   5   0  -1   -0.05    0.05
  -4   0   1   -0.01    0.02
   4   0  -1    0.03    0.04
   4   0  -1    0.01    0.04
   4   0  -1    0.00    0.04
   4   0  -1   -0.01    0.04
   3   0  -1   53.31    3.50
  -3   0   1   46.48    3.48
   3   0  -1   41.47    3.49
   2   0  -1    0.03    0.02
   2   0  -1    0.01    0.02
   0   0  -1    0.00    0.01
   0   0   1    0.01    0.01
  -1   0  -1    7.72    0.59
   1   0   1    8.07    0.60
  -2   0  -1    0.01    0.02
   2   0   1   -0.02    0.03
  -3   0  -1   55.51    4.11
   3   0   1   55.29    4.14
  -4   0  -1   -0.01    0.03
   4   0   1   -0.01    0.04
   4   0   1   -0.03    0.04
   4   0   1   -0.07    0.04
   4   0   1   -0.05    0.04
  -5   0  -1   48.38    3.64
   5   0   1   48.84    3.66
   5   0   1   49.31    3.65
   5   0   1   50.90    3.66
   5   0   1   47.19    3.67
   5   0   1   47.81    3.66
  -6   0  -1    0.04    0.05
   6   0   1   -0.08    0.05
   6   0   1    0.01    0.05
   6   0   1    0.00    0.07
   6   0   1   -0.01    0.06
   6   0   1   -0.05    0.04
   6   0   1    0.00    0.05
   7   0   1    1.62    0.23
   7   0   1    1.39    0.21
   7   0   1    1.88    0.26
  -7   0  -1    1.52    0.19
   7   0   1    1.64    0.23
   7   0   1    1.64    0.21
   7   0   1    1.57    0.19
   8   0   1    0.12    0.10
   8   0   1   -0.02    0.08
   8   0   1   -0.13    0.08
   8   0   1   -0.02    0.06
  -8   0  -1   -0.02    0.07
   8   0   1   -0.07    0.08
   9   0   1    3.53    0.44
   9   0   1    3.77    0.43
   9   0   1    3.59    0.42
   9   0   1    3.04    0.41
   9   0   1    4.00    0.37
  10   0   1    0.05    0.14
  10   0   1   -0.05    0.10
  10   0   1    0.23    0.15
  10   0   1    0.08    0.12
  10   0   1    0.01    0.13
  11   0   1    1.74    0.32
  11   0   1    1.76    0.32
  11   0   1    1.84    0.31
  11   0   1    1.64    0.30
  12   0   1    0.12    0.17
  12   0   1    0.07    0.15
  12   0   1   -0.10    0.14
  12   0   1    0.04    0.16
  13   0   1    0.53    0.22
  13   0   1   -0.04    0.20
  13   0   1    0.24    0.19
  13   0   1    0.25    0.20
 -13   0  -1    0.48    0.23
  14   0   1    0.20    0.21
  14   0   1   -0.13    0.21
  14   0   1    0.16    0.21
  15   0   1    0.38    0.28
  15   0   1    0.05    0.22
  15   0   1    0.43    0.22
 -16   0  -1   -0.27    0.21
  16   0   1    0.00    0.26
  16   0   1    0.01    0.22
  16  -1  -1    0.11    0.21
  16  -1  -1   -0.18    0.21
 -16  -1   1   -0.13    0.19
  16   1  -1   -0.04    0.20
  16   1  -1    0.05    0.26
  16   1  -1    0.26    0.23
  15  -1  -1   -0.16    0.18
 -15  -1   1    0.09    0.20
  15  -1  -1   -0.03    0.18
  15   1  -1    0.07    0.19
  15   1  -1    0.04    0.22
  15   1  -1   -0.03    0.19
 -14  -1   1   -0.44    0.15
  14  -1  -1    0.06    0.22
  14  -1  -1    0.34    0.22
  14  -1  -1   -0.13    0.17
 -14  -1   1    0.12    0.18
  14   1  -1   -0.24    0.21
  14   1  -1    0.13    0.22
 -14   1   1   -0.28    0.17
  14   1  -1   -0.04    0.18
  14   1  -1   -0.09    0.16
  13  -1  -1    1.36    0.30
  13  -1  -1    1.05    0.30
  13  -1  -1    1.55    0.31
  13  -1  -1    1.51    0.31
 -13  -1   1    1.88    0.34
  13   1  -1    1.50    0.34
  13   1  -1    0.88    0.26
  13   1  -1    1.13    0.29
  13   1  -1    1.23    0.28
  12  -1  -1    1.23    0.28
  12  -1  -1    1.43    0.29
  12  -1  -1    1.38    0.29
  12  -1  -1    0.79    0.24
 -12  -1   1    0.97    0.25
  12   1  -1    1.46    0.28
  12   1  -1    1.39    0.31
  12   1  -1    1.29    0.29
  12   1  -1    1.50    0.28
  12   1  -1    1.33    0.29
 -11  -1   1    3.43    0.42
  11  -1  -1    3.06    0.40
  11  -1  -1    4.01    0.49
  11  -1  -1    3.81    0.45
  11  -1  -1    3.43    0.43
  11   1  -1    3.53    0.46
  11   1  -1    3.15    0.42
  11   1  -1    3.39    0.43
  11   1  -1    3.59    0.44
  11   1  -1    1.98    0.35
  10  -1  -1    0.30    0.13
 -10  -1   1    0.24    0.12
  10  -1  -1    0.34    0.16
  10  -1  -1   -0.07    0.10
  10  -1  -1    0.12    0.14
  10   1  -1    0.11    0.12
  10   1  -1    0.08    0.12
  10   1  -1    0.21    0.12
  10   1  -1    0.10    0.13
 -10   1   1    0.41    0.20
  10   1  -1    0.17    0.13
  -9  -1   1    2.65    0.33
   9  -1  -1    2.32    0.32
   9  -1  -1    2.28    0.31
   9  -1  -1    3.11    0.31
   9  -1  -1    2.33    0.34
   9  -1  -1    2.19    0.31
   9   1  -1    2.37    0.34
   9   1  -1    2.62    0.32
   9   1  -1    2.40    0.29
  -9   1   1    2.61    0.30
   9   1  -1    2.49    0.33
   9   1  -1    2.60    0.34
  -9   1   1    2.02    0.34
   9   1  -1    3.04    0.36
   8  -1  -1    0.74    0.16
   8  -1  -1    0.86    0.17
   8  -1  -1    0.54    0.12
   8  -1  -1    0.71    0.17
  -8  -1   1    0.68    0.12
   8  -1  -1    0.69    0.16
   8   1  -1    0.54    0.15
   8   1  -1    0.67    0.15
   8   1  -1    0.51    0.14
   8   1  -1    0.75    0.17
   8   1  -1    0.63    0.13
   8   1  -1    0.49    0.13
  -8   1   1    0.62    0.12
  -8   1   1    0.47    0.12
   7  -1  -1    2.05    0.24
   7  -1  -1    2.20    0.26
   7  -1  -1    1.27    0.19
   7  -1  -1    2.04    0.21
  -7  -1   1    1.86    0.20
   7  -1  -1    2.29    0.23
   7  -1  -1    1.89    0.26
   7  -1  -1    2.37    0.26
   7   1  -1    1.96    0.24
   7   1  -1    2.46    0.27
   7   1  -1    1.54    0.23
   7   1  -1    2.00    0.22
   7   1  -1    1.82    0.20
  -7   1   1    1.70    0.20
   7   1  -1    2.11    0.23
  -7   1   1    1.65    0.22
   7   1  -1    1.80    0.25
   7   1  -1    2.03    0.25
   6  -1  -1    0.20    0.08
   6  -1  -1    0.14    0.08
   6  -1  -1    0.35    0.08
   6  -1  -1    0.49    0.09
   6  -1  -1    0.21    0.08
  -6  -1   1    0.20    0.06
   6  -1  -1    0.46    0.11
   6   1  -1    0.25    0.08
   6   1  -1    0.53    0.11
   6   1  -1    0.38    0.10
  -6   1   1    0.31    0.08
   6   1  -1    0.14    0.08
   6   1  -1    0.26    0.09
   6   1  -1    0.26    0.08
   6   1  -1    0.33    0.07
  -6   1   1    0.13    0.07
   5  -1  -1    0.17    0.06
   5  -1  -1    0.08    0.06
   5  -1  -1   -0.08    0.04
   5  -1  -1    0.06    0.06
   5  -1  -1    0.02    0.05
  -5  -1   1    0.13    0.05
   5  -1  -1   -0.06    0.05
  -5   1   1    0.13    0.05
   5   1  -1    0.03    0.06
   5   1  -1    0.00    0.06
   5   1  -1   -0.07    0.05
   5   1  -1    0.09    0.05
   5   1  -1   -0.01    0.06
   5   1  -1    0.02    0.03
  -5   1   1    0.00    0.05
   5   1  -1    0.05    0.05
  -4  -1   1    3.14    0.24
   4  -1  -1    2.48    0.23
   4  -1  -1    2.57    0.23
   4  -1  -1    2.63    0.24
  -4   1   1    2.11    0.22
   4   1  -1    2.75    0.23
   4   1  -1    2.31    0.23
   4   1  -1    2.55    0.23
   4   1  -1    2.25    0.23
   4   1  -1    2.30    0.23
   3  -1  -1  169.60   11.42
  -3  -1   1  156.03   11.42
   3  -1  -1  143.38   11.42
   3   1  -1  144.56   11.42
  -3   1   1  157.32   11.41
   2  -1  -1   16.63    1.08
   2  -1  -1   13.29    1.08
  -2  -1   1   14.47    1.08
  -2   1   1   13.69    1.08
   2   1  -1   13.24    1.08
  -1  -1   1    1.03    0.09
   1  -1  -1    1.00    0.10
   0  -1  -1    0.52    0.05
   0  -1   1    0.62    0.06
   0   1  -1    0.59    0.07
  -1  -1  -1   46.15    3.49
   1  -1   1   50.10    3.50
   1   1   1   45.54    3.49
  -1   1  -1   46.42    3.49
   2  -1   1  103.32    7.48
  -2   1  -1  103.59    7.47
   2   1   1   95.66    7.48
  -3  -1  -1    1.04    0.09
   3  -1   1    1.09    0.14
  -3   1  -1    1.10    0.12
   3   1   1    0.84    0.13
   4  -1   1   70.01    5.08
   4  -1   1   68.13    5.10
  -4  -1  -1   66.78    5.05
   4  -1   1   66.77    5.08
   4  -1   1   68.21    5.09
   4   1   1   68.35    5.09
   4   1   1   72.57    5.09
  -4   1  -1   68.04    5.08
   4   1   1   66.87    5.10
   4   1   1   68.23    5.09
   4   1   1   66.78    5.08
   5  -1   1   43.72    3.23
   5  -1   1   45.63    3.25
   5  -1   1   42.17    3.23
  -5  -1  -1   43.98    3.20
   5  -1   1   43.99    3.23
   5  -1   1   41.87    3.23
   5   1   1   43.86    3.24
   5   1   1   43.18    3.21
   5   1   1   42.27    3.24
   5   1   1   36.12    3.22
   5   1   1   43.18    3.23
   5   1   1   41.67    3.22
  -5   1  -1   46.36    3.22
   6  -1   1    0.02    0.07
   6  -1   1    0.05    0.06
   6  -1   1    0.09    0.07
   6  -1   1   -0.04    0.06
   6  -1   1    0.07    0.07
  -6  -1  -1    0.02    0.04
   6   1   1    0.11    0.08
  -6   1  -1    0.07    0.05
   6   1   1    0.00    0.07
   6   1   1   -0.02    0.06
   6   1   1    0.00    0.07
  -6   1  -1    0.01    0.05
   6   1   1    0.21    0.07
   6   1   1    0.04    0.07
  -7  -1  -1    0.79    0.11
   7  -1   1    0.72    0.14
   7  -1   1    0.96    0.17
   7  -1   1    0.73    0.15
   7  -1   1    1.04    0.19
   7  -1   1    0.83    0.17
   7   1   1    1.10    0.18
  -7   1  -1    0.81    0.14
   7   1   1    0.97    0.17
   7   1   1    1.20    0.19
   7   1   1    0.92    0.17
   7   1   1    0.58    0.13
   7   1   1    0.77    0.17
  -7   1  -1    0.88    0.13
   8  -1   1    8.41    0.69
   8  -1   1    8.06    0.71
   8  -1   1    8.00    0.68
   8  -1   1    8.58    0.66
   8  -1   1    8.12    0.69
   8   1   1    8.05    0.67
   8   1   1    7.52    0.70
   8   1   1    8.44    0.69
   8   1   1    7.06    0.68
   8   1   1    8.82    0.69
  -8   1  -1    7.98    0.66
   8   1   1    6.08    0.64
   9  -1   1    0.12    0.12
   9  -1   1   -0.06    0.10
   9  -1   1    0.13    0.11
   9  -1   1    0.09    0.11
   9  -1   1   -0.04    0.11
   9   1   1   -0.03    0.10
   9   1   1    0.25    0.13
   9   1   1   -0.11    0.06
   9   1   1   -0.11    0.10
  -9   1  -1   -0.07    0.09
   9   1   1   -0.17    0.08
  10  -1   1    3.31    0.43
  10  -1   1    3.74    0.44
  10  -1   1    3.33    0.41
  10  -1   1    4.06    0.44
  10   1   1    2.12    0.38
  10   1   1    3.23    0.41
  10   1   1    2.41    0.37
  10   1   1    3.05    0.41
  10   1   1    3.68    0.41
  11  -1   1    0.19    0.16
  11  -1   1    0.10    0.17
  11  -1   1   -0.05    0.12
  11  -1   1    0.14    0.14
 -11  -1  -1   -0.18    0.11
  11   1   1   -0.16    0.14
  11   1   1   -0.01    0.12
  11   1   1    0.48    0.19
  11   1   1    0.00    0.13
  11   1   1    0.22    0.17
  12  -1   1    2.95    0.39
 -12  -1  -1    2.48    0.38
  12  -1   1    1.64    0.32
  12  -1   1    3.50    0.47
  12  -1   1    2.86    0.41
  12   1   1    2.19    0.37
  12   1   1    1.67    0.36
  12   1   1    1.68    0.33
  12   1   1    2.36    0.36
  12   1   1    2.60    0.39
  13  -1   1   -0.09    0.14
 -13  -1  -1    0.17    0.18
  13  -1   1    0.17    0.22
  13  -1   1    0.38    0.22
  13  -1   1    0.23    0.21
  13   1   1   -0.14    0.18
  13   1   1    0.13    0.18
  13   1   1    0.13    0.17
  13   1   1    0.21    0.22
  14  -1   1   -0.17    0.17
 -14  -1  -1    0.11    0.18
  14  -1   1    0.00    0.22
  14  -1   1   -0.07    0.18
  14   1   1   -0.15    0.17
  14   1   1    0.33    0.24
  14   1   1    0.10    0.19
  15  -1   1   -0.01    0.19
 -15  -1  -1    0.12    0.22
  15  -1   1   -0.07    0.23
  15   1   1   -0.22    0.20
  15   1   1   -0.03    0.26
  15   1   1    0.00    0.20
 -16  -1  -1    0.05    0.25
  16  -1   1   -0.08    0.23
  16  -1   1    0.23    0.26
  16   1   1    0.37    0.33
  16   1   1   -0.06    0.23
  16   1   1    0.18    0.27
 -16  -2   1    0.04    0.20
  16  -2  -1   -0.24    0.24
  16  -2  -1    0.13    0.24
  16   2  -1    0.08    0.28
  16   2  -1    0.17    0.21
  16   2  -1    0.04    0.21
  15  -2  -1    0.24    0.23
 -15  -2   1   -0.05    0.20
  15  -2  -1    0.02    0.20
  15   2  -1    0.03    0.20
  15   2  -1    0.10    0.22
  15   2  -1    0.09    0.22
  14  -2  -1    0.34    0.21
  14  -2  -1    0.70    0.25
 -14  -2   1    0.63    0.24
  14  -2  -1    0.71    0.29
  14   2  -1    0.64    0.24
  14   2  -1    0.26    0.22
  14   2  -1    0.40    0.21
 -13  -2   1   -0.09    0.13
  13  -2  -1    0.17    0.18
 -13  -2   1    0.02    0.18
  13  -2  -1    0.32    0.19
  13  -2  -1    0.29    0.23
  13   2  -1    0.23    0.20
  13   2  -1    0.01    0.20
  13   2  -1    0.19    0.20
  13   2  -1   -0.03    0.14
  13   2  -1    0.34    0.19
 -12  -2   1    0.15    0.17
  12  -2  -1    0.05    0.14
  12  -2  -1    0.08    0.18
 -12  -2   1    0.11    0.14
  12  -2  -1    0.02    0.15
  12   2  -1    0.36    0.17
  12   2  -1   -0.06    0.13
  12   2  -1    0.49    0.19
  12   2  -1    0.09    0.19
  12   2  -1   -0.17    0.13
 -11  -2   1    0.21    0.14
  11  -2  -1    0.61    0.20
  11  -2  -1    0.54    0.19
  11  -2  -1    0.47    0.18
  11  -2  -1    0.09    0.14
 -11  -2   1    0.73    0.19
  11   2  -1    0.77    0.21
  11   2  -1    0.39    0.16
  11   2  -1    0.56    0.19
  11   2  -1    0.21    0.16
  11   2  -1    0.42    0.18
  10  -2  -1    2.19    0.29
  10  -2  -1    2.18    0.30
 -10  -2   1    2.11    0.30
  10  -2  -1    1.71    0.29
  10  -2  -1    2.02    0.29
 -10  -2   1    2.28    0.30
  10   2  -1    1.34    0.26
  10   2  -1    1.73    0.27
  10   2  -1    1.38    0.24
  10   2  -1    1.54    0.28
  10   2  -1    1.85    0.31
  10   2  -1    1.56    0.29
 -10   2   1    1.67    0.28
   9  -2  -1    7.41    0.72
   9  -2  -1    7.55    0.74
   9  -2  -1    7.60    0.70
  -9  -2   1    8.50    0.73
   9  -2  -1    8.05    0.72
  -9   2   1    9.06    0.70
   9   2  -1    7.29    0.73
   9   2  -1    7.64    0.70
   9   2  -1    9.02    0.73
  -9   2   1    9.53    0.73
   9   2  -1   10.04    0.76
   9   2  -1    7.87    0.72
   9   2  -1    8.72    0.74
  -8  -2   1    0.85    0.17
   8  -2  -1    0.64    0.14
   8  -2  -1    0.73    0.16
   8  -2  -1    0.72    0.17
   8  -2  -1    0.62    0.14
   8  -2  -1    0.76    0.17
   8   2  -1    1.14    0.18
   8   2  -1    0.59    0.15
  -8   2   1    1.13    0.18
  -8   2   1    1.09    0.16
   8   2  -1    0.53    0.14
   8   2  -1    0.71    0.17
   8   2  -1    0.90    0.18
   8   2  -1    0.67    0.16
  -7  -2   1    1.99    0.25
   7  -2  -1    2.13    0.23
   7  -2  -1    1.84    0.25
   7  -2  -1    1.90    0.21
   7  -2  -1    2.02    0.26
   7  -2  -1    2.44    0.25
  -7  -2   1    1.99    0.19
   7  -2  -1    1.71    0.23
  -7   2   1    2.10    0.25
   7   2  -1    1.92    0.24
  -7   2   1    2.02    0.23
   7   2  -1    1.69    0.24
   7   2  -1    2.00    0.26
   7   2  -1    2.19    0.19
   7   2  -1    1.47    0.24
   7   2  -1    1.62    0.24
   7   2  -1    1.74    0.24
   6  -2  -1   23.61    1.78
   6  -2  -1   24.02    1.77
  -6  -2   1   23.29    1.74
  -6  -2   1   23.77    1.79
  -6  -2   1   23.58    1.78
   6  -2  -1   22.28    1.78
   6  -2  -1   23.02    1.77
   6  -2  -1   24.02    1.80
  -6   2   1   23.73    1.79
  -6   2   1   22.50    1.77
   6   2  -1   24.33    1.80
   6   2  -1   21.81    1.80
   6   2  -1   23.65    1.75
   6   2  -1   23.08    1.79
   6   2  -1   23.74    1.78
   6   2  -1   21.36    1.78
   6   2  -1   22.78    1.78
   5  -2  -1    9.66    0.77
  -5  -2   1    9.73    0.78
   5  -2  -1    9.86    0.76
   5  -2  -1    9.54    0.76
   5  -2  -1   10.48    0.78
  -5  -2   1    8.82    0.76
   5   2  -1    7.14    0.77
   5   2  -1    9.73    0.78
   5   2  -1   10.13    0.74
  -5   2   1    9.59    0.76
   5   2  -1    9.39    0.76
  -5   2   1    9.37    0.77
   5   2  -1   11.06    0.78
   5   2  -1   10.23    0.78
   5   2  -1   10.51    0.78
   4  -2  -1   28.87    2.10
  -4  -2   1   26.12    2.10
   4  -2  -1   24.54    2.10
  -4  -2   1   28.90    2.11
   4  -2  -1   27.62    2.11
   4   2  -1   27.84    2.11
   4   2  -1   28.15    2.12
   4   2  -1   26.81    2.10
   4   2  -1   29.99    2.12
   4   2  -1   26.46    2.11
  -4   2   1   28.55    2.11
   4   2  -1   32.66    2.09
  -4   2   1   25.54    2.10
   3  -2  -1   27.59    2.17
   3  -2  -1   25.27    2.16
  -3  -2   1   27.84    2.17
   3   2  -1   31.99    2.18
   3   2  -1   33.18    2.19
   3   2  -1   30.06    2.18
   3   2  -1   27.21    2.17
   3   2  -1   30.21    2.18
  -3   2   1   27.56    2.17
  -2  -2   1  941.19   69.65
   2  -2  -1  947.86   69.73
   2  -2  -1 1000.00   69.73
  -2   2   1  881.89   69.70
  -1  -2   1   19.26    1.48
   1  -2  -1   19.85    1.47
   1   2  -1   19.53    1.48
  -1   2   1   20.13    1.48
   0  -2  -1   47.86    3.55
   0  -2   1   50.28    3.56
   0   2   1   45.29    3.55
   0   2  -1   47.81    3.55
  -1  -2  -1   58.64    4.24
   1  -2   1   54.72    4.24
   1   2   1   60.90    4.24
  -1   2  -1   53.88    4.24
  -2  -2  -1  238.05   16.97
   2  -2   1  218.91   16.98
   2   2   1  211.44   16.95
  -2   2  -1  244.41   16.98
   2   2   1  234.88   16.98
   3  -2   1   35.17    2.67
  -3  -2  -1   32.08    2.66
  -3  -2  -1   38.43    2.66
   3  -2   1   34.55    2.68
   3  -2   1   35.74    2.66
   3   2   1   34.28    2.66
   3   2   1   36.67    2.67
   3   2   1   35.69    2.67
  -3   2  -1   37.01    2.67
   3   2   1   35.32    2.66
   4  -2   1   11.61    0.88
  -4  -2  -1   12.47    0.83
   4  -2   1   11.43    0.88
  -4  -2  -1   10.50    0.88
   4  -2   1   11.57    0.89
   4   2   1   11.78    0.88
   4   2   1   11.85    0.88
  -4   2  -1   10.78    0.88
   4   2   1   11.44    0.87
   4   2   1   10.72    0.88
  -4   2  -1    9.95    0.86
   4   2   1    8.84    0.88
   4   2   1   11.62    0.88
  -5  -2  -1    0.20    0.03
   5  -2   1    0.21    0.07
   5  -2   1    0.28    0.09
   5  -2   1    0.21    0.08
  -5  -2  -1    0.26    0.08
   5  -2   1    0.17    0.08
   5   2   1    0.14    0.07
  -5   2  -1    0.13    0.07
   5   2   1    0.24    0.09
   5   2   1    0.27    0.09
   5   2   1    0.29    0.09
   5   2   1    0.20    0.09
  -5   2  -1    0.42    0.08
   5   2   1    0.26    0.08
   6  -2   1    3.32    0.37
   6  -2   1    4.20    0.35
  -6  -2  -1    3.48    0.34
  -6  -2  -1    3.17    0.28
   6  -2   1    3.45    0.31
   6  -2   1    3.64    0.33
   6  -2   1    4.17    0.36
  -6   2  -1    4.04    0.34
  -6   2  -1    3.47    0.32
   6   2   1    3.72    0.36
   6   2   1    3.64    0.34
   6   2   1    3.00    0.36
   6   2   1    3.96    0.35
   6   2   1    3.54    0.32
   6   2   1    3.68    0.35
   7  -2   1    1.27    0.16
  -7  -2  -1    0.98    0.17
   7  -2   1    1.32    0.20
   7  -2   1    1.11    0.20
   7  -2   1    0.90    0.17
   7  -2   1    1.16    0.19
   7   2   1    1.23    0.20
  -7   2  -1    1.06    0.18
   7   2   1    1.09    0.19
   7   2   1    1.04    0.19
   7   2   1    0.90    0.18
   7   2   1    1.07    0.18
   7   2   1    0.88    0.16
  -7   2  -1    1.29    0.17
  -8  -2  -1    0.96    0.19
   8  -2   1    1.40    0.22
   8  -2   1    1.23    0.23
   8  -2   1    0.82    0.18
   8  -2   1    1.40    0.21
  -8   2  -1    0.93    0.16
   8   2   1    0.75    0.19
   8   2   1    1.10    0.21
   8   2   1    0.86    0.19
   8   2   1    0.85    0.18
  -8   2  -1    1.40    0.21
   8   2   1    0.94    0.19
   8   2   1    0.75    0.16
  -9  -2  -1    0.66    0.17
   9  -2   1    0.72    0.17
   9  -2   1    0.87    0.18
   9  -2   1    0.38    0.15
   9  -2   1    1.14    0.21
   9   2   1    0.67    0.16
   9   2   1    0.36    0.15
  -9   2  -1    0.40    0.14
   9   2   1    0.30    0.14
   9   2   1    0.57    0.18
   9   2   1    0.44    0.17
   9   2   1    0.80    0.18
  10  -2   1    0.30    0.15
  10  -2   1    0.19    0.14
  10  -2   1    0.28    0.18
  10  -2   1    0.32    0.16
 -10  -2  -1    0.50    0.15
  10   2   1    0.29    0.16
  10   2   1    0.32    0.15
  10   2   1    0.25    0.16
  10   2   1    0.06    0.12
  10   2   1    0.06    0.14
  11  -2   1    0.04    0.14
  11  -2   1   -0.16    0.11
 -11  -2  -1    0.11    0.13
  11  -2   1   -0.01    0.14
  11  -2   1   -0.19    0.10
  11   2   1    0.15    0.16
  11   2   1    0.11    0.15
  11   2   1    0.29    0.17
  11   2   1    0.21    0.18
  11   2   1   -0.10    0.12
  12  -2   1    0.05    0.16
 -12  -2  -1    0.02    0.13
  12  -2   1    0.11    0.19
  12  -2   1    0.21    0.19
  12  -2   1   -0.08    0.14
 -12  -2  -1    0.20    0.17
  12   2   1   -0.19    0.14
  12   2   1    0.15    0.16
  12   2   1    0.19    0.18
  12   2   1   -0.16    0.19
  12   2   1    0.01    0.16
 -13  -2  -1   -0.03    0.19
  13  -2   1    0.03    0.20
 -13  -2  -1    0.07    0.16
  13  -2   1    0.24    0.21
  13  -2   1   -0.06    0.15
  13   2   1    0.07    0.18
  13   2   1    0.04    0.21
  13   2   1   -0.06    0.16
  13   2   1    0.13    0.22
  13   2   1    0.18    0.20
  14  -2   1    0.99    0.29
  14  -2   1    0.40    0.22
 -14  -2  -1    0.75    0.25
  14   2   1    0.27    0.24
  14   2   1    0.62    0.26
  14   2   1    0.21    0.20
  15  -2   1   -0.08    0.23
  15  -2   1    0.19    0.24
 -15  -2  -1    0.26    0.22
  15   2   1   -0.11    0.19
  15   2   1   -0.08    0.22
  15   2   1   -0.21    0.22
  16   2   1    0.20    0.22
 -16  -3   1    0.23    0.23
  16  -3  -1    0.03    0.23
  16   3  -1    0.18    0.24
  16   3  -1    0.15    0.26
  16   3  -1   -0.07    0.21
  15  -3  -1   -0.10    0.18
  15  -3  -1   -0.12    0.21
 -15  -3   1    0.40    0.22
  15   3  -1    0.39    0.28
  15   3  -1    0.46    0.25
  15   3  -1    0.25    0.22
  14  -3  -1    0.14    0.22
  14  -3  -1   -0.06    0.23
  14  -3  -1    0.47    0.22
 -14  -3   1    0.12    0.17
  14   3  -1    0.12    0.20
  14   3  -1    0.08    0.20
  14   3  -1   -0.13    0.17
  14   3  -1    0.25    0.24
  13  -3  -1   -0.03    0.18
  13  -3  -1    0.11    0.17
  13  -3  -1   -0.10    0.14
 -13  -3   1    0.16    0.16
 -13  -3   1    0.08    0.20
  13   3  -1    0.16    0.19
  13   3  -1    0.18    0.18
  13   3  -1    0.18    0.18
  13   3  -1   -0.01    0.19
  13   3  -1    0.21    0.17
 -12  -3   1    0.09    0.17
  12  -3  -1   -0.14    0.16
  12  -3  -1    0.19    0.16
  12  -3  -1   -0.04    0.14
 -12  -3   1    0.11    0.14
  12   3  -1   -0.09    0.15
  12   3  -1   -0.01    0.15
  12   3  -1    0.01    0.16
  12   3  -1   -0.02    0.16
  12   3  -1   -0.07    0.13
  11  -3  -1   -0.10    0.11
  11  -3  -1    0.03    0.13
 -11  -3   1   -0.04    0.11
 -11  -3   1   -0.01    0.13
  11  -3  -1   -0.16    0.14
  11   3  -1    0.22    0.15
  11   3  -1    0.19    0.15
  11   3  -1    0.33    0.16
  11   3  -1   -0.03    0.14
  11   3  -1    0.24    0.16
 -11   3   1    0.09    0.16
  11   3  -1    0.14    0.15
 -10  -3   1    0.65    0.19
 -10  -3   1    0.26    0.13
  10  -3  -1    0.35    0.16
  10  -3  -1    0.22    0.16
  10  -3  -1    0.17    0.14
  10   3  -1    0.26    0.14
  10   3  -1    0.98    0.21
 -10   3   1    0.36    0.16
 -10   3   1    0.77    0.16
  10   3  -1    0.38    0.15
  10   3  -1    0.35    0.16
  10   3  -1    0.50    0.16
  10   3  -1    0.44    0.16
   9  -3  -1   10.63    0.91
   9  -3  -1   11.56    0.94
  -9  -3   1   11.02    0.90
   9  -3  -1   10.55    0.90
   9  -3  -1   10.79    0.91
  -9  -3   1   10.99    0.92
  -9   3   1   10.50    0.88
   9   3  -1   10.28    0.90
   9   3  -1   10.89    0.92
   9   3  -1   10.89    0.91
  -9   3   1   10.81    0.91
   9   3  -1   11.47    0.91
   9   3  -1   10.06    0.93
   9   3  -1   10.43    0.92
   8  -3  -1    1.53    0.21
  -8  -3   1    1.23    0.22
   8  -3  -1    1.33    0.21
   8  -3  -1    1.29    0.24
  -8  -3   1    0.94    0.19
   8  -3  -1    0.79    0.18
   8   3  -1    1.76    0.24
   8   3  -1    1.50    0.23
   8   3  -1    1.57    0.24
   8   3  -1    1.11    0.21
  -8   3   1    1.11    0.19
   8   3  -1    1.41    0.22
   8   3  -1    1.58    0.22
  -8   3   1    1.20    0.21
  -7  -3   1    0.23    0.10
   7  -3  -1    0.09    0.08
  -7  -3   1    0.08    0.08
   7  -3  -1    0.23    0.10
   7  -3  -1   -0.05    0.05
   7  -3  -1    0.09    0.09
   7   3  -1    0.14    0.08
  -7   3   1    0.18    0.09
   7   3  -1    0.31    0.12
   7   3  -1    0.10    0.09
   7   3  -1    0.15    0.11
  -7   3   1    0.29    0.09
   7   3  -1    0.09    0.09
   7   3  -1    0.19    0.09
  -6  -3   1    0.30    0.11
   6  -3  -1    0.40    0.10
  -6  -3   1    0.41    0.10
   6  -3  -1    0.68    0.13
   6  -3  -1    0.05    0.06
   6  -3  -1    0.21    0.08
   6  -3  -1    0.42    0.10
  -6   3   1    0.38    0.10
   6   3  -1    0.42    0.11
  -6   3   1    0.52    0.12
   6   3  -1    0.47    0.12
   6   3  -1    0.18    0.10
   6   3  -1    0.39    0.11
   6   3  -1    0.29    0.10
   6   3  -1    0.39    0.07
   6   3  -1    0.50    0.12
  -5  -3   1   31.50    2.38
   5  -3  -1   33.09    2.37
  -5  -3   1   29.94    2.36
   5  -3  -1   30.09    2.36
   5  -3  -1   32.15    2.38
   5  -3  -1   28.46    2.36
   5   3  -1   32.59    2.38
   5   3  -1   31.96    2.37
   5   3  -1   31.90    2.38
   5   3  -1   32.22    2.39
   5   3  -1   30.72    2.38
  -5   3   1   32.94    2.39
   5   3  -1   31.97    2.38
  -5   3   1   31.37    2.37
   5   3  -1   29.43    2.33
   4  -3  -1    5.17    0.47
   4  -3  -1    4.89    0.47
   4  -3  -1    5.52    0.48
  -4  -3   1    5.99    0.47
   4  -3  -1    5.99    0.47
  -4  -3   1    5.96    0.48
   4   3  -1    6.04    0.50
   4   3  -1    5.31    0.48
  -4   3   1    5.25    0.47
   4   3  -1    6.30    0.48
   4   3  -1    6.09    0.49
  -4   3   1    5.36    0.48
   4   3  -1    5.11    0.48
   4   3  -1    7.09    0.49
   4   3  -1    6.25    0.45
   3  -3  -1   42.07    3.22
  -3  -3   1   48.63    3.23
  -3  -3   1   40.12    3.22
  -3  -3   1   46.67    3.22
   3  -3  -1   43.57    3.22
   3  -3  -1   42.24    3.22
  -3   3   1   42.72    3.22
   3   3  -1   46.98    3.23
   3   3  -1   43.81    3.22
   3   3  -1   36.23    3.22
  -3   3   1   42.75    3.23
   3   3  -1   41.22    3.22
  -2  -3   1   19.55    1.43
   2  -3  -1   18.68    1.42
  -2  -3   1   20.05    1.43
  -2  -3   1   18.84    1.42
   2   3  -1   16.31    1.44
  -2   3   1   19.28    1.43
   2   3  -1   19.25    1.43
  -2   3   1   17.99    1.43
   1  -3  -1   20.45    1.52
  -1  -3   1   20.69    1.53
  -1   3   1   19.98    1.53
   1   3  -1   19.60    1.52
   0  -3  -1    9.82    0.75
   0  -3   1   10.48    0.76
   0   3   1    9.45    0.75
   0   3  -1    9.42    0.76
  -1  -3  -1  188.38   13.25
   1  -3   1  182.42   13.25
  -1   3  -1  166.08   13.25
   2  -3   1    0.71    0.11
  -2  -3  -1    0.72    0.11
  -2  -3  -1    0.67    0.11
   2  -3   1    1.06    0.13
   2   3   1    0.93    0.08
   2   3   1    0.62    0.10
  -2   3  -1    0.83    0.12
   2   3   1    0.67    0.11
  -2   3  -1    0.85    0.12
   2   3   1    0.78    0.12
   2   3   1    1.01    0.12
   3  -3   1   33.71    2.55
  -3  -3  -1   33.31    2.55
   3  -3   1   36.04    2.56
   3  -3   1   34.12    2.56
  -3  -3  -1   32.18    2.55
  -3   3  -1   32.61    2.56
   3   3   1   37.02    2.51
  -3   3  -1   35.83    2.55
   3   3   1   31.61    2.56
   3   3   1   34.06    2.55
   3   3   1   33.14    2.55
   3   3   1   32.48    2.55
   3   3   1   33.44    2.55
  -4  -3  -1   11.74    0.97
   4  -3   1   13.25    0.99
   4  -3   1   14.02    0.98
   4  -3   1   12.16    0.97
  -4  -3  -1   11.57    0.98
  -4   3  -1   10.73    0.98
  -4   3  -1   12.09    0.97
   4   3   1   13.77    0.99
   4   3   1   12.19    0.98
   4   3   1   13.38    0.98
   4   3   1   12.07    0.99
   4   3   1   11.98    0.98
   4   3   1   13.56    0.99
   5  -3   1   15.30    1.21
  -5  -3  -1   15.42    1.21
   5  -3   1   13.65    1.20
   5  -3   1   16.20    1.23
  -5  -3  -1   15.19    1.22
   5  -3   1   15.34    1.23
  -5   3  -1   16.17    1.21
   5   3   1   17.45    1.22
   5   3   1   15.97    1.23
  -5   3  -1   16.65    1.23
   5   3   1   15.19    1.22
   5   3   1   14.23    1.22
   5   3   1   16.72    1.23
   5   3   1   15.72    1.24
  -6  -3  -1    3.17    0.30
   6  -3   1    3.26    0.30
   6  -3   1    3.39    0.35
   6  -3   1    2.91    0.35
   6  -3   1    2.77    0.33
  -6  -3  -1    2.90    0.34
   6   3   1    3.38    0.31
   6   3   1    3.28    0.35
  -6   3  -1    3.28    0.30
  -6   3  -1    3.11    0.32
   6   3   1    2.97    0.35
   6   3   1    2.88    0.34
   6   3   1    2.85    0.34
   6   3   1    3.56    0.37
   7  -3   1    0.88    0.18
  -7  -3  -1    1.24    0.20
   7  -3   1    1.27    0.21
   7  -3   1    0.96    0.16
   7  -3   1    1.29    0.20
  -7  -3  -1    1.20    0.19
   7   3   1    0.95    0.18
   7   3   1    0.88    0.18
   7   3   1    1.10    0.19
   7   3   1    1.16    0.18
  -7   3  -1    0.68    0.14
   7   3   1    1.11    0.20
  -7   3  -1    0.92    0.18
   7   3   1    0.97    0.19
  -8  -3  -1   23.78    1.83
   8  -3   1   23.02    1.83
   8  -3   1   23.68    1.80
  -8  -3  -1   24.05    1.82
   8  -3   1   22.19    1.82
   8  -3   1   20.65    1.83
   8   3   1   24.77    1.83
  -8   3  -1   22.21    1.82
   8   3   1   23.85    1.84
   8   3   1   22.83    1.83
  -8   3  -1   23.29    1.80
   8   3   1   24.52    1.84
   8   3   1   23.93    1.81
   9  -3   1    0.37    0.17
   9  -3   1    0.05    0.12
   9  -3   1   -0.02    0.13
  -9  -3  -1    0.11    0.12
  -9  -3  -1    0.06    0.10
   9  -3   1    0.20    0.14
  -9   3  -1    0.03    0.12
   9   3   1    0.02    0.11
   9   3   1    0.01    0.12
   9   3   1    0.19    0.14
   9   3   1    0.13    0.13
   9   3   1    0.28    0.13
   9   3   1    0.01    0.12
  -9   3  -1   -0.05    0.10
  10  -3   1   -0.11    0.10
  10  -3   1    0.10    0.11
  10  -3   1   -0.01    0.13
  10  -3   1    0.07    0.16
 -10  -3  -1    0.04    0.10
 -10  -3  -1   -0.18    0.09
  10   3   1    0.15    0.14
  10   3   1    0.12    0.12
  10   3   1    0.03    0.14
 -10   3  -1    0.22    0.14
  10   3   1   -0.08    0.14
  10   3   1    0.09    0.13
  10   3   1   -0.02    0.12
  11  -3   1    0.23    0.16
  11  -3   1   -0.09    0.15
 -11  -3  -1    0.32    0.17
 -11  -3  -1    0.16    0.14
  11  -3   1    0.23    0.17
  11   3   1    0.32    0.19
  11   3   1   -0.06    0.14
  11   3   1    0.34    0.18
  11   3   1    0.13    0.13
  11   3   1    0.31    0.20
 -12  -3  -1   -0.10    0.14
 -12  -3  -1   -0.25    0.11
  12  -3   1    0.27    0.20
  12  -3   1    0.05    0.16
  12  -3   1   -0.01    0.16
  12   3   1    0.08    0.15
  12   3   1   -0.09    0.14
  12   3   1   -0.12    0.13
  12   3   1    0.01    0.15
  12   3   1   -0.13    0.17
  13  -3   1    0.10    0.20
 -13  -3  -1    0.09    0.15
  13  -3   1    0.14    0.20
  13  -3   1    0.45    0.23
 -13  -3  -1   -0.04    0.14
  13   3   1    0.31    0.22
  13   3   1    0.18    0.19
  13   3   1    0.22    0.19
  13   3   1   -0.16    0.17
  13   3   1    0.01    0.19
  14  -3   1    0.54    0.25
  14  -3   1    0.76    0.28
 -14  -3  -1    0.31    0.19
  14   3   1    0.41    0.23
  14   3   1    0.47    0.27
  14   3   1    1.00    0.31
  14   3   1    0.31    0.24
 -15  -3  -1    0.03    0.16
  15  -3   1   -0.30    0.20
  15  -3   1   -0.13    0.19
  15   3   1   -0.03    0.21
  15   3   1    0.05    0.24
  15   3   1   -0.05    0.22
 -15  -4   1    0.07    0.21
  15  -4  -1    0.24    0.23
  15   4  -1    0.22    0.23
  15   4  -1    0.52    0.30
  15   4  -1    0.22    0.22
  15   4  -1    0.38    0.27
  14  -4  -1    0.24    0.23
 -14  -4   1    0.16    0.18
  14  -4  -1   -0.07    0.18
  14   4  -1   -0.06    0.22
  14   4  -1    0.14    0.19
  14   4  -1   -0.30    0.19
  14   4  -1   -0.05    0.18
  13  -4  -1    0.22    0.20
  13  -4  -1   -0.07    0.20
 -13  -4   1    0.26    0.20
  13  -4  -1   -0.11    0.15
 -13  -4   1    0.21    0.18
  13   4  -1    0.16    0.20
  13   4  -1   -0.14    0.20
  13   4  -1    0.37    0.20
  13   4  -1    0.34    0.22
  13   4  -1    0.13    0.17
  12  -4  -1    0.29    0.18
  12  -4  -1   -0.21    0.16
 -12  -4   1    0.02    0.13
  12  -4  -1    0.24    0.18
 -12  -4   1   -0.09    0.14
  12   4  -1   -0.05    0.16
  12   4  -1    0.07    0.18
  12   4  -1    0.09    0.16
  12   4  -1    0.30    0.17
  12   4  -1   -0.13    0.15
  11  -4  -1    0.19    0.14
 -11  -4   1    0.38    0.16
  11  -4  -1    0.22    0.18
 -11  -4   1    0.00    0.11
  11  -4  -1    0.08    0.15
  11   4  -1   -0.10    0.11
 -11   4   1    0.34    0.18
  11   4  -1    0.13    0.15
  11   4  -1    0.19    0.15
  11   4  -1    0.27    0.17
  11   4  -1    0.15    0.16
  11   4  -1    0.21    0.14
  10  -4  -1    0.09    0.13
 -10  -4   1   -0.03    0.09
  10  -4  -1   -0.12    0.09
  10  -4  -1   -0.05    0.10
 -10  -4   1   -0.03    0.11
  10   4  -1    0.21    0.15
  10   4  -1    0.08    0.14
  10   4  -1   -0.03    0.11
  10   4  -1   -0.06    0.12
  10   4  -1    0.02    0.13
  10   4  -1    0.21    0.14
 -10   4   1   -0.15    0.11
 -10   4   1    0.13    0.14
  -9  -4   1    1.95    0.28
  -9  -4   1    1.74    0.25
   9  -4  -1    1.90    0.29
   9  -4  -1    1.40    0.24
   9  -4  -1    1.91    0.28
  -9   4   1    1.70    0.28
   9   4  -1    1.08    0.24
   9   4  -1    1.68    0.28
   9   4  -1    1.61    0.27
   9   4  -1    1.72    0.27
  -9   4   1    1.37    0.23
   9   4  -1    1.64    0.27
   9   4  -1    2.05    0.30
   8  -4  -1   20.77    1.48
  -8  -4   1   17.21    1.49
   8  -4  -1   17.63    1.49
   8  -4  -1   19.05    1.49
  -8  -4   1   17.75    1.47
   8   4  -1   18.97    1.50
  -8   4   1   19.57    1.48
   8   4  -1   19.16    1.48
  -8   4   1   18.94    1.50
   8   4  -1   17.24    1.48
   8   4  -1   18.68    1.49
   8   4  -1   19.37    1.51
   8   4  -1   18.77    1.50
   7  -4  -1    1.90    0.24
  -7  -4   1    1.20    0.20
   7  -4  -1    1.40    0.21
   7  -4  -1    1.75    0.24
  -7  -4   1    1.16    0.19
   7   4  -1    1.18    0.22
   7   4  -1    1.00    0.20
   7   4  -1    1.17    0.21
   7   4  -1    1.75    0.25
   7   4  -1    1.49    0.23
  -7   4   1    1.31    0.20
   7   4  -1    1.34    0.22
  -7   4   1    1.36    0.22
   6  -4  -1    1.87    0.24
  -6  -4   1    1.79    0.22
   6  -4  -1    1.41    0.21
  -6  -4   1    1.29    0.21
   6  -4  -1    1.90    0.22
   6   4  -1    1.40    0.23
   6   4  -1    1.74    0.23
   6   4  -1    1.78    0.23
  -6   4   1    1.61    0.22
   6   4  -1    1.42    0.22
  -6   4   1    1.42    0.22
   6   4  -1    1.82    0.23
   6   4  -1    1.46    0.23
  -5  -4   1    0.96    0.15
  -5  -4   1    0.68    0.13
   5  -4  -1    1.11    0.16
  -5  -4   1    0.83    0.14
   5  -4  -1    1.20    0.16
   5  -4  -1    0.92    0.13
  -5   4   1    0.27    0.12
   5   4  -1    0.73    0.15
   5   4  -1    0.87    0.10
  -5   4   1    0.64    0.14
   5   4  -1    0.71    0.15
   5   4  -1    0.78    0.12
   5   4  -1    0.39    0.12
   5   4  -1    1.15    0.16
   5   4  -1    0.49    0.12
   5   4  -1    0.65    0.14
   4  -4  -1   76.85    5.81
   4  -4  -1   90.21    5.84
  -4  -4   1   75.43    5.84
   4  -4  -1   80.17    5.83
  -4  -4   1   64.61    5.82
  -4  -4   1   78.87    5.83
  -4   4   1   77.79    5.84
   4   4  -1   84.87    5.80
   4   4  -1   72.56    5.83
   4   4  -1   78.01    5.84
   4   4  -1   79.85    5.84
   4   4  -1   78.93    5.84
  -4   4   1   77.38    5.83
  -3  -4   1    7.35    0.58
  -3  -4   1    8.60    0.60
   3  -4  -1    7.36    0.58
  -3  -4   1    6.44    0.58
   3  -4  -1    6.80    0.58
  -3   4   1    7.40    0.59
  -3   4   1    7.59    0.60
   3   4  -1    7.58    0.58
   3   4  -1    6.83    0.58
   3   4  -1    7.27    0.59
   3   4  -1    6.93    0.59
   3   4  -1    6.00    0.58
   2  -4  -1    4.25    0.35
  -2  -4   1    4.20    0.36
  -2  -4   1    4.39    0.35
   2  -4  -1    4.64    0.35
  -2  -4   1    3.90    0.34
   2   4  -1    4.22    0.35
   2   4  -1    3.42    0.34
   2   4  -1    4.20    0.35
   2   4  -1    3.38    0.34
   2   4  -1    4.04    0.35
  -2   4   1    4.08    0.36
   2   4  -1    4.16    0.34
  -2   4   1    3.90    0.35
   1  -4  -1   28.51    2.21
  -1  -4   1   29.20    2.22
   1  -4  -1   28.28    2.21
  -1  -4   1   32.94    2.22
  -1  -4   1   29.68    2.21
  -1   4   1   29.03    2.21
  -1   4   1   28.83    2.22
   1   4  -1   28.73    2.21
   1   4  -1   30.77    2.22
  -1   4   1   27.83    2.22
   1   4  -1   29.76    2.21
   0  -4   1    7.17    0.56
   0  -4   1    6.79    0.55
   0  -4  -1    7.04    0.55
   0  -4   1    7.26    0.56
   0  -4  -1    6.81    0.55
   0   4  -1    7.26    0.57
   0   4   1    7.32    0.56
   0   4   1    7.11    0.56
   0   4  -1    6.64    0.56
   0   4  -1    6.66    0.56
   0   4   1    6.59    0.55
   1  -4   1    4.31    0.34
   1  -4   1    3.84    0.34
  -1  -4  -1    4.24    0.34
   1  -4   1    3.84    0.33
  -1  -4  -1    3.60    0.33
   1   4   1    3.85    0.34
  -1   4  -1    3.81    0.34
   1   4   1    3.84    0.33
  -1   4  -1    3.97    0.34
   1   4   1    3.80    0.33
   1   4   1    3.95    0.33
   2  -4   1   21.06    1.58
  -2  -4  -1   21.95    1.57
   2  -4   1   20.20    1.56
  -2  -4  -1   22.22    1.56
  -2  -4  -1   21.17    1.57
   2  -4   1   22.35    1.57
   2   4   1   19.28    1.55
  -2   4  -1   20.18    1.57
  -2   4  -1   21.37    1.59
   2   4   1   20.00    1.57
   2   4   1   18.17    1.56
   2   4   1   20.54    1.57
   2   4   1   19.65    1.56
  -3  -4  -1    0.44    0.09
   3  -4   1    0.46    0.10
   3  -4   1    0.24    0.09
   3  -4   1    0.34    0.08
  -3  -4  -1    0.50    0.10
  -3  -4  -1    0.35    0.09
   3   4   1    0.32    0.09
   3   4   1    0.38    0.09
   3   4   1    0.25    0.09
  -3   4  -1    0.40    0.10
   3   4   1    0.47    0.07
  -3   4  -1    0.33    0.09
   3   4   1    0.37    0.10
  -4  -4  -1   22.07    1.67
  -4  -4  -1   20.98    1.66
   4  -4   1   20.71    1.68
   4  -4   1   22.15    1.66
   4  -4   1   21.57    1.67
   4   4   1   22.32    1.69
   4   4   1   22.55    1.62
   4   4   1   23.30    1.68
   4   4   1   22.10    1.68
   4   4   1   22.43    1.67
   4   4   1   20.17    1.67
  -4   4  -1   23.30    1.69
   4   4   1   18.81    1.66
  -4   4  -1   21.62    1.67
  -5  -4  -1    0.02    0.06
  -5  -4  -1   -0.08    0.05
   5  -4   1   -0.01    0.05
   5  -4   1   -0.08    0.06
   5  -4   1   -0.13    0.05
   5  -4   1   -0.07    0.06
  -5   4  -1    0.07    0.08
  -5   4  -1   -0.02    0.06
   5   4   1    0.13    0.08
   5   4   1    0.06    0.07
   5   4   1    0.06    0.07
   5   4   1    0.00    0.05
   5   4   1   -0.02    0.06
   5   4   1    0.11    0.08
   6  -4   1   -0.05    0.07
   6  -4   1    0.03    0.06
   6  -4   1    0.11    0.09
  -6  -4  -1    0.03    0.08
   6  -4   1    0.11    0.08
  -6  -4  -1    0.17    0.07
  -6   4  -1    0.12    0.08
   6   4   1    0.14    0.10
   6   4   1    0.03    0.07
  -6   4  -1    0.07    0.07
   6   4   1    0.11    0.09
   6   4   1    0.04    0.07
   6   4   1    0.02    0.09
   6   4   1    0.27    0.11
  -7  -4  -1    6.39    0.57
   7  -4   1    6.80    0.60
  -7  -4  -1    6.95    0.60
   7  -4   1    6.59    0.59
   7  -4   1    5.18    0.59
   7   4   1    6.61    0.59
   7   4   1    6.15    0.60
   7   4   1    7.08    0.60
  -7   4  -1    6.37    0.57
  -7   4  -1    7.30    0.62
   7   4   1    7.05    0.59
   7   4   1    6.37    0.61
   7   4   1    7.88    0.62
  -8  -4  -1    0.45    0.14
   8  -4   1    0.63    0.17
   8  -4   1    0.21    0.12
  -8  -4  -1    0.33    0.14
   8  -4   1    0.41    0.15
   8   4   1    0.27    0.14
   8   4   1    0.33    0.14
   8   4   1    0.04    0.09
  -8   4  -1    0.32    0.13
  -8   4  -1    0.33    0.15
   8   4   1    0.09    0.11
   8   4   1    0.35    0.13
   8   4   1    0.43    0.16
   9  -4   1    3.02    0.38
  -9  -4  -1    2.78    0.37
   9  -4   1    2.98    0.38
   9  -4   1    3.10    0.40
  -9  -4  -1    2.85    0.35
   9   4   1    2.31    0.35
  -9   4  -1    3.22    0.39
   9   4   1    3.25    0.37
   9   4   1    2.68    0.38
   9   4   1    2.64    0.38
   9   4   1    2.51    0.37
   9   4   1    2.52    0.36
  -9   4  -1    2.43    0.33
 -10  -4  -1    2.48    0.37
  10  -4   1    2.48    0.39
 -10  -4  -1    2.66    0.36
  10  -4   1    2.58    0.38
  10  -4   1    2.87    0.38
  10   4   1    2.65    0.39
  10   4   1    2.47    0.39
 -10   4  -1    4.03    0.44
  10   4   1    3.49    0.43
  10   4   1    2.64    0.38
  10   4   1    2.87    0.40
  10   4   1    2.53    0.35
  11  -4   1    0.30    0.17
  11  -4   1    0.42    0.19
 -11  -4  -1    0.33    0.15
  11  -4   1    0.40    0.21
 -11  -4  -1    0.61    0.22
  11   4   1    0.44    0.20
  11   4   1    0.34    0.22
 -11   4  -1    0.46    0.21
  11   4   1    0.69    0.22
  11   4   1    0.63    0.23
  11   4   1    0.46    0.20
  11   4   1    0.50    0.19
  12  -4   1   -0.10    0.15
 -12  -4  -1    0.06    0.13
 -12  -4  -1    0.15    0.19
  12  -4   1    0.28    0.24
  12  -4   1    0.36    0.19
  12   4   1    0.11    0.15
  12   4   1    0.34    0.20
  12   4   1    0.25    0.18
  12   4   1    0.17    0.19
  12   4   1    0.32    0.17
  13  -4   1    0.04    0.18
 -13  -4  -1    0.10    0.16
  13  -4   1    0.19    0.20
  13  -4   1   -0.15    0.19
  13   4   1   -0.03    0.20
  13   4   1   -0.27    0.16
  13   4   1   -0.10    0.18
  13   4   1   -0.10    0.16
  14  -4   1    0.04    0.20
  14  -4   1    0.14    0.22
 -14  -4  -1    0.14    0.18
  14   4   1    0.15    0.23
  14   4   1   -0.18    0.21
  14   4   1    0.00    0.19
  14   4   1    0.03    0.23
  15  -4   1    0.12    0.26
 -15  -4  -1    0.09    0.22
  15  -4   1   -0.12    0.25
  15   4   1    0.23    0.27
  15   4   1   -0.03    0.21
  15   4   1    0.20    0.26
  15   4   1    0.13    0.23
 -15  -5   1    0.29    0.22
 -15  -5   1    0.25    0.24
  15  -5  -1   -0.14    0.19
  15   5  -1   -0.02    0.20
  15   5  -1    0.24    0.23
  15   5  -1    0.22    0.26
  15   5  -1    0.33    0.27
  14  -5  -1   -0.02    0.19
 -14  -5   1    0.07    0.22
 -14  -5   1   -0.16    0.15
  14   5  -1    0.18    0.21
  14   5  -1   -0.02    0.17
  14   5  -1   -0.07    0.17
  14   5  -1   -0.02    0.21
  13  -5  -1    0.13    0.20
 -13  -5   1   -0.01    0.17
 -13  -5   1    0.40    0.21
  13  -5  -1    0.07    0.22
  13   5  -1    0.05    0.19
  13   5  -1    0.40    0.21
  13   5  -1    0.09    0.16
  13   5  -1    0.16    0.18
  12  -5  -1    0.22    0.23
 -12  -5   1    0.48    0.20
  12  -5  -1    0.35    0.19
 -12  -5   1    0.32    0.21
 -12  -5   1    0.63    0.21
 -12   5   1    0.82    0.26
  12   5  -1    0.53    0.24
  12   5  -1    0.70    0.22
  12   5  -1    0.42    0.22
  12   5  -1    0.59    0.24
  12   5  -1    0.53    0.20
  12   5  -1    0.41    0.20
  11  -5  -1    0.22    0.16
  11  -5  -1   -0.02    0.14
 -11  -5   1    0.11    0.14
 -11  -5   1    0.05    0.15
  11  -5  -1   -0.04    0.14
 -11   5   1   -0.11    0.14
  11   5  -1   -0.05    0.16
  11   5  -1   -0.22    0.11
  11   5  -1    0.16    0.15
 -11   5   1    0.02    0.17
  11   5  -1   -0.13    0.15
  11   5  -1   -0.17    0.14
  11   5  -1   -0.19    0.13
  10  -5  -1    0.03    0.12
 -10  -5   1    0.09    0.14
 -10  -5   1   -0.05    0.08
  10  -5  -1    0.06    0.13
  10  -5  -1   -0.03    0.13
  10   5  -1   -0.02    0.11
 -10   5   1   -0.06    0.11
 -10   5   1    0.11    0.15
  10   5  -1   -0.06    0.12
  10   5  -1   -0.04    0.12
  10   5  -1    0.06    0.14
  10   5  -1   -0.08    0.14
  10   5  -1   -0.07    0.13
   9  -5  -1    1.52    0.27
  -9  -5   1    1.27    0.23
   9  -5  -1    1.13    0.23
   9  -5  -1    0.95    0.22
  -9  -5   1    1.01    0.21
  -9   5   1    1.70    0.26
   9   5  -1    0.86    0.21
   9   5  -1    1.78    0.28
   9   5  -1    1.45    0.27
   9   5  -1    1.75    0.28
   9   5  -1    1.64    0.27
  -9   5   1    1.45    0.27
   9   5  -1    1.23    0.26
   8  -5  -1    1.69    0.27
  -8  -5   1    1.71    0.27
   8  -5  -1    1.90    0.28
   8  -5  -1    1.62    0.25
  -8  -5   1    1.63    0.27
  -8  -5   1    1.72    0.25
  -8   5   1    1.79    0.27
  -8   5   1    2.34    0.32
   8   5  -1    1.29    0.24
   8   5  -1    1.80    0.30
   8   5  -1    2.82    0.33
   8   5  -1    2.05    0.30
   8   5  -1    1.87    0.29
   8   5  -1    2.11    0.30
  -7  -5   1    4.21    0.41
   7  -5  -1    4.19    0.45
   7  -5  -1    4.01    0.46
  -7  -5   1    3.70    0.45
   7  -5  -1    4.67    0.41
  -7  -5   1    4.27    0.45
  -7   5   1    4.48    0.48
   7   5  -1    4.12    0.47
   7   5  -1    4.22    0.46
  -7   5   1    4.08    0.41
   7   5  -1    5.03    0.44
   7   5  -1    3.61    0.44
   7   5  -1    4.27    0.46
  -6  -5   1    0.89    0.17
   6  -5  -1    0.83    0.16
  -6  -5   1    0.98    0.17
  -6  -5   1    0.69    0.15
   6  -5  -1    0.80    0.15
   6  -5  -1    1.55    0.21
   6   5  -1    0.71    0.16
   6   5  -1    0.79    0.17
   6   5  -1    0.93    0.17
  -6   5   1    0.68    0.16
   6   5  -1    0.73    0.16
  -6   5   1    0.71    0.16
   6   5  -1    0.90    0.18
   5  -5  -1    2.24    0.25
   5  -5  -1    2.30    0.27
  -5  -5   1    2.22    0.26
   5  -5  -1    2.23    0.27
  -5  -5   1    2.21    0.28
  -5  -5   1    2.26    0.27
   5   5  -1    2.39    0.28
   5   5  -1    1.82    0.27
   5   5  -1    2.36    0.29
  -5   5   1    2.48    0.30
   5   5  -1    1.83    0.26
  -5   5   1    2.10    0.27
   5   5  -1    2.60    0.29
  -4  -5   1    0.05    0.07
   4  -5  -1    0.04    0.06
  -4  -5   1    0.20    0.08
  -4  -5   1    0.09    0.06
   4  -5  -1    0.06    0.07
   4  -5  -1    0.06    0.06
   4   5  -1    0.12    0.08
   4   5  -1    0.00    0.06
   4   5  -1    0.06    0.08
  -4   5   1    0.15    0.09
   4   5  -1    0.15    0.06
  -4   5   1   -0.05    0.06
   4   5  -1    0.73    0.12
   4   5  -1    0.06    0.08
  -4   5   1    0.04    0.05
   3  -5  -1    0.11    0.07
  -3  -5   1   -0.02    0.06
   3  -5  -1   -0.01    0.05
  -3  -5   1    0.07    0.07
   3  -5  -1    0.04    0.06
  -3  -5   1    0.02    0.06
  -3   5   1    0.04    0.06
   3   5  -1    0.02    0.04
  -3   5   1   -0.03    0.05
   3   5  -1    0.05    0.07
   3   5  -1    0.07    0.07
   3   5  -1    0.00    0.06
  -3   5   1    0.17    0.07
   3   5  -1    0.01    0.06
   3   5  -1    0.05    0.07
   2  -5  -1   12.65    0.95
   2  -5  -1   12.34    0.95
   2  -5  -1   11.69    0.93
  -2  -5   1   11.36    0.95
  -2  -5   1   12.20    0.95
  -2  -5   1   11.64    0.95
   2   5  -1   12.74    0.95
  -2   5   1   12.14    0.96
  -2   5   1   12.03    0.96
   2   5  -1   13.37    0.95
   2   5  -1    9.65    0.94
   2   5  -1   12.79    0.96
  -2   5   1   13.00    0.94
   2   5  -1   11.89    0.94
  -1  -5   1    8.50    0.72
   1  -5  -1    8.69    0.72
   1  -5  -1    8.75    0.71
  -1  -5   1    8.99    0.71
   1  -5  -1    9.91    0.73
  -1  -5   1    9.73    0.73
  -1  -5   1    9.18    0.74
  -1   5   1    8.95    0.73
   1   5  -1    9.46    0.73
   1   5  -1    8.98    0.73
   1   5  -1    9.10    0.72
  -1   5   1    9.30    0.72
   1   5  -1    8.43    0.72
  -1   5   1    9.50    0.74
   1   5  -1    8.98    0.72
   0  -5  -1    2.48    0.24
   0  -5   1    2.49    0.24
   0  -5   1    2.18    0.26
   0  -5  -1    2.79    0.24
   0  -5   1    2.50    0.26
   0  -5  -1    2.43    0.24
   0   5  -1    2.91    0.26
   0   5  -1    2.58    0.24
   0   5   1    2.51    0.25
   0   5   1    2.56    0.25
   0   5  -1    2.77    0.26
   0   5   1    2.59    0.27
   0   5   1    2.87    0.24
   1  -5   1   27.64    2.20
  -1  -5  -1   29.67    2.19
  -1  -5  -1   29.26    2.20
   1  -5   1   28.24    2.20
  -1  -5  -1   27.30    2.18
   1  -5   1   30.45    2.19
   1   5   1   29.10    2.20
   1   5   1   27.87    2.19
   1   5   1   29.80    2.19
   1   5   1   28.65    2.19
  -1   5  -1   29.42    2.21
  -1   5  -1   30.95    2.19
  -1   5  -1   29.49    2.21
   1   5   1   28.41    2.19
   2  -5   1   30.38    2.36
  -2  -5  -1   31.35    2.36
  -2  -5  -1   29.89    2.35
  -2  -5  -1   31.67    2.37
   2  -5   1   31.21    2.37
   2  -5   1   31.41    2.35
   2   5   1   30.91    2.36
   2   5   1   30.33    2.36
  -2   5  -1   31.10    2.37
   2   5   1   32.11    2.36
   2   5   1   30.43    2.37
  -2   5  -1   32.77    2.38
   2   5   1   31.81    2.35
  -3  -5  -1    6.74    0.57
   3  -5   1    6.73    0.57
   3  -5   1    6.53    0.56
   3  -5   1    6.83    0.58
  -3  -5  -1    7.71    0.57
  -3  -5  -1    6.59    0.56
   3   5   1    6.76    0.57
   3   5   1    5.58    0.57
   3   5   1    6.83    0.57
  -3   5  -1    7.52    0.58
   3   5   1    6.79    0.54
  -3   5  -1    7.00    0.59
   3   5   1    7.22    0.57
  -4  -5  -1   16.33    1.30
   4  -5   1   16.21    1.29
  -4  -5  -1   18.39    1.30
   4  -5   1   16.91    1.31
  -4  -5  -1   15.01    1.28
   4  -5   1   17.05    1.30
  -4   5  -1   16.64    1.32
  -4   5  -1   16.19    1.30
   4   5   1   16.60    1.29
   4   5   1   17.12    1.27
   4   5   1   17.39    1.31
   4   5   1   16.40    1.25
   4   5   1   15.98    1.30
   4   5   1   15.67    1.30
  -5  -5  -1    1.87    0.24
   5  -5   1    2.59    0.29
  -5  -5  -1    1.98    0.25
   5  -5   1    2.40    0.29
  -5  -5  -1    2.30    0.28
   5  -5   1    2.17    0.25
   5   5   1    2.03    0.26
   5   5   1    2.22    0.28
  -5   5  -1    2.65    0.31
  -5   5  -1    2.22    0.27
   5   5   1    1.61    0.25
   5   5   1    1.47    0.24
   5   5   1    1.98    0.26
   6  -5   1   18.30    1.45
   6  -5   1   17.96    1.44
   6  -5   1   16.66    1.42
  -6  -5  -1   18.16    1.42
  -6  -5  -1   17.38    1.43
   6   5   1   18.52    1.44
   6   5   1   19.44    1.45
   6   5   1   16.63    1.44
  -6   5  -1   16.66    1.42
   6   5   1   19.81    1.45
  -6   5  -1   17.10    1.45
   6   5   1   20.56    1.47
   6   5   1   19.24    1.44
   7  -5   1    3.09    0.37
  -7  -5  -1    2.93    0.34
   7  -5   1    2.23    0.32
   7  -5   1    2.62    0.32
  -7  -5  -1    3.44    0.36
   7   5   1    2.65    0.34
   7   5   1    2.37    0.33
  -7   5  -1    2.33    0.32
   7   5   1    2.86    0.35
  -7   5  -1    2.45    0.34
   7   5   1    2.36    0.35
   7   5   1    3.19    0.36
   7   5   1    2.63    0.35
   8  -5   1    2.20    0.32
   8  -5   1    2.03    0.32
   8  -5   1    2.27    0.32
  -8  -5  -1    2.52    0.31
  -8  -5  -1    2.22    0.31
  -8   5  -1    2.27    0.32
   8   5   1    1.92    0.32
  -8   5  -1    2.27    0.30
   8   5   1    1.54    0.30
   8   5   1    2.65    0.34
   8   5   1    2.55    0.33
   8   5   1    1.86    0.30
   8   5   1    2.39    0.31
   9  -5   1    0.15    0.11
  -9  -5  -1   -0.13    0.06
   9  -5   1    0.17    0.14
  -9  -5  -1    0.10    0.09
   9  -5   1    0.06    0.13
   9   5   1    0.16    0.13
   9   5   1   -0.15    0.11
   9   5   1    0.03    0.12
  -9   5  -1   -0.05    0.12
   9   5   1   -0.08    0.11
  -9   5  -1    0.09    0.11
   9   5   1    0.01    0.13
   9   5   1    0.07    0.14
  10  -5   1   -0.10    0.12
 -10  -5  -1    0.09    0.14
  10  -5   1    0.17    0.14
  10  -5   1    0.20    0.14
 -10  -5  -1    0.15    0.13
  10   5   1    0.35    0.18
  10   5   1    0.43    0.19
 -10   5  -1    0.24    0.16
  10   5   1    0.28    0.17
 -10   5  -1    0.31    0.19
  10   5   1    0.24    0.15
  10   5   1    0.17    0.14
  10   5   1    0.27    0.16
 -11  -5  -1    0.04    0.14
 -11  -5  -1    0.08    0.16
  11  -5   1   -0.12    0.14
  11  -5   1    0.16    0.18
  11  -5   1    0.16    0.17
 -11   5  -1    0.37    0.22
  11   5   1   -0.15    0.15
  11   5   1   -0.11    0.13
  11   5   1    0.03    0.15
  11   5   1   -0.01    0.16
  11   5   1   -0.07    0.15
  11   5   1   -0.06    0.14
  12  -5   1   -0.06    0.19
 -12  -5  -1    0.04    0.16
 -12  -5  -1    0.00    0.14
  12  -5   1   -0.10    0.16
  12  -5   1    0.14    0.20
  12   5   1   -0.03    0.15
  12   5   1   -0.03    0.15
  12   5   1    0.07    0.18
  12   5   1    0.02    0.19
  12   5   1    0.33    0.20
 -13  -5  -1    0.17    0.19
  13  -5   1   -0.02    0.19
  13  -5   1   -0.08    0.18
  13   5   1    0.07    0.20
  13   5   1   -0.06    0.18
  13   5   1   -0.27    0.16
  13   5   1    0.12    0.19
 -14  -5  -1   -0.25    0.16
  14  -5   1   -0.15    0.22
  14   5   1    0.52    0.25
  14   5   1    0.26    0.24
  14   5   1    0.27    0.23
  14   5   1    0.14    0.20
  15  -5   1   -0.24    0.23
 -15  -5  -1    0.25    0.25
 -15  -5  -1   -0.14    0.21
  15   5   1    0.41    0.27
  15   5   1    0.29    0.29
  15   5   1    0.39    0.27
  15   5   1    0.25    0.26
  15  -6  -1   -0.07    0.23
 -15  -6   1   -0.11    0.23
 -15  -6   1    0.20    0.23
  15   6  -1   -0.20    0.23
  15   6  -1   -0.21    0.22
  15   6  -1    0.23    0.23
  15   6  -1    0.25    0.28
 -14  -6   1   -0.18    0.16
  14  -6  -1    0.05    0.18
 -14  -6   1   -0.32    0.19
  14   6  -1    0.01    0.20
  14   6  -1    0.07    0.17
  14   6  -1   -0.09    0.16
  14   6  -1    0.11    0.22
 -13  -6   1   -0.11    0.16
 -13  -6   1    0.20    0.20
  13  -6  -1    0.23    0.20
  13   6  -1    0.27    0.22
  13   6  -1    0.18    0.19
  13   6  -1    0.51    0.25
  13   6  -1    0.09    0.17
  13   6  -1    0.46    0.26
 -12  -6   1   -0.03    0.15
 -12  -6   1    0.06    0.18
  12  -6  -1   -0.12    0.17
 -12  -6   1    0.08    0.15
  12  -6  -1    0.06    0.20
  12   6  -1   -0.05    0.18
  12   6  -1    0.05    0.15
  12   6  -1   -0.09    0.19
 -12   6   1   -0.01    0.21
  12   6  -1    0.16    0.17
  12   6  -1    0.32    0.21
 -11  -6   1   -0.17    0.12
 -11  -6   1    0.23    0.18
  11  -6  -1    0.29    0.20
 -11  -6   1    0.11    0.15
  11  -6  -1    0.12    0.15
  11   6  -1    0.18    0.16
  11   6  -1    0.20    0.20
 -11   6   1    0.72    0.25
  11   6  -1    0.29    0.19
  11   6  -1    0.66    0.19
 -11   6   1    0.20    0.19
  11   6  -1    0.43    0.19
 -10  -6   1    0.59    0.19
 -10  -6   1    0.59    0.19
 -10  -6   1    0.39    0.16
  10  -6  -1    0.39    0.16
  10  -6  -1    0.49    0.20
  10   6  -1    0.42    0.17
  10   6  -1    0.12    0.16
  10   6  -1    0.36    0.17
  10   6  -1    0.40    0.19
 -10   6   1    0.09    0.18
 -10   6   1    0.16    0.15
  10   6  -1    0.68    0.20
  -9  -6   1    3.59    0.42
   9  -6  -1    2.70    0.40
  -9  -6   1    2.83    0.39
   9  -6  -1    3.39    0.42
  -9  -6   1    2.80    0.39
  -9   6   1    3.44    0.40
   9   6  -1    3.57    0.43
   9   6  -1    3.08    0.42
  -9   6   1    3.53    0.45
   9   6  -1    2.72    0.39
   9   6  -1    3.20    0.43
   9   6  -1    3.74    0.43
  -8  -6   1    0.27    0.14
  -8  -6   1    0.10    0.12
   8  -6  -1    0.09    0.13
  -8  -6   1    0.26    0.13
   8  -6  -1    0.07    0.13
   8  -6  -1    0.10    0.12
   8   6  -1    0.07    0.09
  -8   6   1    0.11    0.13
   8   6  -1    0.16    0.13
   8   6  -1    0.30    0.16
   8   6  -1    0.29    0.14
   8   6  -1    0.08    0.13
  -8   6   1    0.10    0.11
   7  -6  -1    3.18    0.38
  -7  -6   1    3.04    0.37
  -7  -6   1    2.20    0.32
   7  -6  -1    3.14    0.37
  -7  -6   1    2.80    0.35
   7  -6  -1    3.46    0.35
   7   6  -1    2.14    0.34
  -7   6   1    3.06    0.39
   7   6  -1    2.72    0.36
  -7   6   1    3.44    0.37
   7   6  -1    2.36    0.35
   7   6  -1    2.54    0.35
  -6  -6   1    4.16    0.43
   6  -6  -1    3.78    0.40
  -6  -6   1    3.63    0.43
  -6  -6   1    4.24    0.43
   6  -6  -1    3.93    0.43
   6  -6  -1    3.74    0.43
   6   6  -1    5.14    0.48
  -6   6   1    3.93    0.43
  -6   6   1    3.74    0.45
   6   6  -1    3.71    0.43
   6   6  -1    3.82    0.43
   6   6  -1    3.51    0.42
  -5  -6   1    8.58    0.68
   5  -6  -1    8.34    0.69
   5  -6  -1    7.79    0.66
  -5  -6   1    8.47    0.69
  -5  -6   1    8.75    0.70
   5  -6  -1    7.44    0.68
   5   6  -1    7.74    0.68
   5   6  -1    8.37    0.70
   5   6  -1    7.97    0.70
   5   6  -1    7.23    0.69
  -5   6   1    7.54    0.68
  -5   6   1    8.41    0.71
   4  -6  -1    2.87    0.36
   4  -6  -1    2.73    0.35
  -4  -6   1    3.32    0.38
  -4  -6   1    3.55    0.34
  -4  -6   1    3.12    0.36
   4  -6  -1    3.45    0.32
  -4   6   1    3.55    0.35
   4   6  -1    3.07    0.32
   4   6  -1    3.90    0.36
  -4   6   1    3.62    0.40
   4   6  -1    3.92    0.39
   4   6  -1    3.84    0.32
   4   6  -1    3.82    0.38
  -4   6   1    3.62    0.31
   4   6  -1    4.10    0.40
  -3  -6   1    0.26    0.10
   3  -6  -1    0.58    0.11
  -3  -6   1    0.68    0.14
   3  -6  -1    0.79    0.14
  -3  -6   1    0.44    0.11
   3  -6  -1    0.62    0.13
   3   6  -1    0.70    0.13
   3   6  -1    0.34    0.11
   3   6  -1    0.77    0.15
   3   6  -1    0.76    0.14
  -3   6   1    0.42    0.12
  -3   6   1    0.57    0.11
   3   6  -1    0.72    0.14
  -3   6   1    0.78    0.15
  -2  -6   1   13.46    0.99
   2  -6  -1   12.44    0.99
   2  -6  -1   12.06    0.99
  -2  -6   1   13.69    1.01
  -2  -6   1   12.32    0.99
   2  -6  -1   13.27    0.98
   2   6  -1   12.34    0.99
  -2   6   1   11.45    1.00
  -2   6   1   12.18    0.98
  -2   6   1   12.22    1.00
   2   6  -1   12.04    1.00
   2   6  -1   13.07    1.00
   2   6  -1   12.48    0.99
  -1  -6   1    3.21    0.30
  -1  -6   1    3.07    0.29
  -1  -6   1    2.92    0.27
   1  -6  -1    3.03    0.29
  -1  -6   1    3.04    0.28
   1  -6  -1    2.54    0.27
   1  -6  -1    2.93    0.29
   1   6  -1    3.22    0.28
   1   6  -1    2.56    0.27
   1   6  -1    3.28    0.30
   1   6  -1    3.34    0.30
  -1   6   1    2.66    0.27
  -1   6   1    2.76    0.32
  -1   6   1    3.20    0.30
   1   6  -1    2.93    0.31
   0  -6  -1    2.39    0.23
   0  -6   1    2.08    0.25
   0  -6   1    1.97    0.22
   0  -6  -1    2.39    0.24
   0  -6  -1    1.54    0.21
   0  -6   1    1.58    0.22
   0   6   1    1.50    0.21
   0   6  -1    1.37    0.22
   0   6  -1    2.01    0.24
   0   6   1    2.19    0.24
   0   6  -1    1.65    0.22
   0   6  -1    1.92    0.20
   0   6   1    2.04    0.22
   0   6   1    1.87    0.23
   0   6  -1    2.07    0.21
  -1  -6  -1    0.04    0.06
   1  -6   1   -0.03    0.04
   1  -6   1   -0.03    0.06
   1  -6   1    0.00    0.06
  -1  -6  -1   -0.02    0.06
  -1  -6  -1   -0.08    0.05
   1   6   1   -0.03    0.05
   1   6   1    0.06    0.07
  -1   6  -1   -0.01    0.06
  -1   6  -1   -0.05    0.04
  -1   6  -1    0.07    0.06
   1   6   1    0.04    0.07
   1   6   1   -0.04    0.05
   1   6   1    0.06    0.06
   2  -6   1    5.22    0.49
  -2  -6  -1    5.31    0.49
  -2  -6  -1    5.66    0.48
  -2  -6  -1    6.23    0.49
   2  -6   1    5.79    0.48
   2  -6   1    5.60    0.50
   2   6   1    5.85    0.50
  -2   6  -1    5.46    0.47
  -2   6  -1    5.32    0.50
   2   6   1    5.87    0.49
   2   6   1    5.07    0.48
  -2   6  -1    6.03    0.50
   2   6   1    6.43    0.49
   2   6   1    5.54    0.48
   3  -6   1    3.00    0.33
  -3  -6  -1    2.88    0.32
  -3  -6  -1    2.92    0.31
   3  -6   1    2.20    0.31
   3  -6   1    3.12    0.28
  -3  -6  -1    2.77    0.32
   3   6   1    2.68    0.32
  -3   6  -1    3.03    0.26
   3   6   1    2.97    0.32
   3   6   1    2.58    0.31
   3   6   1    3.33    0.27
  -3   6  -1    2.80    0.34
   3   6   1    3.13    0.33
   3   6   1    2.98    0.28
  -3   6  -1    2.16    0.31
   4  -6   1    1.43    0.24
   4  -6   1    2.20    0.26
  -4  -6  -1    2.21    0.26
  -4  -6  -1    1.89    0.26
   4  -6   1    1.58    0.26
  -4  -6  -1    2.58    0.27
   4   6   1    2.46    0.28
   4   6   1    2.34    0.28
  -4   6  -1    2.17    0.29
   4   6   1    2.56    0.29
   4   6   1    1.83    0.26
  -4   6  -1    2.31    0.29
   5  -6   1   21.63    1.56
  -5  -6  -1   19.94    1.54
  -5  -6  -1   19.89    1.55
  -5  -6  -1   21.45    1.54
   5  -6   1   19.06    1.53
   5  -6   1   18.03    1.55
  -5   6  -1   18.83    1.55
   5   6   1   19.19    1.54
  -5   6  -1   19.48    1.57
   5   6   1   18.48    1.55
   5   6   1   20.08    1.56
   5   6   1   19.77    1.55
  -6  -6  -1    1.57    0.23
   6  -6   1    1.48    0.26
  -6  -6  -1    1.50    0.25
  -6  -6  -1    1.73    0.25
   6  -6   1    1.93    0.25
   6  -6   1    1.47    0.26
   6   6   1    1.39    0.24
   6   6   1    1.53    0.25
  -6   6  -1    1.93    0.30
   6   6   1    1.59    0.24
   6   6   1    1.60    0.26
  -6   6  -1    1.62    0.25
   7  -6   1    0.58    0.19
  -7  -6  -1    0.97    0.19
   7  -6   1    0.38    0.15
  -7  -6  -1    0.83    0.18
  -7  -6  -1    0.63    0.16
   7  -6   1    1.02    0.19
  -7   6  -1    0.90    0.19
   7   6   1    0.86    0.21
   7   6   1    0.74    0.19
   7   6   1    1.24    0.21
  -7   6  -1    0.58    0.18
   7   6   1    0.90    0.18
   7   6   1    0.64    0.18
  -8  -6  -1    1.54    0.25
  -8  -6  -1    1.51    0.25
   8  -6   1    1.61    0.27
   8  -6   1    1.38    0.25
   8  -6   1    1.64    0.29
  -8  -6  -1    1.54    0.27
  -8   6  -1    1.88    0.27
   8   6   1    1.47    0.26
   8   6   1    1.01    0.23
   8   6   1    1.32    0.25
   8   6   1    1.60    0.28
   8   6   1    1.57    0.28
  -8   6  -1    1.16    0.26
   9  -6   1   -0.13    0.13
  -9  -6  -1   -0.11    0.11
  -9  -6  -1    0.11    0.13
   9  -6   1   -0.09    0.14
  -9  -6  -1   -0.14    0.12
   9  -6   1   -0.10    0.11
   9   6   1    0.13    0.16
   9   6   1    0.06    0.13
  -9   6  -1   -0.02    0.12
   9   6   1   -0.17    0.10
   9   6   1    0.12    0.14
   9   6   1   -0.03    0.13
   9   6   1    0.01    0.13
  -9   6  -1    0.04    0.15
 -10  -6  -1    0.50    0.19
  10  -6   1    0.02    0.13
  10  -6   1    0.55    0.20
  10  -6   1    0.30    0.20
 -10  -6  -1    0.58    0.18
 -10  -6  -1    0.43    0.20
  10   6   1    0.04    0.15
  10   6   1    0.31    0.16
 -10   6  -1    0.98    0.22
  10   6   1    0.22    0.19
  10   6   1    0.67    0.22
  10   6   1    0.17    0.18
  10   6   1    0.27    0.18
 -10   6  -1    0.44    0.23
  11  -6   1    0.92    0.26
 -11  -6  -1    0.87    0.26
  11  -6   1    1.36    0.31
 -11  -6  -1    1.21    0.26
  11  -6   1    0.78    0.24
 -11  -6  -1    1.48    0.30
  11   6   1    1.08    0.26
  11   6   1    1.30    0.28
  11   6   1    1.09    0.28
  11   6   1    0.52    0.25
  11   6   1    0.93    0.28
  11   6   1    1.04    0.26
 -11   6  -1    0.86    0.29
  12  -6   1    0.35    0.24
 -12  -6  -1    0.06    0.16
 -12  -6  -1   -0.09    0.17
 -12  -6  -1    0.31    0.18
  12  -6   1    0.58    0.24
  12   6   1    0.29    0.20
 -12   6  -1    0.08    0.30
  12   6   1    0.31    0.19
  12   6   1    0.15    0.17
  12   6   1    0.41    0.23
  12   6   1    0.05    0.18
  12   6   1    0.22    0.21
 -13  -6  -1   -0.05    0.21
  13  -6   1    0.04    0.19
 -13  -6  -1    0.11    0.18
  13   6   1   -0.07    0.19
  13   6   1    0.18    0.20
  13   6   1   -0.20    0.19
  13   6   1    0.00    0.20
 -14  -6  -1    0.27    0.21
 -14  -6  -1    0.13    0.22
  14  -6   1   -0.06    0.22
  14   6   1   -0.15    0.22
  14   6   1    0.14    0.21
  14   6   1    0.19    0.24
  14   6   1   -0.05    0.19
  14  -7  -1    0.14    0.22
 -14  -7   1    0.20    0.21
 -14  -7   1   -0.03    0.18
  14   7  -1   -0.16    0.18
  14   7  -1   -0.08    0.22
  14   7  -1    0.47    0.26
 -13  -7   1    0.12    0.19
 -13  -7   1    0.24    0.19
  13  -7  -1    0.04    0.20
  13   7  -1   -0.28    0.20
  13   7  -1    0.07    0.19
  13   7  -1    0.13    0.23
  13   7  -1   -0.06    0.19
  12  -7  -1    0.03    0.16
 -12  -7   1    0.31    0.19
 -12  -7   1   -0.12    0.14
  12   7  -1   -0.24    0.16
  12   7  -1    0.47    0.22
  12   7  -1   -0.07    0.16
  12   7  -1    0.08    0.19
 -12   7   1   -0.06    0.23
  11  -7  -1    0.20    0.24
 -11  -7   1    0.01    0.14
 -11  -7   1   -0.04    0.15
  11  -7  -1   -0.22    0.14
 -11  -7   1    0.01    0.14
  11   7  -1    0.12    0.18
  11   7  -1    0.18    0.18
  11   7  -1    0.13    0.16
 -11   7   1    0.22    0.20
  11   7  -1   -0.25    0.15
 -11   7   1   -0.08    0.19
 -10  -7   1    0.40    0.17
 -10  -7   1    0.39    0.20
  10  -7  -1    0.89    0.23
  10  -7  -1    0.82    0.26
 -10  -7   1    0.72    0.20
  10   7  -1    0.21    0.18
 -10   7   1    0.24    0.19
  10   7  -1    0.46    0.21
  10   7  -1    0.45    0.21
 -10   7   1    0.55    0.21
  10   7  -1    0.49    0.20
  -9  -7   1    0.38    0.16
   9  -7  -1    0.24    0.19
   9  -7  -1   -0.01    0.15
  -9  -7   1    0.45    0.18
  -9  -7   1    0.32    0.15
   9   7  -1    0.42    0.17
  -9   7   1    0.27    0.16
   9   7  -1    0.44    0.18
   9   7  -1    0.19    0.15
   9   7  -1    0.44    0.18
  -9   7   1    0.44    0.21
   8  -7  -1    1.38    0.27
  -8  -7   1    1.95    0.31
   8  -7  -1    1.82    0.29
  -8  -7   1    1.21    0.25
  -8  -7   1    1.90    0.28
   8   7  -1    1.40    0.28
   8   7  -1    2.18    0.32
   8   7  -1    1.60    0.29
   8   7  -1    2.53    0.35
  -8   7   1    1.82    0.29
  -8   7   1    2.11    0.34
  -7  -7   1    3.78    0.46
  -7  -7   1    3.57    0.44
   7  -7  -1    4.12    0.47
  -7  -7   1    5.45    0.45
   7  -7  -1    3.74    0.46
  -7   7   1    3.67    0.45
   7   7  -1    3.52    0.45
  -7   7   1    4.87    0.53
   7   7  -1    4.10    0.48
   7   7  -1    4.32    0.48
   7   7  -1    3.74    0.46
  -6  -7   1   -0.05    0.06
   6  -7  -1   -0.01    0.10
  -6  -7   1   -0.02    0.07
  -6  -7   1    0.06    0.09
   6  -7  -1    0.05    0.11
  -6   7   1    0.14    0.13
   6   7  -1    0.15    0.12
   6   7  -1    0.05    0.12
   6   7  -1   -0.06    0.09
   6   7  -1   -0.06    0.10
  -6   7   1    0.08    0.11
   5  -7  -1   12.35    1.03
  -5  -7   1   12.46    1.07
  -5  -7   1   13.36    1.05
   5  -7  -1   13.55    1.06
   5  -7  -1   12.22    1.06
  -5  -7   1   15.24    1.07
  -5   7   1   12.48    1.08
   5   7  -1   12.83    1.07
   5   7  -1   11.89    1.06
  -5   7   1   13.51    1.07
   5   7  -1   12.40    1.03
   5   7  -1   12.71    1.06
   5   7  -1   13.79    1.07
  -4  -7   1    3.88    0.41
  -4  -7   1    4.12    0.40
   4  -7  -1    4.23    0.43
   4  -7  -1    4.16    0.39
  -4  -7   1    4.50    0.44
   4  -7  -1    3.33    0.36
   4   7  -1    4.73    0.41
   4   7  -1    4.10    0.38
   4   7  -1    3.77    0.42
  -4   7   1    3.94    0.36
  -4   7   1    3.78    0.45
   4   7  -1    3.88    0.43
   4   7  -1    3.56    0.42
  -4   7   1    3.85    0.43
  -3  -7   1    4.90    0.45
  -3  -7   1    5.38    0.44
  -3  -7   1    4.86    0.43
   3  -7  -1    3.55    0.39
   3  -7  -1    4.32    0.43
   3  -7  -1    5.25    0.44
  -3   7   1    4.67    0.44
   3   7  -1    5.22    0.44
   3   7  -1    3.75    0.45
   3   7  -1    4.54    0.43
   3   7  -1    4.47    0.42
  -3   7   1    4.73    0.41
  -3   7   1    4.88    0.46
  -2  -7   1   -0.03    0.06
   2  -7  -1   -0.01    0.07
   2  -7  -1    0.08    0.09
  -2  -7   1    0.03    0.07
  -2  -7   1   -0.08    0.05
   2  -7  -1   -0.07    0.07
  -2  -7   1    0.00    0.08
   2   7  -1   -0.11    0.07
  -2   7   1    0.02    0.08
  -2   7   1   -0.04    0.07
   2   7  -1    0.02    0.08
   2   7  -1   -0.06    0.07
  -2   7   1   -0.08    0.05
   2   7  -1   -0.01    0.07
   2   7  -1    0.11    0.09
  -1  -7   1    6.24    0.54
  -1  -7   1    6.80    0.54
   1  -7  -1    5.70    0.53
   1  -7  -1    5.62    0.51
  -1  -7   1    6.56    0.53
   1  -7  -1    6.35    0.54
   1   7  -1    5.45    0.51
  -1   7   1    6.02    0.54
  -1   7   1    6.47    0.51
   1   7  -1    6.06    0.53
   1   7  -1    6.41    0.52
   1   7  -1    6.02    0.54
   1   7  -1    6.47    0.54
  -1   7   1    6.11    0.53
  -1   7   1    6.08    0.55
   0  -7  -1    2.06    0.26
   0  -7   1    2.01    0.27
   0  -7  -1    2.20    0.26
   0  -7   1    2.08    0.22
   0  -7  -1    2.17    0.24
   0  -7   1    2.31    0.27
   0  -7   1    2.47    0.26
   0   7   1    2.23    0.24
   0   7  -1    1.94    0.23
   0   7   1    2.47    0.28
   0   7  -1    1.74    0.25
   0   7   1    1.89    0.25
   0   7  -1    1.59    0.25
   0   7  -1    1.81    0.22
   0   7   1    1.91    0.25
   0   7  -1    1.96    0.25
   0   7   1    2.15    0.22
  -1  -7  -1    2.88    0.30
  -1  -7  -1    3.09    0.32
   1  -7   1    2.43    0.31
   1  -7   1    2.80    0.30
  -1  -7  -1    2.40    0.30
   1  -7   1    3.00    0.33
  -1   7  -1    3.10    0.34
   1   7   1    2.48    0.30
   1   7   1    2.58    0.31
   1   7   1    2.87    0.31
  -1   7  -1    2.46    0.32
  -1   7  -1    2.52    0.29
   1   7   1    2.90    0.31
   2  -7   1    6.37    0.57
   2  -7   1    6.74    0.57
  -2  -7  -1    5.98    0.55
   2  -7   1    6.18    0.55
  -2  -7  -1    5.93    0.56
  -2  -7  -1    6.84    0.55
   2   7   1    6.58    0.56
  -2   7  -1    6.60    0.55
  -2   7  -1    6.57    0.58
   2   7   1    6.49    0.56
   2   7   1    7.46    0.56
   2   7   1    6.46    0.57
  -2   7  -1    6.34    0.58
   3  -7   1    1.19    0.20
   3  -7   1    0.95    0.19
  -3  -7  -1    1.61    0.20
  -3  -7  -1    1.14    0.19
   3  -7   1    1.33    0.19
  -3  -7  -1    0.91    0.18
   3   7   1    0.91    0.18
  -3   7  -1    1.06    0.20
  -3   7  -1    1.21    0.17
   3   7   1    0.96    0.18
  -3   7  -1    1.32    0.21
   3   7   1    1.03    0.20
   3   7   1    1.35    0.20
   3   7   1    1.04    0.17
  -4  -7  -1    9.73    0.76
   4  -7   1    8.59    0.77
   4  -7   1    9.04    0.76
   4  -7   1    9.00    0.78
  -4  -7  -1    9.41    0.79
  -4  -7  -1    9.35    0.77
   4   7   1    9.07    0.77
   4   7   1    9.77    0.79
   4   7   1    8.70    0.78
   4   7   1    8.62    0.76
  -4   7  -1    8.47    0.78
  -4   7  -1    9.53    0.80
  -5  -7  -1    1.02    0.19
  -5  -7  -1    1.10    0.20
   5  -7   1    1.22    0.20
   5  -7   1    1.13    0.22
   5  -7   1    0.86    0.20
  -5  -7  -1    0.88    0.17
   5   7   1    0.90    0.19
   5   7   1    1.76    0.25
  -5   7  -1    1.25    0.23
  -5   7  -1    0.80    0.21
   5   7   1    0.80    0.19
   5   7   1    1.39    0.23
   6  -7   1    2.05    0.31
  -6  -7  -1    2.42    0.30
   6  -7   1    2.48    0.34
   6  -7   1    2.23    0.29
  -6  -7  -1    2.04    0.30
  -6  -7  -1    1.95    0.30
  -6   7  -1    3.18    0.36
   6   7   1    2.02    0.30
   6   7   1    2.07    0.31
   6   7   1    2.67    0.34
   6   7   1    2.37    0.33
  -6   7  -1    1.73    0.31
   7  -7   1    0.69    0.21
   7  -7   1    0.40    0.16
  -7  -7  -1    0.55    0.18
  -7  -7  -1    0.69    0.17
   7  -7   1    0.64    0.19
  -7  -7  -1    0.46    0.16
   7   7   1    0.56    0.18
   7   7   1    0.79    0.19
  -7   7  -1    0.47    0.19
   7   7   1    0.39    0.17
  -7   7  -1    0.86    0.20
   7   7   1    0.62    0.19
  -8  -7  -1   -0.12    0.12
   8  -7   1    0.12    0.13
  -8  -7  -1   -0.04    0.10
   8  -7   1    0.04    0.13
  -8  -7  -1    0.27    0.14
   8  -7   1    0.04    0.12
   8   7   1    0.08    0.12
   8   7   1   -0.04    0.13
   8   7   1    0.17    0.15
  -8   7  -1   -0.10    0.13
  -8   7  -1    0.02    0.13
   8   7   1    0.03    0.14
  -9  -7  -1    0.30    0.15
   9  -7   1    0.39    0.17
  -9  -7  -1   -0.05    0.14
  -9  -7  -1    0.35    0.18
   9  -7   1    0.28    0.17
   9  -7   1    0.39    0.19
  -9   7  -1    0.89    0.25
   9   7   1    0.44    0.20
   9   7   1    0.02    0.14
  -9   7  -1    0.49    0.18
   9   7   1    0.28    0.17
   9   7   1    0.49    0.20
  10  -7   1    0.35    0.18
 -10  -7  -1   -0.08    0.13
 -10  -7  -1   -0.10    0.12
  10  -7   1    0.01    0.17
 -10  -7  -1    0.07    0.17
 -10   7  -1   -0.04    0.14
  10   7   1    0.28    0.18
  10   7   1    0.23    0.17
 -10   7  -1    0.05    0.19
  10   7   1    0.18    0.19
  10   7   1    0.16    0.17
 -11  -7  -1    0.02    0.13
 -11  -7  -1    0.06    0.14
  11  -7   1    0.02    0.20
  11  -7   1   -0.01    0.15
 -11  -7  -1   -0.14    0.14
  11   7   1   -0.15    0.16
 -11   7  -1   -0.17    0.19
  11   7   1    0.15    0.17
  11   7   1    0.20    0.19
  11   7   1   -0.07    0.17
  12  -7   1   -0.01    0.25
  12  -7   1    0.20    0.19
 -12  -7  -1    0.26    0.20
 -12  -7  -1    0.05    0.17
 -12   7  -1   -0.11    0.24
  12   7   1   -0.01    0.15
  12   7   1    0.20    0.21
  12   7   1    0.36    0.24
  12   7   1   -0.16    0.17
  12   7   1   -0.08    0.18
  13  -7   1    0.16    0.22
 -13  -7  -1    0.06    0.19
 -13  -7  -1   -0.04    0.18
  13   7   1   -0.26    0.19
  13   7   1   -0.10    0.18
  13   7   1   -0.10    0.21
 -14  -7  -1    0.14    0.22
  14  -7   1   -0.20    0.22
 -14  -7  -1    0.25    0.23
  14   7   1    0.14    0.24
  14   7   1    0.15    0.25
  14   7   1    0.21    0.24
 -14  -8   1    0.45    0.25
  14  -8  -1   -0.16    0.23
 -14  -8   1    0.26    0.24
  14   8  -1   -0.18    0.22
  14   8  -1    0.06    0.23
  14   8  -1    0.19    0.23
  14   8  -1    0.16    0.31
 -13  -8   1    0.18    0.18
 -13  -8   1    0.01    0.21
  13  -8  -1   -0.30    0.17
  13   8  -1    0.18    0.26
  13   8  -1    0.18    0.23
  13   8  -1    0.11    0.21
  13   8  -1    0.29    0.24
 -12  -8   1    0.21    0.18
 -12  -8   1    0.31    0.20
  12  -8  -1    0.35    0.22
  12   8  -1   -0.06    0.20
  12   8  -1    0.02    0.18
  12   8  -1    0.05    0.19
 -12   8   1    0.24    0.26
  12   8  -1    0.45    0.26
 -11  -8   1    0.00    0.17
  11  -8  -1    0.03    0.15
 -11  -8   1   -0.08    0.12
 -11  -8   1    0.03    0.15
  11   8  -1    0.06    0.18
  11   8  -1    0.02    0.15
  11   8  -1   -0.05    0.16
 -11   8   1    0.32    0.21
 -11   8   1   -0.02    0.22
  11   8  -1    0.05    0.21
  10  -8  -1    0.30    0.19
 -10  -8   1    0.12    0.15
 -10  -8   1    0.08    0.18
 -10  -8   1    0.42    0.19
  10   8  -1   -0.18    0.16
  10   8  -1   -0.22    0.15
 -10   8   1   -0.03    0.20
 -10   8   1    0.26    0.19
  10   8  -1    0.04    0.15
  10   8  -1    0.20    0.18
  -9  -8   1    0.33    0.17
   9  -8  -1    0.06    0.14
  -9  -8   1    0.32    0.17
   9  -8  -1    0.13    0.21
  -9  -8   1    0.07    0.12
  -9   8   1    0.00    0.17
  -9   8   1    0.41    0.22
   9   8  -1    0.13    0.16
   9   8  -1    0.19    0.17
   9   8  -1    0.33    0.20
   9   8  -1    0.30    0.18
  -8  -8   1    7.28    0.63
   8  -8  -1    7.43    0.66
  -8  -8   1    4.94    0.65
  -8  -8   1    6.73    0.62
   8  -8  -1    5.68    0.66
  -8   8   1    6.29    0.72
   8   8  -1    6.36    0.70
   8   8  -1    7.99    0.66
  -8   8   1    5.89    0.68
   8   8  -1    6.18    0.69
   8   8  -1    6.26    0.69
  -7  -8   1    1.56    0.29
  -7  -8   1    2.11    0.30
  -7  -8   1    1.63    0.28
   7  -8  -1    1.76    0.30
   7  -8  -1    1.71    0.30
   7   8  -1    2.25    0.33
  -7   8   1    1.70    0.30
   7   8  -1    2.08    0.32
  -7   8   1    1.79    0.32
   7   8  -1    1.85    0.30
   7   8  -1    2.30    0.32
   6  -8  -1    0.03    0.12
  -6  -8   1    0.03    0.13
   6  -8  -1    0.20    0.13
  -6  -8   1    0.09    0.11
  -6  -8   1    0.07    0.10
   6   8  -1    0.13    0.13
  -6   8   1    0.08    0.14
   6   8  -1   -0.03    0.11
  -6   8   1    0.21    0.14
   6   8  -1    0.21    0.13
   6   8  -1    0.13    0.13
   5  -8  -1   -0.12    0.09
  -5  -8   1    0.00    0.11
  -5  -8   1   -0.11    0.09
  -5  -8   1   -0.11    0.10
   5  -8  -1   -0.07    0.10
  -5   8   1    0.07    0.11
  -5   8   1   -0.01    0.12
   5   8  -1    0.03    0.11
   5   8  -1    0.16    0.13
   5   8  -1   -0.15    0.11
   5   8  -1    0.00    0.10
  -4  -8   1   10.10    0.95
   4  -8  -1   11.43    0.96
   4  -8  -1   12.08    0.97
  -4  -8   1   12.61    0.99
  -4  -8   1   11.05    0.95
   4   8  -1   10.07    0.96
  -4   8   1   13.43    1.00
   4   8  -1   12.86    0.96
  -4   8   1   10.79    0.98
   4   8  -1   11.59    0.96
   4   8  -1   11.75    0.97
  -3  -8   1   16.73    1.45
  -3  -8   1   18.49    1.44
   3  -8  -1   19.95    1.46
   3  -8  -1   17.69    1.44
  -3  -8   1   17.33    1.43
  -3  -8   1   18.89    1.42
   3   8  -1   18.23    1.44
  -3   8   1   18.88    1.42
   3   8  -1   17.63    1.44
   3   8  -1   18.00    1.44
  -3   8   1   18.27    1.47
  -3   8   1   18.25    1.46
   3   8  -1   17.78    1.45
  -2  -8   1   -0.07    0.09
   2  -8  -1   -0.12    0.07
   2  -8  -1    0.05    0.10
  -2  -8   1    0.20    0.11
  -2  -8   1    0.31    0.10
  -2  -8   1    0.12    0.08
   2  -8  -1    0.01    0.09
   2   8  -1    0.27    0.11
  -2   8   1    0.23    0.10
  -2   8   1    0.13    0.12
   2   8  -1    0.17    0.11
   2   8  -1    0.13    0.11
   2   8  -1    0.19    0.11
   2   8  -1    0.31    0.13
  -2   8   1    0.24    0.11
  -1  -8   1    2.94    0.32
  -1  -8   1    2.32    0.32
   1  -8  -1    3.38    0.35
  -1  -8   1    3.06    0.36
   1  -8  -1    2.31    0.32
   1  -8  -1    3.01    0.31
   1   8  -1    3.13    0.32
  -1   8   1    2.03    0.30
   1   8  -1    2.66    0.31
  -1   8   1    3.01    0.36
  -1   8   1    3.00    0.35
   1   8  -1    3.59    0.37
   1   8  -1    2.81    0.35
   1   8  -1    3.25    0.35
   0  -8  -1    0.52    0.14
   0  -8   1    0.17    0.11
   0  -8  -1    0.31    0.12
   0  -8   1    0.11    0.11
   0  -8   1    0.21    0.11
   0  -8  -1    0.35    0.11
   0   8   1    0.09    0.09
   0   8   1    0.31    0.12
   0   8  -1    0.41    0.12
   0   8   1    0.20    0.10
   0   8   1    0.48    0.14
   0   8  -1    0.19    0.12
   0   8  -1    0.50    0.14
  -1  -8  -1    2.42    0.30
  -1  -8  -1    2.48    0.28
  -1  -8  -1    2.51    0.30
   1  -8   1    2.89    0.32
   1  -8   1    2.26    0.31
   1  -8   1    2.27    0.28
   1   8   1    2.12    0.29
   1   8   1    2.21    0.29
   1   8   1    2.24    0.29
  -1   8  -1    2.57    0.33
   1   8   1    2.12    0.29
  -1   8  -1    2.19    0.28
  -1   8  -1    2.12    0.30
  -2  -8  -1    0.27    0.12
   2  -8   1    0.37    0.14
  -2  -8  -1    0.12    0.10
   2  -8   1   -0.09    0.09
   2  -8   1    0.35    0.13
  -2  -8  -1    0.17    0.11
   2   8   1    0.30    0.12
   2   8   1    0.05    0.10
   2   8   1    0.04    0.07
   2   8   1    0.32    0.11
  -2   8  -1    0.22    0.12
   2   8   1    0.31    0.13
  -2   8  -1    0.15    0.11
  -2   8  -1    0.36    0.14
  -3  -8  -1   11.85    1.04
   3  -8   1   12.82    1.07
  -3  -8  -1   12.80    1.04
   3  -8   1   13.08    1.06
   3  -8   1   12.29    1.03
  -3  -8  -1   11.54    1.05
   3   8   1   13.93    1.05
   3   8   1   12.86    1.04
  -3   8  -1   13.86    1.09
  -3   8  -1   13.47    1.08
   3   8   1   13.62    1.06
   3   8   1   12.85    1.07
  -4  -8  -1    0.19    0.11
   4  -8   1    0.11    0.13
   4  -8   1    0.05    0.11
  -4  -8  -1    0.20    0.12
  -4  -8  -1    0.03    0.10
   4  -8   1    0.07    0.13
   4   8   1    0.09    0.12
  -4   8  -1    0.31    0.14
   4   8   1    0.08    0.11
   4   8   1    0.27    0.14
   4   8   1    0.11    0.11
  -4   8  -1    0.27    0.13
   5  -8   1    0.11    0.13
  -5  -8  -1   -0.04    0.08
   5  -8   1   -0.22    0.10
  -5  -8  -1    0.00    0.09
   5  -8   1    0.05    0.13
  -5  -8  -1   -0.04    0.11
   5   8   1   -0.03    0.12
   5   8   1    0.01    0.12
  -5   8  -1   -0.03    0.10
   5   8   1    0.16    0.13
   5   8   1    0.08    0.12
  -5   8  -1   -0.07    0.10
   6  -8   1   -0.16    0.11
  -6  -8  -1    0.05    0.12
   6  -8   1   -0.02    0.12
  -6  -8  -1    0.08    0.12
   6  -8   1    0.04    0.13
  -6  -8  -1    0.08    0.13
   6   8   1    0.11    0.13
  -6   8  -1    0.13    0.13
   6   8   1    0.01    0.13
  -6   8  -1    0.00    0.09
   6   8   1    0.16    0.14
   6   8   1    0.05    0.13
  -7  -8  -1    1.48    0.25
  -7  -8  -1    1.34    0.25
   7  -8   1    0.95    0.24
  -7  -8  -1    1.37    0.27
   7  -8   1    1.15    0.27
   7   8   1    1.29    0.26
   7   8   1    1.53    0.28
   7   8   1    1.61    0.29
   7   8   1    1.69    0.29
  -7   8  -1    1.43    0.30
  -7   8  -1    1.60    0.29
   8  -8   1    0.09    0.14
  -8  -8  -1    0.09    0.15
  -8  -8  -1    0.24    0.14
   8  -8   1   -0.02    0.16
  -8  -8  -1   -0.01    0.11
  -8   8  -1   -0.08    0.13
   8   8   1    0.14    0.15
   8   8   1   -0.16    0.14
   8   8   1    0.10    0.15
  -8   8  -1    0.07    0.16
   8   8   1    0.02    0.17
  -9  -8  -1    1.03    0.25
  -9  -8  -1    0.66    0.23
  -9  -8  -1    0.67    0.21
   9  -8   1    0.41    0.23
   9  -8   1    0.81    0.23
   9   8   1    0.56    0.22
   9   8   1    0.89    0.24
  -9   8  -1    1.07    0.25
   9   8   1    0.95    0.25
   9   8   1    0.76    0.24
  -9   8  -1    0.72    0.27
 -10  -8  -1   -0.02    0.14
  10  -8   1    0.13    0.18
 -10  -8  -1    0.09    0.15
  10  -8   1    0.14    0.23
 -10  -8  -1   -0.10    0.16
 -10   8  -1   -0.09    0.15
  10   8   1    0.12    0.19
  10   8   1   -0.06    0.15
  10   8   1   -0.12    0.16
  10   8   1   -0.09    0.17
 -10   8  -1    0.08    0.23
 -11  -8  -1    0.12    0.18
  11  -8   1    0.33    0.25
  11  -8   1    0.49    0.23
 -11  -8  -1    0.27    0.19
  11   8   1    0.06    0.19
  11   8   1   -0.12    0.15
 -11   8  -1    0.03    0.28
  11   8   1    0.54    0.26
  11   8   1   -0.21    0.17
 -11   8  -1    0.12    0.22
  12  -8   1   -0.13    0.16
 -12  -8  -1    0.17    0.19
 -12  -8  -1    0.16    0.21
  12   8   1   -0.31    0.17
  12   8   1    0.14    0.22
  12   8   1   -0.18    0.23
  12   8   1    0.01    0.20
  13  -8   1   -0.09    0.24
 -13  -8  -1   -0.19    0.20
 -13  -8  -1   -0.03    0.18
  13   8   1   -0.06    0.28
  13   8   1    0.27    0.25
  13   8   1    0.08    0.25
  13   8   1    0.07    0.21
 -13  -9   1    0.47    0.24
  13  -9  -1    0.14    0.27
 -13  -9   1    0.04    0.20
  13   9  -1    0.01    0.27
  13   9  -1   -0.14    0.23
  13   9  -1    0.09    0.23
  13   9  -1    0.33    0.29
 -12  -9   1    0.11    0.20
 -12  -9   1   -0.15    0.17
  12  -9  -1    0.25    0.22
  12   9  -1    0.23    0.23
  12   9  -1   -0.12    0.19
  12   9  -1   -0.21    0.19
  12   9  -1   -0.22    0.21
 -12   9   1    0.28    0.24
 -11  -9   1    0.22    0.19
 -11  -9   1    0.02    0.16
  11  -9  -1    0.06    0.20
 -11   9   1    0.18    0.21
  11   9  -1    0.27    0.22
  11   9  -1    0.19    0.21
  11   9  -1   -0.07    0.21
  11   9  -1    0.64    0.26
  10  -9  -1    0.73    0.26
 -10  -9   1    0.70    0.23
 -10  -9   1    0.97    0.26
 -10  -9   1    1.17    0.31
  10   9  -1    0.87    0.26
 -10   9   1    1.12    0.28
  10   9  -1    1.11    0.31
 -10   9   1    1.03    0.31
  10   9  -1    0.87    0.27
  10   9  -1    0.98    0.28
  -9  -9   1    0.10    0.19
  -9  -9   1   -0.04    0.14
  -9  -9   1   -0.05    0.14
   9  -9  -1    0.12    0.16
  -9   9   1    0.13    0.19
   9   9  -1   -0.14    0.14
   9   9  -1    0.06    0.19
  -9   9   1   -0.07    0.16
   9   9  -1    0.06    0.16
   9   9  -1    0.17    0.19
   8  -9  -1    1.55    0.29
  -8  -9   1    1.50    0.28
  -8  -9   1    1.73    0.33
  -8  -9   1    1.44    0.28
   8   9  -1    2.00    0.32
  -8   9   1    1.54    0.32
   8   9  -1    1.59    0.32
  -8   9   1    1.70    0.33
   8   9  -1    1.31    0.31
   8   9  -1    2.02    0.35
  -7  -9   1    0.13    0.15
   7  -9  -1   -0.19    0.14
  -7  -9   1    0.23    0.14
  -7  -9   1    0.12    0.13
   7  -9  -1   -0.01    0.12
   7   9  -1    0.21    0.17
  -7   9   1    0.03    0.16
   7   9  -1   -0.08    0.14
   7   9  -1    0.14    0.16
   7   9  -1   -0.03    0.13
  -7   9   1    0.03    0.14
   6  -9  -1    0.62    0.20
   6  -9  -1    0.28    0.16
  -6  -9   1    0.41    0.18
  -6  -9   1    0.05    0.12
  -6  -9   1    0.57    0.19
   6   9  -1    0.13    0.14
   6   9  -1    0.51    0.17
  -6   9   1    0.63    0.22
   6   9  -1    0.03    0.14
  -6   9   1    0.84    0.22
   6   9  -1    0.46    0.18
  -5  -9   1    0.33    0.17
   5  -9  -1    0.09    0.13
  -5  -9   1    0.16    0.12
   5  -9  -1    0.08    0.12
  -5  -9   1    0.01    0.12
   5   9  -1   -0.15    0.09
   5   9  -1    0.01    0.14
   5   9  -1    0.18    0.14
  -5   9   1   -0.01    0.12
  -5   9   1    0.17    0.16
  -4  -9   1   -0.03    0.12
   4  -9  -1   -0.11    0.10
  -4  -9   1   -0.14    0.10
   4  -9  -1    0.00    0.11
  -4  -9   1   -0.07    0.09
  -4  -9   1    0.02    0.10
   4   9  -1    0.08    0.12
   4   9  -1   -0.05    0.11
  -4   9   1   -0.01    0.11
   4   9  -1   -0.15    0.12
  -4   9   1    0.22    0.14
   4   9  -1    0.09    0.12
   3  -9  -1    2.06    0.29
  -3  -9   1    1.94    0.26
   3  -9  -1    2.39    0.31
  -3  -9   1    1.54    0.29
  -3  -9   1    2.49    0.31
  -3  -9   1    2.01    0.28
   3   9  -1    1.82    0.29
  -3   9   1    1.79    0.26
   3   9  -1    2.05    0.29
   3   9  -1    2.11    0.29
  -3   9   1    1.99    0.31
   3   9  -1    2.43    0.31
  -3   9   1    1.48    0.29
  -2  -9   1    1.55    0.24
  -2  -9   1    1.10    0.22
   2  -9  -1    1.31    0.22
  -2  -9   1    1.07    0.21
   2  -9  -1    1.13    0.21
  -2   9   1    1.34    0.24
   2   9  -1    1.20    0.23
  -2   9   1    1.06    0.22
  -2   9   1    1.48    0.22
   2   9  -1    0.93    0.21
   2   9  -1    1.12    0.22
   2   9  -1    1.24    0.22
  -1  -9   1   -0.04    0.10
   1  -9  -1   -0.09    0.09
  -1  -9   1    0.00    0.08
  -1  -9   1    0.04    0.09
   1  -9  -1   -0.04    0.10
  -1   9   1    0.03    0.12
   1   9  -1    0.17    0.12
  -1   9   1   -0.01    0.10
  -1   9   1    0.07    0.10
   1   9  -1    0.07    0.11
   1   9  -1    0.00    0.10
   0  -9   1    1.62    0.28
   0  -9  -1    2.62    0.29
   0  -9  -1    1.86    0.29
   0  -9   1    2.22    0.29
   0  -9   1    1.86    0.29
   0  -9  -1    1.89    0.28
   0   9   1    2.03    0.30
   0   9   1    1.99    0.29
   0   9   1    2.15    0.30
   0   9  -1    2.00    0.30
   0   9  -1    2.56    0.33
   0   9  -1    1.89    0.28
  -1  -9  -1    3.36    0.40
   1  -9   1    3.52    0.42
  -1  -9  -1    4.39    0.41
   1  -9   1    3.78    0.42
  -1  -9  -1    3.14    0.40
   1  -9   1    3.77    0.40
  -1   9  -1    3.52    0.43
  -1   9  -1    3.29    0.38
   1   9   1    3.43    0.41
   1   9   1    4.29    0.43
   1   9   1    3.02    0.37
  -1   9  -1    2.70    0.40
   1   9   1    3.37    0.40
   2  -9   1    6.55    0.63
   2  -9   1    6.77    0.63
  -2  -9  -1    6.18    0.61
  -2  -9  -1    7.38    0.63
  -2  -9  -1    6.21    0.60
   2  -9   1    7.30    0.61
   2   9   1    7.30    0.62
   2   9   1    7.14    0.62
  -2   9  -1    7.13    0.61
   2   9   1    7.07    0.64
  -2   9  -1    6.47    0.64
  -2   9  -1    6.63    0.65
   3  -9   1    1.59    0.24
  -3  -9  -1    1.45    0.24
   3  -9   1    1.13    0.24
  -3  -9  -1    1.25    0.23
  -3  -9  -1    1.12    0.21
   3  -9   1    1.52    0.26
  -3   9  -1    1.99    0.30
  -3   9  -1    1.30    0.26
   3   9   1    0.86    0.22
   3   9   1    1.87    0.26
   3   9   1    0.92    0.21
   3   9   1    1.63    0.27
   4  -9   1    2.73    0.35
  -4  -9  -1    2.04    0.28
  -4  -9  -1    1.91    0.28
  -4  -9  -1    1.94    0.31
   4  -9   1    1.95    0.32
  -4   9  -1    2.32    0.34
   4   9   1    1.66    0.30
   4   9   1    2.08    0.31
  -4   9  -1    2.32    0.35
   4   9   1    2.33    0.34
   5  -9   1   -0.09    0.12
  -5  -9  -1   -0.24    0.10
  -5  -9  -1    0.12    0.13
   5  -9   1    0.05    0.14
  -5  -9  -1    0.00    0.10
   5   9   1   -0.24    0.12
  -5   9  -1   -0.03    0.13
   5   9   1    0.29    0.16
  -5   9  -1   -0.04    0.11
   5   9   1   -0.01    0.12
   5   9   1   -0.05    0.12
  -6  -9  -1    0.65    0.20
  -6  -9  -1    0.68    0.19
   6  -9   1    0.63    0.20
   6  -9   1    0.80    0.23
  -6  -9  -1    0.74    0.22
  -6   9  -1    0.89    0.24
   6   9   1    0.74    0.21
   6   9   1    0.62    0.20
   6   9   1    0.68    0.19
   6   9   1    0.53    0.19
  -6   9  -1    0.79    0.22
  -7  -9  -1    0.20    0.18
  -7  -9  -1    0.12    0.14
   7  -9   1    0.20    0.16
   7  -9   1   -0.09    0.16
  -7  -9  -1    0.05    0.12
   7   9   1   -0.43    0.11
   7   9   1    0.46    0.18
  -7   9  -1    0.20    0.17
  -7   9  -1    0.10    0.16
   7   9   1    0.30    0.21
   7   9   1    0.46    0.21
  -8  -9  -1   -0.04    0.13
   8  -9   1   -0.02    0.14
   8  -9   1   -0.01    0.18
  -8  -9  -1    0.08    0.13
  -8  -9  -1    0.00    0.17
  -8   9  -1    0.22    0.19
   8   9   1    0.07    0.18
  -8   9  -1    0.09    0.19
   8   9   1    0.27    0.17
   8   9   1    0.20    0.17
   8   9   1    0.15    0.18
  -9  -9  -1    0.34    0.18
   9  -9   1    0.45    0.28
  -9  -9  -1    0.28    0.19
  -9  -9  -1    0.71    0.25
   9  -9   1    0.34    0.21
   9   9   1    0.56    0.21
   9   9   1    0.39    0.22
   9   9   1    0.34    0.21
  -9   9  -1    0.49    0.27
  -9   9  -1    0.61    0.23
   9   9   1    0.23    0.20
 -10  -9  -1   -0.18    0.15
 -10  -9  -1   -0.04    0.14
  10  -9   1    0.01    0.19
  10   9   1   -0.07    0.18
 -10   9  -1    0.31    0.25
  10   9   1    0.31    0.19
  10   9   1    0.00    0.18
  10   9   1    0.10    0.18
 -10   9  -1   -0.06    0.23
 -11  -9  -1   -0.05    0.15
 -11  -9  -1   -0.03    0.18
  11  -9   1    0.09    0.19
  11   9   1   -0.13    0.19
 -11   9  -1   -0.22    0.20
  11   9   1   -0.15    0.19
  11   9   1    0.07    0.19
  11   9   1   -0.30    0.18
  12  -9   1   -0.05    0.19
 -12  -9  -1    0.10    0.20
 -12  -9  -1    0.39    0.22
  12   9   1    0.02    0.26
  12   9   1    0.14    0.27
  12   9   1    0.29    0.21
  12   9   1    0.27    0.25
 -12 -10   1    0.27    0.24
  12 -10  -1   -0.23    0.19
 -12 -10   1    0.01    0.22
 -12  10   1   -0.03    0.24
  12  10  -1    0.12    0.24
  12  10  -1   -0.27    0.18
  12  10  -1   -0.10    0.23
  12  10  -1    0.01    0.23
 -11 -10   1    0.15    0.20
  11 -10  -1    0.21    0.21
 -11 -10   1   -0.01    0.16
  11  10  -1   -0.09    0.20
  11  10  -1    0.07    0.24
  11  10  -1    0.17    0.23
 -11  10   1    0.41    0.24
  11  10  -1    0.15    0.21
 -10 -10   1    0.69    0.24
 -10 -10   1    1.04    0.28
  10 -10  -1    1.07    0.30
  10  10  -1    0.84    0.29
  10  10  -1    0.94    0.30
 -10  10   1    1.08    0.30
  10  10  -1    0.95    0.29
  10  10  -1    1.17    0.30
  -9 -10   1    0.19    0.21
  -9 -10   1   -0.02    0.18
   9 -10  -1    0.07    0.18
  -9 -10   1   -0.05    0.15
  -9  10   1    0.26    0.21
   9  10  -1    0.41    0.22
   9  10  -1    0.01    0.20
   9  10  -1    0.12    0.22
   9  10  -1    0.09    0.18
  -9  10   1   -0.05    0.19
   8 -10  -1    0.09    0.18
  -8 -10   1    0.08    0.16
  -8 -10   1    0.28    0.20
  -8 -10   1    0.17    0.16
  -8  10   1    0.04    0.16
  -8  10   1    0.03    0.18
   8  10  -1   -0.02    0.16
   8  10  -1    0.20    0.19
   8  10  -1   -0.06    0.18
   8  10  -1   -0.30    0.16
   7 -10  -1    0.22    0.17
  -7 -10   1    0.07    0.16
  -7 -10   1    0.56    0.23
  -7 -10   1    0.52    0.19
  -7  10   1    0.47    0.22
   7  10  -1    0.15    0.18
   7  10  -1    0.82    0.25
  -7  10   1    0.52    0.22
   7  10  -1    0.40    0.19
  -6 -10   1    0.18    0.19
   6 -10  -1   -0.02    0.15
  -6 -10   1   -0.05    0.12
  -6 -10   1    0.53    0.17
  -6  10   1    0.34    0.18
   6  10  -1    0.17    0.18
   6  10  -1    0.44    0.19
  -6  10   1   -0.10    0.13
   6  10  -1    0.18    0.17
  -5 -10   1    1.03    0.22
  -5 -10   1    1.02    0.24
   5 -10  -1    0.88    0.23
  -5 -10   1    0.61    0.19
  -5 -10   1    0.78    0.22
  -5  10   1    0.83    0.23
   5  10  -1    1.14    0.26
   5  10  -1    0.75    0.21
   5  10  -1    0.55    0.21
  -5  10   1    0.90    0.23
  -4 -10   1    0.72    0.20
  -4 -10   1    0.23    0.14
   4 -10  -1    0.09    0.13
  -4 -10   1    0.46    0.18
   4 -10  -1    0.76    0.20
  -4  10   1    0.61    0.21
   4  10  -1    0.21    0.18
  -4  10   1    0.78    0.22
   4  10  -1    0.79    0.21
   4  10  -1    0.46    0.19
   3 -10  -1    0.08    0.15
  -3 -10   1    0.27    0.15
  -3 -10   1    0.06    0.12
  -3 -10   1    0.03    0.12
   3 -10  -1   -0.05    0.12
   3  10  -1    0.08    0.13
   3  10  -1    0.35    0.17
   3  10  -1    0.38    0.15
  -3  10   1   -0.03    0.11
  -3  10   1    0.13    0.14
  -2 -10   1    2.31    0.30
  -2 -10   1    1.45    0.25
   2 -10  -1    1.57    0.28
  -2 -10   1    1.27    0.27
   2 -10  -1    1.69    0.28
   2  10  -1    1.59    0.28
  -2  10   1    1.87    0.31
  -2  10   1    1.52    0.29
  -2  10   1    1.68    0.27
   2  10  -1    1.39    0.26
   1 -10  -1    2.08    0.32
   1 -10  -1    2.85    0.35
  -1 -10   1    2.56    0.36
  -1 -10   1    2.77    0.33
  -1 -10   1    2.02    0.32
  -1  10   1    2.30    0.35
   1  10  -1    2.03    0.32
   1  10  -1    2.29    0.34
  -1  10   1    2.41    0.36
  -1  10   1    2.21    0.33
   1  10  -1    1.95    0.31
   0 -10  -1    0.52    0.17
   0 -10  -1    0.19    0.13
   0 -10   1    0.26    0.15
   0 -10   1    0.25    0.14
   0 -10   1    0.48    0.18
   0  10  -1    0.48    0.17
   0  10   1    0.62    0.19
   0  10  -1    0.42    0.16
   0  10   1    0.55    0.18
   0  10  -1    0.36    0.16
   0  10   1    0.53    0.18
   1 -10   1    3.08    0.40
  -1 -10  -1    3.07    0.39
  -1 -10  -1    2.46    0.36
   1 -10   1    2.97    0.40
   1 -10   1    2.96    0.36
  -1  10  -1    2.60    0.39
   1  10   1    3.52    0.41
   1  10   1    2.66    0.37
  -1  10  -1    3.49    0.39
  -1  10  -1    3.17    0.42
  -2 -10  -1    0.54    0.16
   2 -10   1    0.52    0.20
   2 -10   1    0.67    0.19
  -2 -10  -1    0.21    0.15
  -2 -10  -1    0.33    0.16
   2  10   1    0.64    0.18
   2  10   1    0.32    0.17
   2  10   1    0.35    0.17
  -2  10  -1    0.46    0.18
  -2  10  -1    0.35    0.17
  -3 -10  -1    0.20    0.14
   3 -10   1    0.28    0.17
  -3 -10  -1    0.08    0.13
   3 -10   1    0.00    0.12
  -3 -10  -1    0.17    0.14
   3  10   1   -0.06    0.13
  -3  10  -1    0.07    0.14
  -3  10  -1    0.16    0.15
   3  10   1    0.26    0.17
   3  10   1    0.03    0.14
  -4 -10  -1    0.94    0.22
  -4 -10  -1    0.94    0.21
  -4 -10  -1    0.79    0.19
   4 -10   1    0.56    0.22
   4 -10   1    0.67    0.21
   4  10   1    1.13    0.25
  -4  10  -1    0.73    0.23
  -4  10  -1    0.71    0.21
   4  10   1    0.60    0.20
  -5 -10  -1    0.14    0.15
  -5 -10  -1    0.27    0.15
   5 -10   1    0.44    0.18
   5 -10   1    0.20    0.18
  -5 -10  -1    0.24    0.17
   5  10   1    0.34    0.20
  -5  10  -1    0.48    0.19
   5  10   1    0.20    0.16
  -5  10  -1    0.11    0.16
   5  10   1    0.69    0.23
   6 -10   1    0.00    0.18
  -6 -10  -1    0.07    0.13
  -6 -10  -1    0.25    0.18
   6 -10   1   -0.15    0.12
  -6 -10  -1    0.25    0.15
   6  10   1    0.24    0.17
  -6  10  -1    0.01    0.16
  -6  10  -1    0.08    0.15
   6  10   1    0.01    0.15
   6  10   1    0.17    0.16
  -7 -10  -1    0.31    0.20
   7 -10   1    0.39    0.24
  -7 -10  -1    0.25    0.16
   7 -10   1    0.60    0.23
  -7 -10  -1    0.22    0.16
  -7  10  -1    0.50    0.22
  -7  10  -1    0.44    0.23
   7  10   1    0.45    0.21
   7  10   1    0.44    0.24
   7  10   1    0.19    0.19
   7  10   1    0.39    0.19
  -8 -10  -1    0.52    0.20
  -8 -10  -1    0.16    0.18
  -8 -10  -1    0.21    0.18
   8 -10   1    0.02    0.16
   8  10   1    0.05    0.17
   8  10   1    0.32    0.22
   8  10   1    0.52    0.22
   8  10   1    0.13    0.20
  -8  10  -1   -0.05    0.18
  -8  10  -1    0.16    0.20
  -9 -10  -1    0.49    0.21
  -9 -10  -1    0.78    0.23
   9 -10   1    0.20    0.22
   9  10   1    0.35    0.24
   9  10   1    0.38    0.23
  -9  10  -1    0.34    0.23
   9  10   1    0.69    0.24
   9  10   1    0.25    0.21
  10 -10   1    0.10    0.21
 -10 -10  -1    0.21    0.20
 -10 -10  -1    0.20    0.19
  10  10   1    0.34    0.22
  10  10   1    0.03    0.21
  10  10   1    0.13    0.21
  10  10   1    0.44    0.24
 -10  10  -1   -0.22    0.19
  11 -10   1   -0.05    0.18
 -11 -10  -1    0.09    0.18
 -11 -10  -1   -0.11    0.16
  11  10   1   -0.31    0.23
  11  10   1   -0.08    0.22
 -11  10  -1    0.25    0.29
  11  10   1    0.05    0.25
  11  10   1   -0.21    0.22
 -12 -10  -1   -0.08    0.20
 -12 -10  -1   -0.08    0.19
  12 -10   1   -0.25    0.24
  12  10   1    0.48    0.29
  12  10   1    0.17    0.25
  12  10   1   -0.12    0.24
  12  10   1   -0.07    0.25
 -11 -11   1    0.08    0.22
 -11 -11   1    0.25    0.21
  11 -11  -1   -0.06    0.20
 -11  11   1   -0.07    0.28
  11  11  -1    0.06    0.25
  11  11  -1    0.15    0.26
  11  11  -1    0.26    0.26
  11  11  -1   -0.12    0.21
 -10 -11   1   -0.05    0.18
  10 -11  -1    0.01    0.21
 -10 -11   1   -0.15    0.17
  10  11  -1    0.12    0.23
  10  11  -1    0.24    0.23
 -10  11   1   -0.18    0.20
  10  11  -1    0.05    0.22
  -9 -11   1    0.03    0.19
   9 -11  -1    0.00    0.18
  -9 -11   1    0.02    0.16
   9  11  -1    0.04    0.19
  -9  11   1   -0.02    0.18
   9  11  -1   -0.02    0.19
   9  11  -1    0.23    0.23
  -8 -11   1    0.46    0.21
  -8 -11   1   -0.03    0.17
   8 -11  -1    0.07    0.20
  -8 -11   1    0.31    0.18
  -8  11   1    0.06    0.17
   8  11  -1   -0.13    0.19
   8  11  -1   -0.18    0.19
   8  11  -1    0.27    0.21
  -7 -11   1    0.18    0.16
  -7 -11   1    0.29    0.18
  -7 -11   1    0.19    0.17
  -7 -11   1    0.16    0.22
   7 -11  -1    0.49    0.22
   7  11  -1    0.51    0.24
   7  11  -1    0.54    0.23
  -7  11   1    0.34    0.22
  -7  11   1    0.23    0.20
   7  11  -1    0.47    0.23
  -6 -11   1    1.13    0.25
  -6 -11   1    1.09    0.25
  -6 -11   1    1.14    0.28
   6 -11  -1    1.11    0.28
   6  11  -1    1.28    0.30
  -6  11   1    0.58    0.25
  -6  11   1    0.66    0.25
   6  11  -1    0.48    0.22
  -5 -11   1    0.00    0.13
  -5 -11   1   -0.02    0.13
  -5 -11   1    0.08    0.13
   5 -11  -1    0.01    0.15
  -5  11   1    0.26    0.20
  -5  11   1    0.02    0.15
   5  11  -1    0.45    0.21
   5  11  -1    0.30    0.17
  -4 -11   1    0.49    0.19
   4 -11  -1    0.55    0.20
  -4 -11   1    0.36    0.19
  -4 -11   1   -0.09    0.13
  -4  11   1    0.23    0.17
   4  11  -1    0.66    0.21
  -4  11   1    0.25    0.19
   4  11  -1    0.34    0.18
  -3 -11   1    0.13    0.16
  -3 -11   1    0.13    0.15
  -3 -11   1   -0.02    0.13
   3 -11  -1    0.23    0.17
  -3  11   1    0.07    0.18
  -3  11   1   -0.05    0.14
   3  11  -1    0.19    0.17
   3  11  -1    0.29    0.19
  -2 -11   1    1.11    0.24
  -2 -11   1    0.95    0.25
  -2 -11   1    1.44    0.26
   2 -11  -1    0.85    0.24
   2  11  -1    1.59    0.29
   2  11  -1    1.14    0.25
  -2  11   1    1.17    0.27
  -2  11   1    1.11    0.25
   1 -11  -1    0.10    0.16
  -1 -11   1    0.20    0.16
   1 -11  -1   -0.10    0.13
  -1 -11   1    0.37    0.19
  -1  11   1    0.19    0.15
  -1  11   1    0.36    0.18
  -1  11   1    0.38    0.19
   1  11  -1    0.15    0.15
   1  11  -1    0.25    0.17
   0 -11  -1    0.56    0.18
   0 -11   1    0.27    0.15
   0 -11  -1    0.39    0.19
   0 -11   1    0.29    0.19
   0  11   1    0.41    0.19
   0  11   1    0.30    0.16
   0  11  -1    0.48    0.19
   0  11  -1    0.37    0.19
   0  11   1    0.22    0.20
   0  11  -1    0.61    0.20
  -1 -11  -1    0.19    0.13
  -1 -11  -1   -0.09    0.12
   1 -11   1    0.27    0.16
   1 -11   1   -0.06    0.14
   1  11   1   -0.01    0.14
  -1  11  -1    0.23    0.15
   1  11   1    0.08    0.15
  -1  11  -1   -0.11    0.12
   2 -11   1    0.73    0.21
  -2 -11  -1    0.80    0.21
  -2 -11  -1    0.54    0.21
   2 -11   1    0.50    0.21
   2  11   1    0.79    0.24
  -2  11  -1    0.73    0.23
  -2  11  -1    0.53    0.20
   2  11   1    0.69    0.21
   3 -11   1    0.49    0.21
  -3 -11  -1    0.15    0.14
   3 -11   1    0.11    0.15
  -3 -11  -1    0.19    0.15
   3  11   1    0.25    0.17
  -3  11  -1    0.50    0.21
  -3  11  -1    0.26    0.19
   4 -11   1    0.03    0.16
  -4 -11  -1    0.17    0.16
   4 -11   1    0.14    0.19
  -4 -11  -1    0.21    0.18
   4  11   1    0.19    0.17
  -4  11  -1    0.14    0.17
   4  11   1    0.42    0.18
  -4  11  -1    0.23    0.18
   5 -11   1    0.16    0.20
  -5 -11  -1   -0.12    0.12
  -5 -11  -1    0.21    0.21
   5 -11   1    0.14    0.17
  -5 -11  -1    0.26    0.16
   5  11   1    0.26    0.17
  -5  11  -1    0.02    0.17
   5  11   1   -0.15    0.13
  -5  11  -1    0.20    0.18
  -6 -11  -1    0.07    0.15
  -6 -11  -1    0.03    0.18
   6 -11   1    0.24    0.20
  -6 -11  -1   -0.07    0.15
  -6  11  -1   -0.07    0.18
   6  11   1    0.46    0.20
   6  11   1    0.07    0.20
  -6  11  -1   -0.04    0.17
  -7 -11  -1    0.08    0.19
   7 -11   1   -0.02    0.16
  -7 -11  -1   -0.09    0.19
  -7 -11  -1    0.25    0.16
   7  11   1    0.19    0.19
  -7  11  -1    0.00    0.19
   7  11   1    0.01    0.17
  -7  11  -1    0.00    0.20
  -8 -11  -1   -0.03    0.15
  -8 -11  -1    0.23    0.19
   8 -11   1    0.26    0.22
   8  11   1    0.11    0.21
   8  11   1    0.07    0.24
  -8  11  -1    0.12    0.21
   8  11   1    0.01    0.23
   9 -11   1    0.19    0.22
  -9 -11  -1    0.15    0.17
  -9 -11  -1    0.23    0.19
  -9  11  -1    0.08    0.22
   9  11   1    0.13    0.25
   9  11   1   -0.27    0.18
   9  11   1    0.08    0.21
   9  11   1    0.12    0.23
  10 -11   1   -0.19    0.19
 -10 -11  -1   -0.13    0.16
 -10 -11  -1    0.02    0.19
  10  11   1   -0.12    0.26
  10  11   1   -0.29    0.21
 -10  11  -1   -0.08    0.23
  10  11   1    0.11    0.23
  10  11   1    0.12    0.27
  11 -11   1    0.41    0.27
 -11 -11  -1    0.37    0.25
 -11 -11  -1    0.55    0.26
  11  11   1    0.92    0.36
  11  11   1    0.56    0.29
  11  11   1    0.81    0.32
 -11  11  -1    0.52    0.31
  11  11   1    0.34    0.26
  10 -12  -1   -0.01    0.22
 -10 -12   1    0.34    0.21
 -10 -12   1    0.10    0.33
 -10 -12   1   -0.28    0.18
  10  12  -1   -0.20    0.22
  10  12  -1    0.30    0.30
  10  12  -1    0.17    0.30
 -10  12   1    0.18    0.29
  -9 -12   1    0.10    0.21
  -9 -12   1   -0.19    0.16
   9 -12  -1    0.29    0.23
   9  12  -1    0.03    0.23
   9  12  -1    0.20    0.27
  -9  12   1   -0.02    0.22
  -8 -12   1    0.19    0.19
   8 -12  -1    0.00    0.22
  -8 -12   1    0.03    0.20
   8  12  -1   -0.02    0.19
  -8  12   1   -0.16    0.20
   8  12  -1    0.42    0.26
  -7 -12   1    0.24    0.19
  -7 -12   1   -0.03    0.17
   7 -12  -1   -0.08    0.17
   7  12  -1    0.25    0.22
   7  12  -1   -0.04    0.18
  -7  12   1   -0.25    0.15
  -6 -12   1   -0.01    0.16
  -6 -12   1    0.16    0.24
  -6 -12   1   -0.08    0.14
   6 -12  -1    0.11    0.22
   6  12  -1    0.26    0.21
  -6  12   1   -0.06    0.16
   6  12  -1   -0.06    0.16
   5 -12  -1    0.44    0.21
  -5 -12   1    0.32    0.18
  -5 -12   1    0.00    0.14
  -5 -12   1    0.39    0.21
   5  12  -1    0.71    0.25
  -5  12   1    0.59    0.27
  -5  12   1    0.66    0.26
  -4 -12   1    0.06    0.19
   4 -12  -1   -0.07    0.15
  -4 -12   1    0.02    0.15
  -4  12   1    0.10    0.21
  -4  12   1    0.13    0.19
   4  12  -1    0.27    0.18
  -3 -12   1    2.59    0.43
  -3 -12   1    2.86    0.41
   3 -12  -1    3.02    0.43
   3  12  -1    2.02    0.37
   3  12  -1    3.01    0.41
  -3  12   1    3.19    0.48
  -3  12   1    1.65    0.37
  -2 -12   1   -0.05    0.13
  -2 -12   1    0.09    0.18
   2 -12  -1    0.01    0.14
  -2  12   1    0.05    0.20
   2  12  -1    0.02    0.18
   2  12  -1    0.08    0.16
  -2  12   1   -0.09    0.14
  -1 -12   1    0.87    0.26
   1 -12  -1    0.52    0.21
  -1 -12   1    0.54    0.20
  -1  12   1    1.44    0.30
   1  12  -1    1.26    0.28
   1  12  -1    0.60    0.24
  -1  12   1    0.56    0.24
  -1  12   1    0.89    0.24
   0 -12   1    0.88    0.25
   0 -12   1    0.61    0.25
   0 -12  -1    0.87    0.23
   0  12  -1    1.18    0.29
   0  12   1    0.97    0.27
   0  12  -1    1.03    0.24
   0  12   1    0.86    0.25
   1 -12   1    1.56    0.31
   1 -12   1    1.48    0.32
  -1 -12  -1    1.60    0.31
   1  12   1    1.96    0.35
   1  12   1    1.99    0.34
  -1  12  -1    1.23    0.32
  -1  12  -1    1.08    0.29
  -2 -12  -1   -0.07    0.17
   2 -12   1    0.32    0.25
  -2 -12  -1    0.05    0.15
   2 -12   1    0.10    0.16
  -2  12  -1    0.33    0.20
   2  12   1   -0.28    0.16
   2  12   1   -0.06    0.15
  -2  12  -1    0.02    0.16
   3 -12   1    0.08    0.16
  -3 -12  -1   -0.01    0.17
  -3 -12  -1    0.27    0.17
  -3  12  -1    0.00    0.17
  -3  12  -1    0.12    0.21
   3  12   1   -0.07    0.16
  -4 -12  -1    0.19    0.21
   4 -12   1   -0.18    0.15
  -4 -12  -1   -0.08    0.13
   4  12   1   -0.01    0.17
  -4  12  -1   -0.17    0.16
  -4  12  -1    0.09    0.19
  -5 -12  -1    0.29    0.21
   5 -12   1    0.12    0.16
  -5 -12  -1    0.13    0.18
  -5  12  -1    0.26    0.22
   5  12   1    0.10    0.19
  -5  12  -1    0.16    0.21
   5  12   1    0.06    0.21
  -6 -12  -1    0.19    0.19
   6 -12   1   -0.05    0.16
  -6 -12  -1    0.10    0.22
   6  12   1    0.26    0.21
  -6  12  -1    0.08    0.19
   6  12   1    0.28    0.23
   7 -12   1    0.06    0.20
  -7 -12  -1    0.00    0.15
  -7  12  -1   -0.02    0.22
   7  12   1   -0.09    0.17
   7  12   1   -0.34    0.24
  -8 -12  -1    0.23    0.20
   8 -12   1    0.24    0.24
   8  12   1    0.17    0.23
   8  12   1   -0.01    0.25
  -8  12  -1    0.18    0.26
  -9 -12  -1   -0.03    0.21
  -9 -12  -1   -0.08    0.18
   9 -12   1    0.03    0.24
  -9  12  -1   -0.04    0.23
   9  12   1   -0.05    0.22
   9  12   1    0.11    0.27
   8 -13  -1    0.18    0.23
  -8 -13   1    0.02    0.22
   8  13  -1    0.16    0.28
  -8  13   1   -0.18    0.20
   8  13  -1    0.09    0.25
   7 -13  -1    0.24    0.24
  -7 -13   1    0.07    0.20
   7  13  -1   -0.10    0.21
  -7  13   1    0.12    0.22
   6 -13  -1    0.16    0.21
  -6 -13   1    0.08    0.21
  -6  13   1    0.16    0.24
   6  13  -1   -0.12    0.20
  -5 -13   1    0.01    0.17
   5 -13  -1   -0.04    0.18
  -5  13   1   -0.24    0.20
   5  13  -1    0.24    0.22
   4 -13  -1    0.29    0.23
  -4 -13   1    0.93    0.27
  -4  13   1    0.85    0.29
   4  13  -1    0.41    0.24
   3 -13  -1    0.00    0.17
  -3 -13   1    0.20    0.24
  -3 -13   1   -0.16    0.16
  -3  13   1    0.28    0.22
   3  13  -1    0.35    0.21
  -3  13   1    0.07    0.22
  -2 -13   1    0.28    0.23
   2 -13  -1   -0.01    0.17
  -2 -13   1   -0.11    0.15
  -2  13   1    0.25    0.22
  -2  13   1    0.34    0.25
   2  13  -1    0.23    0.19
   2  13  -1   -0.06    0.18
  -1 -13   1   -0.11    0.14
  -1 -13   1   -0.16    0.20
   1 -13  -1    0.14    0.20
   1  13  -1    0.12    0.21
   1  13  -1    0.14    0.20
  -1  13   1   -0.23    0.16
   0 -13   1   -0.01    0.17
   0 -13  -1    0.01    0.16
   0  13  -1    0.06    0.20
   0  13   1    0.04    0.19
   0  13   1    0.41    0.22
  -1 -13  -1    0.59    0.22
   1 -13   1    0.61    0.23
  -1  13  -1    0.66    0.25
   1  13   1    0.04    0.18
   1  13   1    0.35    0.24
   2 -13   1    0.00    0.18
  -2 -13  -1    0.31    0.20
  -2  13  -1   -0.14    0.16
  -2  13  -1    0.10    0.22
   2  13   1    0.13    0.21
   3 -13   1   -0.04    0.17
  -3 -13  -1    0.62    0.23
  -3  13  -1    0.13    0.25
   3  13   1    0.51    0.24
  -3  13  -1    0.18    0.24
   4 -13   1    0.30    0.23
  -4 -13  -1    0.27    0.21
   4  13   1    0.72    0.27
  -4  13  -1    0.46    0.26
   5 -13   1    0.10    0.20
  -5 -13  -1   -0.01    0.17
  -5  13  -1    0.30    0.23
   5  13   1    0.29    0.22
  -6 -13  -1   -0.05    0.17
   6 -13   1   -0.17    0.21
   6  13   1    0.10    0.22
  -6  13  -1    0.00    0.19
   7 -13   1    0.05    0.24
  -7 -13  -1   -0.19    0.16
   7  13   1    0.38    0.26
  -7  13  -1   -0.01    0.22
   7  13   1    0.17    0.20
  -8 -13  -1   -0.03    0.21
   8 -13   1   -0.05    0.25
   8  13   1    0.09    0.23
  -8  13  -1   -0.15    0.21
   8  13   1    0.11    0.25
   6 -14  -1   -0.02    0.23
  -6 -14   1    0.06    0.22
  -6  14   1    0.03    0.24
   6  14  -1   -0.25    0.21
  -5 -14   1   -0.04    0.20
   5 -14  -1    0.11    0.21
   5  14  -1   -0.18    0.24
  -5  14   1   -0.04    0.22
   4 -14  -1    0.01    0.19
  -4 -14   1    0.03    0.18
   4  14  -1   -0.02    0.21
  -4  14   1   -0.07    0.20
   3 -14  -1    0.01    0.19
  -3 -14   1    0.29    0.24
   3  14  -1   -0.02    0.22
  -3  14   1    0.23    0.27
  -2 -14   1    0.00    0.18
   2 -14  -1    0.09    0.20
  -2  14   1    0.02    0.20
   2  14  -1    0.09    0.24
   2  14  -1   -0.16    0.23
   1 -14  -1    0.39    0.24
  -1 -14   1    0.67    0.29
  -1  14   1    0.39    0.25
   1  14  -1    0.56    0.26
   0 -14  -1    0.07    0.19
   0 -14   1   -0.15    0.17
   0  14   1    0.10    0.24
   0  14  -1   -0.13    0.18
  -1 -14  -1    0.03    0.21
   1 -14   1    0.22    0.21
  -1  14  -1    0.27    0.24
   1  14   1    0.19    0.28
   1  14   1    0.19    0.25
  -2 -14  -1    0.00    0.20
   2 -14   1    0.23    0.21
   2  14   1    0.06    0.25
  -2  14  -1    0.32    0.24
   3 -14   1    0.40    0.25
  -3 -14  -1    1.15    0.29
  -3  14  -1    0.59    0.28
   3  14   1    1.15    0.31
  -4 -14  -1    0.03    0.19
   4 -14   1   -0.17    0.18
  -4  14  -1   -0.08    0.22
   4  14   1    0.46    0.27
   5 -14   1    0.01    0.26
  -5 -14  -1   -0.01    0.21
  -5  14  -1   -0.26    0.19
   5  14   1   -0.04    0.19
  -6 -14  -1   -0.06    0.20
   6 -14   1    0.07    0.25
  -6  14  -1   -0.09    0.23
   6  14   1   -0.10    0.22
  -3 -15   1    0.38    0.24
   3 -15  -1    0.27    0.29
  -3  15   1    0.39    0.29
  -2 -15   1   -0.09    0.21
   2 -15  -1    0.16    0.23
  -2  15   1   -0.01    0.24
  -1 -15   1    0.11    0.25
   1 -15  -1   -0.24    0.22
  -1  15   1   -0.17    0.23
   1  15  -1    0.24    0.28
   0 -15   1    0.19    0.24
   0 -15  -1   -0.06    0.19
   0  15   1   -0.12    0.22
   0  15  -1   -0.24    0.20
   1 -15   1    0.09    0.23
  -1 -15  -1    0.14    0.23
  -1  15  -1    0.00    0.24
   2 -15   1    0.41    0.26
  -2 -15  -1    0.18    0.21
   2  15   1    0.53    0.27
  -2  15  -1   -0.19    0.22
  16   0  -2    0.25    0.22
 -16   0   2    0.08    0.23
  16   0  -2    0.24    0.22
  15   0  -2   -0.18    0.19
  15   0  -2    0.23    0.20
  15   0  -2   -0.04    0.19
 -14   0   2    0.14    0.20
  14   0  -2   -0.11    0.16
  14   0  -2    0.21    0.18
  14   0  -2   -0.02    0.15
  14   0  -2    0.07    0.22
  13   0  -2   -0.14    0.14
 -13   0   2    0.26    0.17
  13   0  -2    0.11    0.17
  13   0  -2    0.07    0.19
  13   0  -2    0.14    0.17
  12   0  -2    2.42    0.40
  12   0  -2    2.58    0.38
  12   0  -2    2.60    0.39
  12   0  -2    2.85    0.39
 -12   0   2    3.00    0.40
  11   0  -2   -0.01    0.12
  11   0  -2   -0.12    0.11
  11   0  -2    0.02    0.13
  11   0  -2    0.19    0.15
 -11   0   2   -0.05    0.12
  11   0  -2   -0.08    0.13
  10   0  -2    2.55    0.35
  10   0  -2    2.40    0.32
  10   0  -2    1.92    0.31
  10   0  -2    2.35    0.33
  10   0  -2    2.61    0.34
   9   0  -2    0.03    0.09
   9   0  -2   -0.05    0.08
   9   0  -2   -0.05    0.09
   9   0  -2    0.01    0.10
   9   0  -2    0.03    0.09
  -9   0   2   -0.04    0.07
   9   0  -2   -0.03    0.09
   8   0  -2   16.00    1.32
   8   0  -2   16.15    1.31
   8   0  -2   18.99    1.34
   8   0  -2   17.69    1.30
  -8   0   2   16.59    1.29
   8   0  -2   17.81    1.35
   8   0  -2   16.38    1.32
  -8   0   2   15.08    1.30
   7   0  -2    0.12    0.07
   7   0  -2   -0.04    0.05
   7   0  -2   -0.01    0.05
   7   0  -2    0.03    0.07
   7   0  -2   -0.02    0.06
   7   0  -2   -0.02    0.06
  -7   0   2    0.04    0.06
   7   0  -2   -0.06    0.05
   7   0  -2    0.00    0.06
   6   0  -2   24.36    1.76
   6   0  -2   22.56    1.77
   6   0  -2   23.98    1.78
   6   0  -2   21.77    1.76
  -6   0   2   24.27    1.76
   6   0  -2   23.79    1.79
   6   0  -2   21.90    1.77
   6   0  -2   23.98    1.76
   6   0  -2   22.12    1.77
   5   0  -2   -0.05    0.05
   5   0  -2   -0.05    0.04
   5   0  -2    0.03    0.05
  -5   0   2    0.05    0.04
   5   0  -2    0.02    0.05
   5   0  -2    0.00    0.05
   5   0  -2    0.05    0.06
   5   0  -2    0.01    0.05
   4   0  -2   40.27    3.00
   4   0  -2   39.66    2.99
   3   0  -2    0.01    0.04
   3   0  -2    0.02    0.04
  -2   0   2   63.37    4.84
   2   0  -2   67.44    4.85
  -1   0   2    0.00    0.01
   1   0  -2    0.00    0.02
   0   0   2    7.79    0.66
   0   0  -2    9.93    0.67
  -1   0  -2    0.14    0.03
   1   0   2    0.03    0.03
  -2   0  -2  296.39   22.97
   2   0   2  325.71   22.99
   3   0   2    0.00    0.03
  -3   0  -2    0.01    0.03
   3   0   2   -0.04    0.04
   3   0   2    0.00    0.03
  -4   0  -2   34.48    2.49
   4   0   2   33.43    2.49
   4   0   2   34.13    2.52
   4   0   2   30.26    2.50
   4   0   2   34.50    2.51
   4   0   2   32.41    2.51
   5   0   2    0.10    0.07
  -5   0  -2    0.01    0.04
   5   0   2    0.03    0.05
   5   0   2    0.01    0.05
   5   0   2   -0.02    0.05
   5   0   2    0.03    0.05
   6   0   2   27.34    2.10
   6   0   2   26.88    2.10
   6   0   2   26.78    2.10
   6   0   2   27.46    2.12
  -6   0  -2   28.63    2.07
   6   0   2   27.49    2.07
   6   0   2   27.00    2.08
   7   0   2    0.11    0.09
   7   0   2   -0.03    0.06
   7   0   2   -0.05    0.07
  -7   0  -2    0.00    0.06
   7   0   2   -0.01    0.08
   7   0   2   -0.02    0.08
   7   0   2    0.12    0.10
   8   0   2    2.85    0.34
   8   0   2    1.83    0.32
  -8   0  -2    2.47    0.30
   8   0   2    2.58    0.33
   8   0   2    2.91    0.34
   8   0   2    2.66    0.30
   9   0   2    0.01    0.12
   9   0   2   -0.05    0.07
   9   0   2   -0.20    0.09
   9   0   2   -0.08    0.10
   9   0   2   -0.03    0.10
  10   0   2    2.76    0.42
  10   0   2    3.36    0.42
  10   0   2    3.05    0.41
  10   0   2    3.43    0.39
  10   0   2    3.35    0.43
  11   0   2    0.03    0.14
  11   0   2    0.05    0.15
  11   0   2   -0.06    0.14
  11   0   2    0.04    0.14
  12   0   2    0.73    0.23
  12   0   2    0.80    0.27
  12   0   2    0.85    0.25
  12   0   2    0.83    0.26
  13   0   2   -0.12    0.20
  13   0   2    0.01    0.18
  13   0   2   -0.10    0.19
  13   0   2   -0.15    0.16
  14   0   2   -0.32    0.16
  14   0   2   -0.13    0.20
  14   0   2   -0.11    0.17
  15   0   2   -0.10    0.19
  15   0   2   -0.07    0.16
  15   0   2   -0.05    0.25
  16  -1  -2   -0.01    0.24
 -16  -1   2   -0.04    0.22
  16  -1  -2    0.05    0.19
  16   1  -2    0.00    0.21
  16   1  -2    0.14    0.22
  16   1  -2    0.04    0.22
  15  -1  -2   -0.09    0.18
 -15  -1   2    0.01    0.18
  15  -1  -2    0.09    0.19
  15   1  -2    0.11    0.20
  15   1  -2   -0.43    0.20
  15   1  -2   -0.10    0.17
  14  -1  -2    0.25    0.19
 -14  -1   2    0.04    0.16
 -14  -1   2    0.38    0.24
  14  -1  -2    0.51    0.22
  14  -1  -2   -0.03    0.22
  14   1  -2    0.21    0.20
  14   1  -2    0.04    0.21
 -14   1   2    0.33    0.22
  14   1  -2    0.33    0.22
  14   1  -2    0.16    0.20
 -13  -1   2    2.40    0.39
  13  -1  -2    2.03    0.37
  13  -1  -2    2.25    0.37
  13  -1  -2    2.51    0.38
  13  -1  -2    1.90    0.38
  13   1  -2    2.42    0.40
 -13   1   2    2.36    0.39
  13   1  -2    2.11    0.40
  13   1  -2    2.46    0.38
  13   1  -2    2.56    0.41
  12  -1  -2    0.01    0.16
  12  -1  -2    0.30    0.18
  12  -1  -2    0.06    0.15
  12  -1  -2    0.06    0.15
 -12  -1   2    0.21    0.16
  12   1  -2    0.04    0.12
  12   1  -2   -0.01    0.15
  12   1  -2   -0.08    0.14
  12   1  -2   -0.06    0.15
  12   1  -2   -0.06    0.14
  11  -1  -2    5.71    0.59
  11  -1  -2    6.22    0.63
  11  -1  -2    6.88    0.63
  11  -1  -2    6.20    0.61
 -11  -1   2    6.87    0.62
  11   1  -2    6.16    0.61
  11   1  -2    7.29    0.61
  11   1  -2    6.17    0.60
  11   1  -2    6.58    0.64
  11   1  -2    5.50    0.64
  10  -1  -2    0.08    0.11
 -10  -1   2    0.03    0.10
  10  -1  -2   -0.08    0.11
  10  -1  -2    0.09    0.12
  10  -1  -2   -0.09    0.11
  10   1  -2    0.29    0.14
  10   1  -2    0.10    0.12
  10   1  -2    0.04    0.10
  10   1  -2    0.19    0.14
 -10   1   2   -0.12    0.11
  10   1  -2    0.07    0.10
  10   1  -2    0.19    0.13
   9  -1  -2   -0.05    0.09
  -9  -1   2    0.03    0.07
   9  -1  -2   -0.02    0.07
   9  -1  -2   -0.13    0.08
   9  -1  -2    0.06    0.09
   9  -1  -2   -0.04    0.09
   9  -1  -2   -0.06    0.09
   9   1  -2    0.06    0.09
  -9   1   2    0.08    0.08
   9   1  -2   -0.02    0.09
   9   1  -2   -0.02    0.09
  -9   1   2   -0.02    0.08
   9   1  -2   -0.08    0.08
   9   1  -2    0.05    0.11
   9   1  -2   -0.07    0.08
   8  -1  -2    1.48    0.22
  -8  -1   2    1.89    0.21
   8  -1  -2    1.42    0.23
   8  -1  -2    1.67    0.24
   8  -1  -2    1.61    0.23
   8  -1  -2    1.98    0.23
  -8  -1   2    1.58    0.23
   8  -1  -2    1.67    0.21
  -8   1   2    1.61    0.20
   8   1  -2    1.58    0.24
   8   1  -2    1.76    0.24
   8   1  -2    1.45    0.22
   8   1  -2    1.86    0.22
   8   1  -2    1.62    0.20
   8   1  -2    1.53    0.22
  -8   1   2    1.54    0.22
   8   1  -2    1.13    0.22
   7  -1  -2   10.92    0.90
   7  -1  -2   10.39    0.89
  -7  -1   2   11.86    0.89
   7  -1  -2   11.78    0.91
   7  -1  -2   12.01    0.91
  -7  -1   2   11.06    0.91
   7  -1  -2   12.49    0.91
   7  -1  -2   10.13    0.92
   7  -1  -2   12.00    0.90
   7   1  -2   11.50    0.91
   7   1  -2   10.37    0.91
  -7   1   2    9.32    0.88
   7   1  -2   10.74    0.90
   7   1  -2   11.97    0.93
   7   1  -2   12.02    0.90
  -7   1   2   13.04    0.91
   7   1  -2   11.64    0.92
   6  -1  -2    4.21    0.39
  -6  -1   2    4.86    0.39
   6  -1  -2    4.36    0.40
   6  -1  -2    5.04    0.40
   6  -1  -2    5.35    0.42
   6  -1  -2    4.06    0.41
   6  -1  -2    4.47    0.39
  -6  -1   2    4.89    0.41
   6  -1  -2    4.63    0.40
  -6   1   2    4.11    0.40
  -6   1   2    5.40    0.39
   6   1  -2    4.64    0.41
   6   1  -2    4.73    0.41
   6   1  -2    4.62    0.42
   6   1  -2    4.52    0.41
   6   1  -2    4.08    0.40
   6   1  -2    4.72    0.40
   5  -1  -2   82.96    6.08
   5  -1  -2   94.72    6.08
   5  -1  -2   82.62    6.08
  -5  -1   2   75.75    6.08
   5  -1  -2   85.89    6.07
   5  -1  -2   80.26    6.09
   5  -1  -2   68.63    6.08
   5   1  -2   76.49    6.08
   5   1  -2   85.63    6.09
   5   1  -2   81.91    6.08
   5   1  -2   77.44    6.09
   5   1  -2   76.05    6.07
   5   1  -2   84.99    6.08
  -5   1   2   83.86    6.08
  -5   1   2   87.99    6.07
  -4  -1   2    4.29    0.36
   4  -1  -2    4.80    0.37
   4  -1  -2    3.91    0.36
  -4   1   2    4.88    0.37
   4   1  -2    4.31    0.36
   4   1  -2    4.74    0.37
   4   1  -2    4.88    0.37
   4   1  -2    4.27    0.37
   4   1  -2    4.03    0.36
   4   1  -2    3.60    0.35
   4   1  -2    4.59    0.39
  -3  -1   2   10.27    0.81
   3  -1  -2   11.15    0.82
   3  -1  -2   11.46    0.82
   3   1  -2    9.62    0.81
   3   1  -2    9.70    0.82
  -3   1   2   11.56    0.82
   2  -1  -2   46.99    3.22
  -2  -1   2   39.78    3.21
  -2   1   2   43.09    3.22
   1  -1  -2    8.39    0.66
  -1  -1   2    7.91    0.65
   1   1  -2    9.54    0.66
   0  -1   2    0.03    0.03
   0  -1  -2    0.06    0.02
   0  -1  -2    0.01    0.01
   0   1  -2    0.04    0.03
   0   1   2    0.10    0.02
   1  -1   2  220.24   15.62
  -1  -1  -2  205.62   15.60
  -1   1  -2  200.58   15.61
   1   1   2  218.41   15.61
  -2  -1  -2    8.65    0.61
   2  -1   2    7.39    0.63
   2   1   2    7.94    0.63
  -2   1  -2    7.88    0.63
  -3  -1  -2   16.94    1.25
   3  -1   2   17.46    1.29
   3  -1   2   17.12    1.28
   3  -1   2   16.92    1.28
  -3   1  -2   16.52    1.27
   3   1   2   17.75    1.29
   3   1   2   16.10    1.28
   3   1   2   15.56    1.28
   3   1   2   16.58    1.28
   3   1   2   16.67    1.28
   4  -1   2    5.51    0.45
   4  -1   2    5.54    0.46
   4  -1   2    5.45    0.45
   4  -1   2    5.19    0.45
  -4  -1  -2    5.68    0.42
   4   1   2    5.36    0.46
   4   1   2    5.42    0.46
   4   1   2    5.42    0.45
  -4   1  -2    5.07    0.44
   4   1   2    5.19    0.45
   4   1   2    5.31    0.45
  -5  -1  -2    1.12    0.12
   5  -1   2    0.95    0.16
   5  -1   2    1.63    0.18
   5  -1   2    1.37    0.15
   5  -1   2    0.99    0.17
   5  -1   2    1.26    0.17
   5   1   2    1.30    0.15
   5   1   2    1.13    0.17
   5   1   2    1.41    0.18
  -5   1  -2    1.15    0.15
   5   1   2    0.79    0.15
   5   1   2    1.10    0.17
   5   1   2    0.94    0.15
   6  -1   2   16.81    1.27
   6  -1   2   15.75    1.29
   6  -1   2   14.60    1.29
   6  -1   2   16.50    1.29
   6  -1   2   16.19    1.31
  -6  -1  -2   17.49    1.25
   6   1   2   14.77    1.29
   6   1   2   18.03    1.27
   6   1   2   16.27    1.29
  -6   1  -2   17.30    1.28
   6   1   2   17.73    1.31
   6   1   2   15.25    1.31
   6   1   2   16.46    1.30
  -6   1  -2   16.47    1.28
   7  -1   2    0.51    0.14
  -7  -1  -2    0.29    0.08
   7  -1   2    0.29    0.11
   7  -1   2    0.34    0.12
   7  -1   2    0.33    0.10
   7  -1   2    0.38    0.12
   7   1   2    0.32    0.11
   7   1   2    0.38    0.12
  -7   1  -2    0.49    0.11
   7   1   2    0.26    0.12
   7   1   2    0.34    0.12
  -7   1  -2    0.43    0.09
   7   1   2    0.44    0.13
   7   1   2    0.12    0.08
   8  -1   2    0.70    0.15
   8  -1   2    0.54    0.17
   8  -1   2    0.76    0.17
   8  -1   2    0.64    0.17
   8  -1   2    0.75    0.17
  -8   1  -2    1.05    0.17
   8   1   2    0.92    0.18
   8   1   2    0.70    0.17
   8   1   2    0.71    0.17
   8   1   2    0.55    0.16
   8   1   2    0.83    0.19
   9  -1   2    0.52    0.19
   9  -1   2    0.36    0.14
   9  -1   2    0.47    0.16
   9  -1   2    0.55    0.17
   9   1   2    0.42    0.14
   9   1   2    0.54    0.17
   9   1   2    0.63    0.17
   9   1   2    0.50    0.18
   9   1   2    0.70    0.18
  10  -1   2    3.82    0.49
  10  -1   2    3.87    0.50
  10  -1   2    3.29    0.45
  10  -1   2    4.94    0.52
  10   1   2    4.06    0.46
  10   1   2    4.84    0.54
  10   1   2    4.39    0.50
  10   1   2    4.70    0.51
  10   1   2    3.74    0.48
  11  -1   2    0.10    0.15
  11  -1   2    0.18    0.17
  11  -1   2   -0.03    0.12
  11  -1   2    0.07    0.14
  11   1   2    0.01    0.15
  11   1   2    0.21    0.14
  11   1   2    0.03    0.14
  11   1   2    0.01    0.10
  11   1   2    0.03    0.15
 -12  -1  -2    0.99    0.27
  12  -1   2    0.98    0.30
  12  -1   2    0.63    0.23
  12  -1   2    0.77    0.26
  12  -1   2    0.92    0.25
  12   1   2    1.11    0.27
  12   1   2    0.64    0.23
  12   1   2    1.13    0.26
  12   1   2    0.74    0.26
  13  -1   2    0.18    0.19
  13  -1   2    0.09    0.19
  13  -1   2    0.09    0.21
 -13  -1  -2    0.15    0.19
  13  -1   2    0.39    0.21
  13   1   2    0.32    0.19
  13   1   2    0.23    0.20
  13   1   2    0.00    0.19
  13   1   2    0.21    0.23
  14  -1   2    0.08    0.20
  14  -1   2    0.05    0.19
  14  -1   2   -0.28    0.21
  14   1   2   -0.04    0.18
  14   1   2   -0.12    0.18
  14   1   2   -0.02    0.20
  15  -1   2    0.19    0.23
  15  -1   2   -0.29    0.22
 -15  -1  -2    0.02    0.20
  15   1   2    0.01    0.20
  15   1   2   -0.09    0.24
  15   1   2   -0.14    0.23
  16  -2  -2   -0.07    0.22
 -16  -2   2    0.13    0.19
  16  -2  -2   -0.01    0.21
  16   2  -2   -0.13    0.19
  16   2  -2    0.30    0.26
  16   2  -2    0.13    0.23
  15  -2  -2    0.47    0.24
 -15  -2   2    0.54    0.23
  15  -2  -2    0.36    0.23
  15   2  -2    0.43    0.24
  15   2  -2    0.34    0.28
  15   2  -2    0.18    0.21
  14  -2  -2    0.29    0.21
 -14  -2   2    0.14    0.19
 -14  -2   2    0.15    0.21
  14  -2  -2    0.22    0.26
  14  -2  -2    0.19    0.21
  14   2  -2    0.22    0.21
  14   2  -2    0.49    0.22
  14   2  -2    0.06    0.23
  14   2  -2    0.07    0.19
  14   2  -2    0.10    0.22
 -13  -2   2    1.87    0.33
  13  -2  -2    2.21    0.35
 -13  -2   2    1.59    0.32
  13  -2  -2    1.62    0.32
  13  -2  -2    1.57    0.33
  13   2  -2    1.64    0.31
  13   2  -2    1.62    0.31
  13   2  -2    1.83    0.35
  13   2  -2    1.05    0.29
  13   2  -2    1.03    0.28
 -12  -2   2    0.00    0.13
  12  -2  -2    0.33    0.17
  12  -2  -2    0.38    0.18
  12  -2  -2    0.13    0.17
 -12  -2   2   -0.19    0.12
  12   2  -2    0.16    0.15
  12   2  -2    0.13    0.15
  12   2  -2    0.11    0.15
  12   2  -2    0.14    0.17
  12   2  -2    0.02    0.17
 -11  -2   2    0.92    0.21
  11  -2  -2    0.50    0.19
  11  -2  -2    1.00    0.21
 -11  -2   2    1.31    0.24
  11  -2  -2    0.45    0.20
  11  -2  -2    0.77    0.23
  11   2  -2    1.14    0.24
  11   2  -2    1.24    0.25
  11   2  -2    1.19    0.26
 -11   2   2    1.50    0.28
  11   2  -2    0.88    0.25
  11   2  -2    0.98    0.25
  11   2  -2    1.26    0.25
  10  -2  -2    6.92    0.62
 -10  -2   2    7.28    0.64
  10  -2  -2    7.09    0.61
 -10  -2   2    6.77    0.61
  10  -2  -2    7.42    0.63
  10  -2  -2    6.58    0.64
  10   2  -2    6.19    0.61
  10   2  -2    6.24    0.63
  10   2  -2    6.58    0.62
  10   2  -2    6.47    0.65
  10   2  -2    6.33    0.60
 -10   2   2    6.22    0.58
 -10   2   2    7.93    0.64
  10   2  -2    6.37    0.62
   9  -2  -2    1.75    0.28
   9  -2  -2    1.93    0.26
   9  -2  -2    1.88    0.27
   9  -2  -2    1.78    0.24
  -9  -2   2    2.31    0.28
  -9  -2   2    1.74    0.26
   9  -2  -2    1.79    0.26
   9   2  -2    1.29    0.24
   9   2  -2    1.44    0.26
   9   2  -2    2.04    0.26
   9   2  -2    1.68    0.26
   9   2  -2    1.20    0.23
  -9   2   2    1.72    0.24
  -9   2   2    1.45    0.24
   9   2  -2    1.83    0.27
  -8  -2   2    0.11    0.09
   8  -2  -2   -0.02    0.06
  -8  -2   2    0.08    0.09
   8  -2  -2   -0.01    0.09
   8  -2  -2    0.04    0.09
   8  -2  -2    0.17    0.09
   8  -2  -2    0.11    0.08
   8  -2  -2    0.06    0.09
  -8  -2   2    0.08    0.06
   8   2  -2    0.17    0.10
   8   2  -2   -0.04    0.08
   8   2  -2   -0.09    0.07
  -8   2   2    0.14    0.08
  -8   2   2    0.06    0.09
   8   2  -2   -0.02    0.09
   8   2  -2   -0.01    0.07
  -8   2   2    0.08    0.06
   8   2  -2   -0.04    0.08
   7  -2  -2    0.24    0.08
  -7  -2   2    0.14    0.08
   7  -2  -2    0.19    0.08
   7  -2  -2    0.26    0.09
   7  -2  -2    0.24    0.10
   7  -2  -2    0.19    0.07
   7  -2  -2    0.17    0.09
  -7  -2   2    0.22    0.09
   7  -2  -2    0.20    0.09
  -7  -2   2    0.41    0.08
   7   2  -2    0.24    0.07
   7   2  -2    0.38    0.11
  -7   2   2    0.28    0.07
   7   2  -2    0.20    0.10
  -7   2   2    0.38    0.09
   7   2  -2    0.37    0.11
   7   2  -2    0.25    0.09
   7   2  -2    0.30    0.11
   7   2  -2    0.25    0.08
  -7   2   2    0.34    0.10
   7   2  -2    0.34    0.12
   6  -2  -2    3.50    0.31
   6  -2  -2    3.09    0.31
   6  -2  -2    2.86    0.29
   6  -2  -2    3.09    0.31
   6  -2  -2    2.76    0.28
   6  -2  -2    3.26    0.30
  -6  -2   2    2.91    0.29
  -6  -2   2    3.18    0.31
   6   2  -2    3.39    0.28
  -6   2   2    2.96    0.31
   6   2  -2    3.35    0.31
   6   2  -2    3.40    0.32
   6   2  -2    3.27    0.35
   6   2  -2    3.18    0.33
  -6   2   2    3.14    0.29
   6   2  -2    3.91    0.32
   6   2  -2    3.14    0.30
   5  -2  -2    5.68    0.48
   5  -2  -2    5.89    0.48
   5  -2  -2    5.71    0.49
   5  -2  -2    6.08    0.49
  -5  -2   2    6.17    0.50
  -5  -2   2    6.29    0.49
   5  -2  -2    6.06    0.50
   5   2  -2    5.30    0.50
  -5   2   2    6.05    0.50
   5   2  -2    5.64    0.47
   5   2  -2    6.03    0.50
   5   2  -2    6.02    0.50
   5   2  -2    5.94    0.50
   5   2  -2    6.18    0.49
  -5   2   2    5.27    0.48
   5   2  -2    5.88    0.49
   4  -2  -2    1.37    0.18
  -4  -2   2    1.70    0.18
   4  -2  -2    1.32    0.17
   4  -2  -2    1.49    0.17
  -4  -2   2    1.98    0.18
   4  -2  -2    1.55    0.17
   4   2  -2    1.52    0.19
  -4   2   2    1.12    0.16
   4   2  -2    1.59    0.19
  -4   2   2    1.31    0.16
   4   2  -2    1.59    0.18
   4   2  -2    1.34    0.17
   4   2  -2    1.51    0.18
   4   2  -2    1.60    0.18
   3  -2  -2   74.49    5.92
   3  -2  -2   79.74    5.91
  -3  -2   2   85.95    5.92
  -3  -2   2   66.53    5.91
  -3   2   2   82.82    5.92
   3   2  -2   82.15    5.93
   3   2  -2   83.19    5.92
   3   2  -2   82.67    5.92
   2  -2  -2    0.76    0.10
  -2  -2   2    0.82    0.10
  -2   2   2    0.66    0.09
   2   2  -2    0.67    0.09
   1   2  -2  143.66   10.64
   0  -2   2   93.14    7.42
   0  -2  -2  100.40    7.42
   0  -2  -2  103.54    7.41
   0   2  -2  102.56    7.43
   0   2   2  101.06    7.41
   1  -2   2   10.73    0.85
  -1  -2  -2   11.22    0.84
  -1  -2  -2   10.29    0.82
   1   2   2   11.63    0.84
  -1   2  -2   11.24    0.85
  -2  -2  -2    8.40    0.73
   2  -2   2    9.97    0.75
   2   2   2   11.28    0.75
  -2   2  -2    9.54    0.74
   2   2   2    9.07    0.70
   3  -2   2    8.78    0.73
   3  -2   2    9.64    0.73
  -3  -2  -2    9.83    0.73
   3  -2   2    8.86    0.73
  -3  -2  -2    8.73    0.72
   3   2   2    9.33    0.72
  -3   2  -2    8.45    0.72
   3   2   2    9.77    0.73
   3   2   2    9.40    0.72
   3   2   2    9.18    0.73
   3   2   2    9.09    0.72
   3   2   2    9.35    0.73
   4  -2   2    0.08    0.06
   4  -2   2    0.03    0.04
   4  -2   2    0.18    0.07
   4  -2   2    0.06    0.06
  -4   2  -2    0.18    0.07
   4   2   2    0.06    0.05
  -4   2  -2    0.11    0.05
   4   2   2    0.08    0.05
   4   2   2    0.04    0.06
   4   2   2    0.11    0.07
   4   2   2    0.06    0.05
   4   2   2    0.08    0.06
   5  -2   2    4.01    0.35
   5  -2   2    3.37    0.35
   5  -2   2    3.25    0.36
   5  -2   2    3.74    0.35
   5   2   2    3.55    0.35
   5   2   2    3.87    0.34
   5   2   2    3.72    0.36
  -5   2  -2    4.27    0.36
   5   2   2    3.95    0.36
   5   2   2    4.22    0.37
  -5   2  -2    4.18    0.34
   5   2   2    4.61    0.36
   6  -2   2    1.45    0.22
   6  -2   2    1.35    0.21
   6  -2   2    1.66    0.22
   6  -2   2    1.50    0.18
   6  -2   2    1.59    0.21
  -6  -2  -2    1.54    0.13
  -6   2  -2    1.85    0.22
   6   2   2    1.43    0.22
   6   2   2    1.78    0.20
  -6   2  -2    1.61    0.19
   6   2   2    1.34    0.21
   6   2   2    1.55    0.21
   6   2   2    1.34    0.21
   6   2   2    1.53    0.22
   7  -2   2    3.70    0.41
   7  -2   2    3.64    0.37
   7  -2   2    4.15    0.45
   7  -2   2    3.68    0.37
   7  -2   2    3.65    0.42
   7   2   2    3.99    0.38
   7   2   2    4.38    0.44
  -7   2  -2    3.77    0.35
  -7   2  -2    4.41    0.39
   7   2   2    3.98    0.37
   7   2   2    4.36    0.41
   7   2   2    3.62    0.41
   7   2   2    3.88    0.43
   8  -2   2    8.13    0.65
   8  -2   2    6.98    0.66
   8  -2   2    6.76    0.67
   8  -2   2    7.43    0.66
   8   2   2    6.84    0.66
   8   2   2    7.61    0.65
   8   2   2    6.77    0.65
   8   2   2    7.61    0.68
   8   2   2    7.03    0.66
   8   2   2    8.09    0.63
  -8   2  -2    8.02    0.65
   9  -2   2    0.75    0.21
  -9  -2  -2    1.22    0.22
   9  -2   2    0.91    0.21
   9  -2   2    0.84    0.20
   9  -2   2    1.39    0.25
   9   2   2    1.55    0.25
   9   2   2    1.21    0.23
  -9   2  -2    1.53    0.24
   9   2   2    0.93    0.22
   9   2   2    1.41    0.25
   9   2   2    0.79    0.22
  10  -2   2    0.23    0.14
 -10  -2  -2    0.01    0.13
  10  -2   2    0.05    0.13
  10  -2   2    0.23    0.16
  10  -2   2    0.26    0.15
  10   2   2   -0.16    0.11
  10   2   2   -0.02    0.13
  10   2   2   -0.13    0.11
  10   2   2    0.03    0.12
  10   2   2   -0.07    0.12
  11  -2   2   -0.15    0.13
  11  -2   2    0.08    0.15
  11  -2   2   -0.17    0.11
 -11  -2  -2    0.16    0.14
  11  -2   2    0.09    0.16
  11   2   2   -0.19    0.12
  11   2   2    0.09    0.16
  11   2   2   -0.16    0.12
  11   2   2    0.11    0.13
  11   2   2    0.02    0.17
 -12  -2  -2    0.05    0.15
 -12  -2  -2    0.17    0.17
  12  -2   2    0.12    0.19
  12  -2   2    0.01    0.18
  12  -2   2   -0.06    0.15
  12  -2   2    0.05    0.17
  12   2   2    0.07    0.16
  12   2   2    0.10    0.21
  12   2   2    0.07    0.16
  12   2   2    0.18    0.18
  12   2   2   -0.07    0.16
 -13  -2  -2    0.20    0.21
  13  -2   2   -0.03    0.21
  13  -2   2    0.04    0.18
  13  -2   2    0.02    0.18
 -13  -2  -2    0.10    0.17
  13   2   2   -0.09    0.17
  13   2   2    0.24    0.22
  13   2   2    0.36    0.22
  13   2   2   -0.08    0.18
  13   2   2   -0.05    0.21
  14  -2   2    0.12    0.20
 -14  -2  -2    0.02    0.19
  14  -2   2    0.01    0.19
  14   2   2    0.05    0.19
  14   2   2    0.17    0.21
  14   2   2    0.00    0.19
  15  -2   2   -0.14    0.19
  15  -2   2   -0.36    0.19
 -15  -2  -2   -0.11    0.17
  15   2   2   -0.06    0.21
  15   2   2   -0.21    0.19
  15   2   2    0.37    0.23
 -16  -3   2   -0.06    0.19
  16  -3  -2   -0.03    0.22
  16   3  -2    0.07    0.21
  16   3  -2   -0.07    0.26
  16   3  -2   -0.14    0.19
  15  -3  -2    0.48    0.23
 -15  -3   2    0.47    0.24
  15   3  -2    0.75    0.26
  15   3  -2    0.51    0.26
  15   3  -2    0.91    0.28
  15   3  -2    0.63    0.31
  14  -3  -2    0.26    0.23
  14  -3  -2    0.09    0.18
 -14  -3   2   -0.04    0.17
  14  -3  -2   -0.17    0.18
  14   3  -2    0.15    0.19
  14   3  -2    0.41    0.23
  14   3  -2   -0.22    0.17
  14   3  -2   -0.07    0.16
 -13  -3   2    0.00    0.19
  13  -3  -2    0.03    0.19
 -13  -3   2    0.10    0.15
  13  -3  -2    0.15    0.18
  13  -3  -2    0.05    0.19
  13   3  -2   -0.04    0.15
  13   3  -2    0.25    0.21
  13   3  -2    0.29    0.20
  13   3  -2    0.19    0.19
  13   3  -2    0.15    0.17
 -12  -3   2    0.05    0.12
 -12  -3   2   -0.10    0.14
  12  -3  -2   -0.01    0.13
  12  -3  -2    0.11    0.15
  12  -3  -2    0.08    0.17
  12   3  -2   -0.04    0.16
  12   3  -2    0.07    0.17
  12   3  -2   -0.12    0.13
  12   3  -2   -0.14    0.13
  12   3  -2   -0.16    0.14
  11  -3  -2    0.12    0.13
  11  -3  -2   -0.02    0.14
 -11  -3   2    0.07    0.11
 -11  -3   2    0.21    0.16
  11  -3  -2   -0.08    0.11
  11   3  -2    0.05    0.14
 -11   3   2   -0.03    0.15
  11   3  -2    0.03    0.13
  11   3  -2    0.16    0.14
  11   3  -2    0.33    0.18
  11   3  -2    0.01    0.09
  11   3  -2    0.23    0.16
  10  -3  -2   -0.14    0.11
  10  -3  -2   -0.12    0.12
 -10  -3   2   -0.06    0.07
 -10  -3   2   -0.04    0.10
  10  -3  -2   -0.05    0.11
  10   3  -2   -0.22    0.10
  10   3  -2    0.00    0.11
  10   3  -2    0.07    0.13
  10   3  -2   -0.19    0.09
  10   3  -2   -0.02    0.12
  10   3  -2   -0.02    0.12
 -10   3   2    0.08    0.13
 -10   3   2   -0.08    0.11
   9  -3  -2    3.76    0.42
   9  -3  -2    3.12    0.38
   9  -3  -2    3.44    0.37
   9  -3  -2    2.84    0.36
  -9  -3   2    3.21    0.38
  -9  -3   2    2.81    0.38
   9   3  -2    3.13    0.39
   9   3  -2    3.39    0.41
  -9   3   2    3.56    0.38
   9   3  -2    3.46    0.39
   9   3  -2    3.57    0.42
  -9   3   2    3.11    0.38
   9   3  -2    2.46    0.36
   9   3  -2    4.57    0.44
   8  -3  -2    1.43    0.21
  -8  -3   2    1.06    0.21
   8  -3  -2    1.52    0.23
   8  -3  -2    1.12    0.20
  -8  -3   2    1.66    0.22
   8  -3  -2    1.51    0.21
   8   3  -2    1.32    0.22
   8   3  -2    1.60    0.23
   8   3  -2    1.28    0.24
   8   3  -2    1.03    0.20
   8   3  -2    1.55    0.24
   8   3  -2    1.46    0.23
  -8   3   2    1.31    0.20
  -8   3   2    1.19    0.21
   7  -3  -2    0.06    0.07
  -7  -3   2    0.06    0.07
  -7  -3   2    0.02    0.06
   7  -3  -2    0.02    0.08
   7  -3  -2   -0.01    0.07
   7  -3  -2    0.08    0.07
   7  -3  -2   -0.01    0.06
   7   3  -2    0.06    0.07
   7   3  -2    0.06    0.08
   7   3  -2   -0.04    0.07
  -7   3   2    0.05    0.05
  -7   3   2    0.03    0.08
   7   3  -2   -0.03    0.08
   7   3  -2    0.03    0.09
  -7   3   2    0.05    0.07
   7   3  -2    0.04    0.07
   6  -3  -2    0.43    0.11
  -6  -3   2    0.58    0.12
   6  -3  -2    0.59    0.12
  -6  -3   2    0.62    0.13
   6  -3  -2    0.48    0.10
   6  -3  -2    0.51    0.11
   6  -3  -2    0.55    0.12
   6   3  -2    0.51    0.12
   6   3  -2    0.42    0.12
   6   3  -2    0.28    0.10
   6   3  -2    0.60    0.13
   6   3  -2    0.38    0.09
  -6   3   2    0.65    0.12
   6   3  -2    0.35    0.12
   6   3  -2    0.56    0.09
  -6   3   2    0.41    0.12
   6   3  -2    0.64    0.14
   5  -3  -2   14.21    1.33
   5  -3  -2   17.22    1.33
   5  -3  -2   17.85    1.32
  -5  -3   2   16.80    1.33
  -5  -3   2   17.13    1.34
   5   3  -2   19.47    1.35
   5   3  -2   17.57    1.35
   5   3  -2   17.41    1.34
   5   3  -2   15.74    1.34
   5   3  -2   17.84    1.34
  -5   3   2   18.19    1.35
   5   3  -2   14.76    1.34
   5   3  -2   20.08    1.31
  -5   3   2   16.94    1.33
  -4  -3   2    1.12    0.15
  -4  -3   2    1.28    0.16
   4  -3  -2    1.41    0.17
   4  -3  -2    1.38    0.17
   4  -3  -2    1.45    0.17
   4  -3  -2    1.29    0.16
  -4  -3   2    0.96    0.15
  -4   3   2    1.15    0.16
   4   3  -2    1.38    0.17
   4   3  -2    1.17    0.16
   4   3  -2    1.41    0.17
   4   3  -2    1.19    0.17
   4   3  -2    1.57    0.18
  -4   3   2    1.25    0.16
   4   3  -2    0.98    0.13
   3  -3  -2   58.12    4.30
   3  -3  -2   56.35    4.31
  -3  -3   2   59.26    4.30
   3  -3  -2   59.07    4.30
  -3  -3   2   54.40    4.30
  -3  -3   2   61.58    4.31
   3  -3  -2   58.87    4.31
  -3   3   2   57.92    4.31
   3   3  -2   54.60    4.31
   3   3  -2   54.52    4.30
   3   3  -2   58.88    4.31
  -3   3   2   58.80    4.31
   3   3  -2   57.62    4.31
  -2  -3   2   36.24    2.70
   2  -3  -2   37.47    2.69
  -2  -3   2   34.45    2.68
   2  -3  -2   35.79    2.68
  -2  -3   2   37.57    2.69
   2  -3  -2   35.56    2.70
   2   3  -2   35.87    2.69
   2   3  -2   35.49    2.69
  -2   3   2   35.56    2.69
   2   3  -2   35.62    2.69
  -2   3   2   35.10    2.69
   1  -3  -2   16.39    1.26
  -1  -3   2   15.62    1.27
   1  -3  -2   17.14    1.28
   1   3  -2   17.38    1.28
  -1   3   2   17.18    1.27
   0  -3   2   32.13    2.41
   0  -3  -2   32.65    2.39
   0   3  -2   32.07    2.41
   0   3   2   31.32    2.40
   1  -3   2    8.05    0.62
   1  -3   2    8.01    0.61
  -1  -3  -2    7.51    0.60
  -1   3  -2    7.72    0.62
   1   3   2    7.28    0.60
  -1   3  -2    7.51    0.61
  -2  -3  -2   12.98    1.03
  -2  -3  -2   12.89    1.03
   2  -3   2   14.47    1.04
   2  -3   2   13.86    1.03
   2  -3   2   13.67    1.04
   2   3   2   13.12    1.00
  -2   3  -2   13.05    1.04
   2   3   2   13.22    1.03
   2   3   2   14.28    1.04
   2   3   2   13.65    1.03
   2   3   2   12.66    1.03
  -2   3  -2   12.37    1.03
   2   3   2   14.44    1.04
  -3  -3  -2   26.16    1.93
   3  -3   2   26.32    1.93
  -3  -3  -2   25.62    1.92
   3  -3   2   25.04    1.92
   3  -3   2   26.99    1.94
   3   3   2   25.66    1.93
   3   3   2   26.28    1.93
  -3   3  -2   24.59    1.92
   3   3   2   24.04    1.93
   3   3   2   26.63    1.94
   3   3   2   25.63    1.93
   3   3   2   20.93    1.92
  -3   3  -2   26.72    1.94
  -4  -3  -2    0.93    0.13
   4  -3   2    0.74    0.13
   4  -3   2    0.67    0.11
  -4  -3  -2    0.79    0.13
   4  -3   2    0.43    0.12
   4  -3   2    0.58    0.12
   4   3   2    0.78    0.14
   4   3   2    0.74    0.13
   4   3   2    1.00    0.15
   4   3   2    1.04    0.16
   4   3   2    0.69    0.12
  -4   3  -2    0.69    0.12
   4   3   2    0.91    0.13
  -4   3  -2    0.69    0.13
   5  -3   2    4.86    0.45
  -5  -3  -2    5.92    0.46
   5  -3   2    5.40    0.44
   5  -3   2    5.27    0.47
   5  -3   2    4.59    0.45
  -5  -3  -2    5.18    0.45
  -5   3  -2    4.92    0.44
   5   3   2    5.00    0.45
   5   3   2    5.25    0.47
   5   3   2    5.45    0.46
   5   3   2    5.08    0.46
   5   3   2    5.22    0.46
   5   3   2    5.29    0.47
  -5   3  -2    5.44    0.47
  -6  -3  -2   13.59    1.06
   6  -3   2   13.18    1.07
   6  -3   2   14.08    1.07
  -6  -3  -2   12.52    1.06
   6  -3   2   13.45    1.05
   6  -3   2   13.45    1.09
   6   3   2   11.88    1.07
   6   3   2   13.81    1.06
  -6   3  -2   13.43    1.05
   6   3   2   13.13    1.07
   6   3   2   14.70    1.08
   6   3   2   13.49    1.09
  -6   3  -2   13.60    1.07
   6   3   2   12.43    1.06
   7  -3   2    0.82    0.17
   7  -3   2    0.57    0.17
   7  -3   2    0.82    0.15
  -7  -3  -2    0.88    0.17
  -7  -3  -2    0.67    0.17
   7  -3   2    0.66    0.16
   7   3   2    1.09    0.23
   7   3   2    0.84    0.18
   7   3   2    0.69    0.17
   7   3   2    0.88    0.17
   7   3   2    0.75    0.17
  -7   3  -2    0.82    0.17
   7   3   2    0.95    0.16
  -7   3  -2    0.77    0.15
  -8  -3  -2    4.38    0.49
   8  -3   2    4.39    0.47
   8  -3   2    4.33    0.43
  -8  -3  -2    4.50    0.43
   8  -3   2    4.80    0.49
   8  -3   2    3.93    0.49
  -8   3  -2    4.58    0.42
   8   3   2    4.99    0.46
   8   3   2    4.38    0.50
  -8   3  -2    4.51    0.45
   8   3   2    4.42    0.48
   8   3   2    4.23    0.45
   8   3   2    4.16    0.50
   8   3   2    4.57    0.49
   9  -3   2    1.25    0.27
  -9  -3  -2    1.06    0.22
   9  -3   2    0.71    0.20
   9  -3   2    1.00    0.22
   9  -3   2    1.20    0.24
  -9  -3  -2    1.10    0.21
   9   3   2    1.21    0.24
   9   3   2    1.03    0.23
   9   3   2    1.25    0.25
   9   3   2    1.35    0.22
   9   3   2    0.96    0.21
  -9   3  -2    1.01    0.22
   9   3   2    1.09    0.24
  10  -3   2    0.14    0.14
  10  -3   2    0.13    0.14
 -10  -3  -2    0.32    0.13
  10  -3   2    0.41    0.16
  10  -3   2    0.01    0.12
 -10  -3  -2   -0.08    0.13
  10   3   2    0.09    0.13
 -10   3  -2    0.03    0.15
  10   3   2    0.24    0.17
  10   3   2    0.19    0.15
  10   3   2    0.31    0.16
  10   3   2    0.42    0.18
 -11  -3  -2   -0.12    0.07
  11  -3   2    0.08    0.14
 -11  -3  -2   -0.08    0.14
  11  -3   2    0.05    0.18
  11  -3   2    0.09    0.16
  11   3   2   -0.16    0.14
  11   3   2    0.10    0.18
  11   3   2    0.21    0.17
  11   3   2    0.22    0.17
  11   3   2   -0.07    0.14
 -12  -3  -2   -0.19    0.12
  12  -3   2    0.05    0.16
 -12  -3  -2   -0.12    0.15
  12  -3   2    0.31    0.19
  12  -3   2   -0.06    0.15
  12   3   2    0.12    0.20
  12   3   2   -0.16    0.14
  12   3   2   -0.04    0.16
  12   3   2   -0.07    0.17
  12   3   2   -0.05    0.14
  13  -3   2    0.43    0.22
  13  -3   2    0.14    0.19
 -13  -3  -2    0.13    0.17
  13  -3   2    0.31    0.24
  13   3   2    0.22    0.22
  13   3   2    0.23    0.19
  13   3   2    0.42    0.25
  13   3   2    0.32    0.22
  13   3   2    0.04    0.18
  14  -3   2   -0.12    0.17
  14  -3   2    0.09    0.21
 -14  -3  -2    0.23    0.20
  14   3   2    0.16    0.22
  14   3   2    0.26    0.21
  14   3   2    0.49    0.28
  14   3   2    0.40    0.27
  15  -3   2    0.06    0.23
 -15  -3  -2    0.21    0.20
  15  -3   2    0.35    0.28
  15   3   2   -0.06    0.21
  15   3   2   -0.23    0.18
  15   3   2    0.15    0.24
 -16  -4   2    0.08    0.25
  16  -4  -2    0.28    0.26
 -16  -4   2   -0.24    0.20
  16   4  -2    0.19    0.24
  16   4  -2    0.13    0.25
  16   4  -2   -0.03    0.25
  16   4  -2    0.02    0.27
 -15  -4   2   -0.15    0.17
 -15  -4   2   -0.02    0.20
  15  -4  -2   -0.03    0.19
  15   4  -2    0.62    0.28
  15   4  -2   -0.06    0.26
  15   4  -2    0.07    0.19
  15   4  -2    0.06    0.21
  14  -4  -2    0.20    0.26
 -14  -4   2   -0.10    0.17
  14  -4  -2   -0.22    0.18
  14   4  -2   -0.03    0.18
  14   4  -2   -0.07    0.18
  14   4  -2    0.00    0.19
  14   4  -2   -0.01    0.16
 -13  -4   2    0.48    0.21
  13  -4  -2    0.01    0.22
  13  -4  -2    0.28    0.18
 -13  -4   2    0.04    0.14
  13   4  -2    0.11    0.17
  13   4  -2    0.23    0.19
  13   4  -2    0.24    0.17
  13   4  -2    0.00    0.19
  13   4  -2    0.13    0.22
  12  -4  -2    0.41    0.19
 -12  -4   2    0.41    0.19
 -12  -4   2    0.49    0.19
  12  -4  -2    0.52    0.22
  12  -4  -2    0.75    0.21
  12   4  -2    0.34    0.17
  12   4  -2    0.48    0.21
  12   4  -2    0.28    0.17
 -12   4   2    0.71    0.24
  12   4  -2    0.57    0.24
  12   4  -2    0.12    0.16
  12   4  -2    0.29    0.19
 -11  -4   2    0.82    0.21
 -11  -4   2    1.39    0.26
  11  -4  -2    1.59    0.26
  11  -4  -2    1.18    0.27
  11  -4  -2    0.97    0.25
  11   4  -2    0.60    0.21
  11   4  -2    0.79    0.22
 -11   4   2    1.47    0.28
 -11   4   2    1.28    0.25
  11   4  -2    1.42    0.26
  11   4  -2    1.26    0.27
  11   4  -2    1.07    0.25
  11   4  -2    0.89    0.25
  10  -4  -2    0.31    0.15
 -10  -4   2    0.13    0.12
  10  -4  -2    0.17    0.13
  10  -4  -2    0.28    0.14
 -10  -4   2   -0.11    0.09
  10   4  -2    0.23    0.14
 -10   4   2    0.25    0.15
  10   4  -2    0.15    0.15
  10   4  -2    0.16    0.15
  10   4  -2    0.13    0.14
  10   4  -2    0.05    0.12
  10   4  -2   -0.03    0.10
 -10   4   2    0.22    0.14
   9  -4  -2    0.19    0.13
  -9  -4   2    0.07    0.10
  -9  -4   2   -0.07    0.09
   9  -4  -2    0.16    0.15
   9  -4  -2    0.00    0.10
   9   4  -2   -0.06    0.12
   9   4  -2    0.00    0.11
   9   4  -2    0.07    0.12
   9   4  -2    0.22    0.13
   9   4  -2   -0.03    0.12
  -9   4   2    0.03    0.11
   9   4  -2   -0.01    0.10
  -9   4   2   -0.09    0.09
   8  -4  -2    0.98    0.21
  -8  -4   2    1.24    0.20
   8  -4  -2    0.89    0.19
  -8  -4   2    1.40    0.22
   8  -4  -2    1.29    0.21
  -8   4   2    1.51    0.25
   8   4  -2    0.94    0.21
   8   4  -2    1.27    0.22
   8   4  -2    0.92    0.21
   8   4  -2    1.57    0.23
  -8   4   2    1.29    0.21
   8   4  -2    1.37    0.22
   8   4  -2    1.04    0.22
   7  -4  -2    4.77    0.41
  -7  -4   2    4.36    0.43
   7  -4  -2    4.51    0.42
  -7  -4   2    4.16    0.41
   7   4  -2    4.37    0.44
   7   4  -2    5.06    0.44
   7   4  -2    4.60    0.44
   7   4  -2    4.48    0.43
   7   4  -2    4.75    0.45
   7   4  -2    4.25    0.42
  -7   4   2    4.11    0.43
  -7   4   2    4.66    0.42
  -6  -4   2    3.70    0.36
   6  -4  -2    4.08    0.34
   6  -4  -2    3.38    0.35
   6  -4  -2    4.35    0.36
  -6  -4   2    4.15    0.35
  -6  -4   2    4.20    0.36
   6  -4  -2    4.05    0.36
  -6   4   2    3.71    0.37
   6   4  -2    3.83    0.36
   6   4  -2    4.02    0.36
   6   4  -2    4.39    0.39
  -6   4   2    3.72    0.31
   6   4  -2    3.00    0.31
   6   4  -2    3.60    0.40
   6   4  -2    3.95    0.36
  -6   4   2    3.69    0.35
   6   4  -2    2.72    0.32
   6   4  -2    3.65    0.39
   5  -4  -2   14.56    1.33
  -5  -4   2   16.57    1.33
   5  -4  -2   17.65    1.34
   5  -4  -2   17.72    1.34
   5  -4  -2   18.01    1.32
  -5  -4   2   16.78    1.33
  -5  -4   2   18.86    1.36
   5   4  -2   17.91    1.35
   5   4  -2   16.04    1.35
   5   4  -2   16.90    1.34
   5   4  -2   17.78    1.31
  -5   4   2   17.53    1.36
   5   4  -2   16.76    1.34
   5   4  -2   18.61    1.35
  -5   4   2   16.31    1.34
   4  -4  -2   54.46    4.09
  -4  -4   2   52.35    4.09
   4  -4  -2   54.38    4.09
  -4  -4   2   50.27    4.10
   4  -4  -2   54.65    4.10
  -4  -4   2   48.70    4.09
  -4   4   2   56.98    4.10
   4   4  -2   55.55    4.10
   4   4  -2   48.12    4.10
   4   4  -2   56.05    4.10
   4   4  -2   53.48    4.08
   4   4  -2   63.43    4.08
   4   4  -2   60.91    4.11
  -4   4   2   55.74    4.11
   3  -4  -2   13.17    0.91
   3  -4  -2   11.29    0.90
   3  -4  -2   11.67    0.92
  -3  -4   2   11.34    0.91
  -3  -4   2   11.53    0.92
  -3  -4   2   13.34    0.92
  -3   4   2   11.60    0.91
   3   4  -2   11.57    0.92
  -3   4   2   11.97    0.91
   3   4  -2   10.43    0.90
  -3   4   2   11.89    0.93
   3   4  -2   11.39    0.91
   3   4  -2   10.94    0.91
   3   4  -2   10.85    0.91
  -2  -4   2    0.14    0.06
  -2  -4   2    0.28    0.08
   2  -4  -2    0.22    0.06
  -2  -4   2    0.18    0.07
   2  -4  -2    0.26    0.07
   2   4  -2    0.32    0.08
   2   4  -2    0.38    0.08
  -2   4   2    0.32    0.08
   2   4  -2    0.13    0.06
   2   4  -2    0.14    0.06
  -2   4   2    0.16    0.07
  -2   4   2    0.10    0.05
   2   4  -2    0.12    0.06
   1  -4  -2    4.09    0.36
  -1  -4   2    4.56    0.37
  -1  -4   2    4.94    0.37
  -1  -4   2    3.79    0.37
   1  -4  -2    4.58    0.36
  -1  -4   2    4.53    0.37
  -1   4   2    4.28    0.37
   1   4  -2    4.50    0.37
  -1   4   2    4.24    0.37
   1   4  -2    4.41    0.37
   1   4  -2    4.22    0.36
  -1   4   2    4.07    0.36
   0  -4   2    2.49    0.23
   0  -4  -2    2.85    0.23
   0  -4   2    2.35    0.24
   0  -4   2    2.29    0.23
   0  -4  -2    2.68    0.23
   0   4   2    2.34    0.23
   0   4   2    2.57    0.23
   0   4   2    2.36    0.23
   0   4  -2    2.90    0.25
   0   4  -2    2.52    0.24
  -1  -4  -2    1.04    0.14
   1  -4   2    1.30    0.17
   1  -4   2    1.44    0.16
   1  -4   2    1.24    0.16
  -1  -4  -2    1.36    0.15
  -1   4  -2    0.93    0.15
  -1   4  -2    1.19    0.16
   1   4   2    1.24    0.16
   1   4   2    1.55    0.16
  -2  -4  -2   14.01    1.03
   2  -4   2   13.43    1.06
  -2  -4  -2   12.88    1.04
   2  -4   2   13.60    1.05
  -2  -4  -2   13.80    1.04
   2  -4   2   14.06    1.04
   2   4   2   13.79    1.05
   2   4   2   13.46    1.02
   2   4   2   13.18    1.04
   2   4   2   12.50    1.03
  -2   4  -2   13.37    1.05
  -2   4  -2   12.96    1.06
   2   4   2   13.38    1.04
   3  -4   2   45.70    3.54
  -3  -4  -2   49.93    3.53
   3  -4   2   47.52    3.54
   3  -4   2   46.01    3.53
  -3  -4  -2   51.79    3.54
   3   4   2   47.83    3.54
   3   4   2   44.36    3.53
  -3   4  -2   48.34    3.55
   3   4   2   46.57    3.54
   3   4   2   45.51    3.49
   3   4   2   50.16    3.54
  -3   4  -2   45.70    3.53
   3   4   2   46.64    3.53
   3   4   2   43.19    3.53
  -4  -4  -2    0.62    0.13
   4  -4   2    0.61    0.14
  -4  -4  -2    0.54    0.12
   4  -4   2    0.86    0.14
   4  -4   2    0.91    0.14
  -4   4  -2    0.80    0.14
   4   4   2    0.68    0.13
   4   4   2    0.71    0.15
   4   4   2    0.60    0.13
   4   4   2    0.83    0.14
   4   4   2    0.80    0.15
  -4   4  -2    0.86    0.16
   4   4   2    0.95    0.16
  -5  -4  -2   -0.07    0.06
   5  -4   2   -0.05    0.06
   5  -4   2    0.11    0.09
   5  -4   2    0.04    0.05
  -5  -4  -2    0.00    0.05
   5  -4   2    0.07    0.08
   5   4   2    0.07    0.08
   5   4   2   -0.10    0.06
   5   4   2    0.00    0.07
   5   4   2    0.05    0.07
   5   4   2    0.02    0.07
  -5   4  -2    0.03    0.07
   5   4   2    0.05    0.08
  -5   4  -2    0.10    0.09
   6  -4   2    0.08    0.07
  -6  -4  -2    0.03    0.07
   6  -4   2    0.19    0.09
  -6  -4  -2   -0.04    0.08
   6  -4   2    0.04    0.08
   6  -4   2    0.04    0.08
   6   4   2    0.01    0.09
  -6   4  -2   -0.04    0.06
   6   4   2    0.11    0.09
   6   4   2    0.16    0.11
  -6   4  -2    0.06    0.09
   6   4   2    0.07    0.08
   6   4   2    0.04    0.09
   6   4   2    0.14    0.09
   7  -4   2    1.77    0.28
  -7  -4  -2    2.24    0.29
   7  -4   2    2.59    0.32
  -7  -4  -2    2.33    0.31
   7  -4   2    2.62    0.34
   7  -4   2    2.34    0.28
  -7   4  -2    2.57    0.30
   7   4   2    2.51    0.32
  -7   4  -2    2.72    0.33
   7   4   2    2.72    0.31
   7   4   2    2.80    0.34
   7   4   2    2.70    0.33
   7   4   2    1.77    0.30
   7   4   2    2.24    0.32
   8  -4   2    1.05    0.21
  -8  -4  -2    0.73    0.17
  -8  -4  -2    0.98    0.20
   8  -4   2    1.10    0.21
   8  -4   2    0.97    0.22
   8   4   2    0.87    0.20
   8   4   2    1.10    0.22
   8   4   2    0.98    0.21
   8   4   2    0.95    0.22
  -8   4  -2    0.63    0.16
  -8   4  -2    1.36    0.23
   8   4   2    1.12    0.20
   8   4   2    1.10    0.22
  -9  -4  -2    1.21    0.23
  -9  -4  -2    1.22    0.22
   9  -4   2    1.68    0.26
   9  -4   2    0.75    0.20
   9  -4   2    1.31    0.24
   9   4   2    0.73    0.21
   9   4   2    0.94    0.22
  -9   4  -2    0.88    0.19
   9   4   2    0.93    0.22
   9   4   2    0.68    0.20
   9   4   2    0.52    0.18
   9   4   2    1.26    0.24
  -9   4  -2    1.21    0.24
  10  -4   2   -0.22    0.14
 -10  -4  -2    0.34    0.14
 -10  -4  -2   -0.02    0.14
  10  -4   2    0.29    0.16
  10  -4   2   -0.08    0.14
  10   4   2    0.19    0.15
  10   4   2    0.08    0.15
  10   4   2    0.34    0.17
  10   4   2    0.25    0.15
  10   4   2    0.11    0.16
  10   4   2    0.03    0.12
 -10   4  -2    0.16    0.15
 -11  -4  -2    0.10    0.17
  11  -4   2    0.19    0.18
 -11  -4  -2    0.21    0.14
  11  -4   2    0.19    0.17
  11  -4   2    0.26    0.18
  11   4   2    0.29    0.22
  11   4   2    0.05    0.15
  11   4   2    0.41    0.20
  11   4   2    0.25    0.16
  11   4   2    0.33    0.18
  12  -4   2    0.71    0.27
  12  -4   2    1.18    0.33
  12  -4   2    1.10    0.26
 -12  -4  -2    1.23    0.30
 -12  -4  -2    1.40    0.27
  12   4   2    0.86    0.26
  12   4   2    0.51    0.27
  12   4   2    0.73    0.25
  12   4   2    1.20    0.29
  12   4   2    0.97    0.27
  13  -4   2    0.06    0.20
  13  -4   2   -0.20    0.20
 -13  -4  -2   -0.14    0.12
  13   4   2    0.06    0.19
  13   4   2    0.07    0.18
  13   4   2   -0.02    0.21
  13   4   2    0.01    0.17
 -14  -4  -2    0.09    0.17
  14  -4   2    0.15    0.23
  14  -4   2    0.21    0.24
  14   4   2    0.26    0.23
  14   4   2    0.23    0.26
  14   4   2    0.01    0.23
  14   4   2   -0.17    0.22
  15  -4   2    0.11    0.30
 -15  -4  -2    0.28    0.21
  15  -4   2   -0.24    0.21
  15   4   2   -0.14    0.21
  15   4   2   -0.04    0.24
  15   4   2    0.34    0.29
  15   4   2    0.22    0.24
 -15  -5   2    0.11    0.21
  15  -5  -2   -0.17    0.19
 -15  -5   2   -0.29    0.18
  15   5  -2   -0.07    0.23
  15   5  -2    0.11    0.24
  15   5  -2    0.12    0.23
  15   5  -2    0.16    0.24
 -14  -5   2    0.06    0.15
 -14  -5   2   -0.25    0.14
  14  -5  -2   -0.16    0.18
  14   5  -2    0.15    0.20
  14   5  -2    0.17    0.19
  14   5  -2    0.10    0.22
  14   5  -2    0.22    0.25
 -13  -5   2    0.06    0.15
  13  -5  -2   -0.01    0.26
 -13  -5   2    0.08    0.20
 -13  -5   2   -0.04    0.14
  13  -5  -2    0.13    0.18
  13   5  -2    0.12    0.16
  13   5  -2   -0.05    0.17
  13   5  -2   -0.02    0.20
  13   5  -2    0.56    0.23
  13   5  -2    0.06    0.20
  13   5  -2   -0.09    0.17
  12  -5  -2    0.06    0.16
 -12  -5   2   -0.08    0.14
  12  -5  -2    0.27    0.21
 -12  -5   2    0.03    0.14
 -12  -5   2    0.16    0.19
  12   5  -2    0.09    0.20
 -12   5   2    0.41    0.22
  12   5  -2    0.10    0.15
  12   5  -2    0.22    0.19
  12   5  -2    0.31    0.20
  12   5  -2    0.39    0.20
  12   5  -2    0.02    0.16
 -11  -5   2    0.45    0.17
  11  -5  -2    0.61    0.21
  11  -5  -2    0.71    0.23
 -11  -5   2    0.53    0.17
 -11  -5   2    0.94    0.23
  11   5  -2    0.63    0.21
 -11   5   2    0.72    0.24
  11   5  -2    0.40    0.20
  11   5  -2    0.45    0.17
 -11   5   2    0.55    0.18
  11   5  -2    0.58    0.20
  11   5  -2   -0.04    0.14
  11   5  -2    0.67    0.24
  10  -5  -2    0.15    0.12
  10  -5  -2    0.32    0.15
  10  -5  -2    0.16    0.14
 -10  -5   2    0.44    0.16
 -10  -5   2    0.26    0.16
 -10  -5   2   -0.02    0.11
 -10   5   2   -0.06    0.12
  10   5  -2    0.26    0.14
  10   5  -2    0.04    0.15
  10   5  -2    0.12    0.14
  10   5  -2   -0.03    0.12
  10   5  -2    0.10    0.16
 -10   5   2    0.18    0.16
  10   5  -2    0.18    0.16
  -9  -5   2   -0.01    0.12
   9  -5  -2    0.03    0.12
   9  -5  -2    0.16    0.14
   9  -5  -2   -0.04    0.11
  -9  -5   2    0.07    0.11
  -9  -5   2    0.17    0.12
   9   5  -2    0.38    0.15
   9   5  -2   -0.01    0.11
   9   5  -2    0.10    0.12
   9   5  -2   -0.12    0.11
   9   5  -2    0.02    0.12
   9   5  -2    0.02    0.12
  -9   5   2    0.07    0.12
  -9   5   2   -0.10    0.12
   8  -5  -2    1.94    0.28
  -8  -5   2    1.82    0.28
  -8  -5   2    1.86    0.27
   8  -5  -2    1.45    0.25
  -8  -5   2    1.40    0.24
   8  -5  -2    1.94    0.27
   8   5  -2    1.79    0.27
  -8   5   2    1.23    0.23
   8   5  -2    1.76    0.27
   8   5  -2    1.77    0.27
   8   5  -2    1.92    0.30
   8   5  -2    2.01    0.29
  -8   5   2    1.95    0.29
   7  -5  -2   19.23    1.43
   7  -5  -2   17.65    1.43
  -7  -5   2   19.23    1.43
  -7  -5   2   17.62    1.44
  -7  -5   2   19.56    1.43
   7  -5  -2   19.16    1.41
  -7   5   2   16.46    1.42
   7   5  -2   17.64    1.43
  -7   5   2   19.60    1.46
   7   5  -2   17.36    1.43
   7   5  -2   16.95    1.43
   7   5  -2   16.06    1.44
   7   5  -2   18.30    1.44
  -6  -5   2    4.15    0.40
  -6  -5   2    4.46    0.40
   6  -5  -2    4.48    0.41
  -6  -5   2    3.36    0.42
   6  -5  -2    4.10    0.38
   6  -5  -2    4.70    0.41
   6   5  -2    4.64    0.46
   6   5  -2    3.89    0.44
  -6   5   2    4.46    0.43
  -6   5   2    4.34    0.41
   6   5  -2    4.51    0.42
   6   5  -2    4.45    0.41
  -5  -5   2    0.76    0.16
   5  -5  -2    1.00    0.17
  -5  -5   2    1.05    0.17
   5  -5  -2    1.18    0.17
  -5  -5   2    1.11    0.17
   5   5  -2    1.34    0.20
  -5   5   2    1.22    0.15
   5   5  -2    1.01    0.18
   5   5  -2    1.14    0.15
  -5   5   2    0.78    0.17
  -5   5   2    1.25    0.19
   5   5  -2    1.07    0.18
   5   5  -2    1.34    0.20
   5   5  -2    1.00    0.16
  -4  -5   2    0.91    0.16
   4  -5  -2    0.94    0.14
  -4  -5   2    0.81    0.15
   4  -5  -2    0.96    0.16
  -4  -5   2    0.56    0.13
   4   5  -2    0.83    0.13
   4   5  -2    0.92    0.16
   4   5  -2    0.78    0.15
  -4   5   2    0.77    0.14
  -4   5   2    0.96    0.16
   4   5  -2    0.66    0.14
   4   5  -2    1.16    0.17
  -4   5   2    1.01    0.13
   4   5  -2    0.98    0.15
   3  -5  -2    5.19    0.44
   3  -5  -2    5.19    0.44
  -3  -5   2    4.77    0.45
  -3  -5   2    5.28    0.44
  -3  -5   2    5.15    0.44
   3   5  -2    4.39    0.44
   3   5  -2    5.53    0.46
  -3   5   2    5.05    0.46
   3   5  -2    4.93    0.44
   3   5  -2    5.16    0.44
  -3   5   2    5.42    0.45
   3   5  -2    5.34    0.44
  -3   5   2    5.02    0.43
   3   5  -2    5.27    0.44
  -2  -5   2    4.00    0.38
   2  -5  -2    4.12    0.36
   2  -5  -2    4.11    0.36
  -2  -5   2    4.32    0.37
  -2  -5   2    3.17    0.35
  -2  -5   2    4.41    0.36
   2   5  -2    4.69    0.37
   2   5  -2    4.16    0.37
   2   5  -2    4.19    0.37
  -2   5   2    4.39    0.37
  -2   5   2    4.19    0.38
   2   5  -2    3.96    0.36
   2   5  -2    4.28    0.37
  -2   5   2    3.92    0.35
  -1  -5   2   46.20    3.52
  -1  -5   2   43.64    3.50
   1  -5  -2   49.05    3.52
  -1  -5   2   49.02    3.52
  -1  -5   2   41.64    3.52
   1  -5  -2   51.79    3.52
   1   5  -2   47.99    3.51
  -1   5   2   46.88    3.52
  -1   5   2   47.39    3.53
   1   5  -2   47.81    3.53
  -1   5   2   44.91    3.51
   1   5  -2   47.51    3.53
   1   5  -2   46.15    3.52
   1   5  -2   47.26    3.51
   0  -5   2   17.77    1.38
   0  -5   2   17.14    1.39
   0  -5   2   18.23    1.36
   0  -5  -2   17.88    1.38
   0  -5  -2   18.14    1.36
   0  -5  -2   18.36    1.38
   0  -5   2   18.30    1.38
   0   5   2   19.16    1.38
   0   5   2   18.21    1.38
   0   5   2   18.44    1.37
   0   5  -2   18.60    1.37
   0   5   2   17.11    1.38
   0   5  -2   18.30    1.39
   0   5  -2   18.66    1.40
   0   5  -2   14.73    1.38
  -1  -5  -2    1.61    0.17
   1  -5   2    1.39    0.19
  -1  -5  -2    1.36    0.17
   1  -5   2    1.56    0.21
   1  -5   2    1.55    0.18
  -1  -5  -2    1.44    0.18
  -1   5  -2    1.42    0.19
   1   5   2    1.49    0.17
   1   5   2    1.64    0.18
   1   5   2    1.25    0.18
   1   5   2    1.27    0.17
   1   5   2    1.37    0.18
  -1   5  -2    1.53    0.20
  -1   5  -2    1.61    0.17
   1   5   2    1.30    0.16
  -2  -5  -2    0.58    0.11
  -2  -5  -2    0.42    0.09
   2  -5   2    0.70    0.13
   2  -5   2    0.55    0.13
  -2  -5  -2    0.48    0.11
   2  -5   2    0.23    0.09
   2   5   2    0.67    0.10
   2   5   2    0.74    0.11
   2   5   2    0.62    0.12
   2   5   2    0.69    0.12
   2   5   2    0.36    0.09
  -2   5  -2    0.63    0.12
   2   5   2    0.62    0.12
  -2   5  -2    0.63    0.12
   3  -5   2    1.23    0.19
  -3  -5  -2    1.51    0.18
   3  -5   2    1.28    0.19
   3  -5   2    1.54    0.19
  -3  -5  -2    1.14    0.17
  -3  -5  -2    1.18    0.18
   3   5   2    1.35    0.13
   3   5   2    1.26    0.18
   3   5   2    1.01    0.17
  -3   5  -2    1.57    0.21
  -3   5  -2    1.17    0.18
   3   5   2    1.12    0.18
   3   5   2    1.47    0.18
   4  -5   2   15.96    1.26
   4  -5   2   16.03    1.22
  -4  -5  -2   15.38    1.25
   4  -5   2   16.60    1.25
  -4  -5  -2   15.84    1.24
   4  -5   2   14.94    1.25
   4   5   2   15.42    1.25
   4   5   2   15.34    1.25
  -4   5  -2   17.45    1.26
   4   5   2   16.56    1.25
   4   5   2   15.23    1.25
  -4   5  -2   15.46    1.26
   5  -5   2    7.90    0.66
  -5  -5  -2    8.43    0.67
   5  -5   2    8.03    0.66
   5  -5   2    7.74    0.68
   5  -5   2    8.25    0.71
  -5  -5  -2    8.05    0.65
  -5   5  -2    7.78    0.66
   5   5   2    8.28    0.66
   5   5   2    7.10    0.65
   5   5   2    6.84    0.67
   5   5   2    8.10    0.67
  -5   5  -2    7.16    0.67
   5   5   2    6.88    0.65
   5   5   2    8.35    0.67
   6  -5   2   28.62    2.15
  -6  -5  -2   28.22    2.13
   6  -5   2   27.99    2.15
  -6  -5  -2   28.00    2.14
   6  -5   2   29.05    2.13
   6   5   2   24.70    2.13
   6   5   2   26.90    2.13
  -6   5  -2   27.67    2.15
   6   5   2   27.77    2.13
   6   5   2   25.96    2.13
  -6   5  -2   25.89    2.12
   6   5   2   29.38    2.16
   6   5   2   28.75    2.15
   7  -5   2    0.27    0.14
  -7  -5  -2    0.58    0.16
  -7  -5  -2    0.35    0.13
   7  -5   2    0.35    0.15
   7  -5   2    0.38    0.13
   7   5   2    0.84    0.19
  -7   5  -2    0.41    0.14
   7   5   2    0.80    0.17
   7   5   2    0.04    0.11
   7   5   2    0.28    0.13
  -7   5  -2    0.15    0.12
   7   5   2    0.56    0.16
   7   5   2    0.53    0.16
   8  -5   2    0.01    0.10
   8  -5   2   -0.07    0.12
  -8  -5  -2    0.01    0.10
   8  -5   2    0.07    0.13
  -8  -5  -2    0.11    0.10
   8   5   2    0.05    0.11
  -8   5  -2    0.13    0.13
  -8   5  -2    0.18    0.14
   8   5   2    0.13    0.11
   8   5   2   -0.07    0.07
   8   5   2    0.09    0.12
   8   5   2    0.09    0.11
   8   5   2    0.01    0.11
   9  -5   2    0.17    0.16
  -9  -5  -2   -0.01    0.12
  -9  -5  -2    0.23    0.12
   9  -5   2   -0.01    0.13
   9  -5   2    0.02    0.12
   9   5   2    0.03    0.14
  -9   5  -2    0.27    0.14
   9   5   2    0.01    0.11
  -9   5  -2    0.06    0.14
   9   5   2    0.17    0.13
   9   5   2    0.14    0.15
   9   5   2    0.19    0.13
   9   5   2    0.05    0.14
 -10  -5  -2    0.03    0.12
  10  -5   2    0.13    0.18
  10  -5   2   -0.16    0.12
 -10  -5  -2    0.08    0.15
  10  -5   2    0.19    0.15
  10   5   2   -0.09    0.13
  10   5   2   -0.02    0.14
 -10   5  -2    0.05    0.16
  10   5   2    0.04    0.16
  10   5   2   -0.14    0.13
  10   5   2   -0.17    0.15
  10   5   2   -0.03    0.13
  11  -5   2    0.04    0.16
  11  -5   2   -0.15    0.16
 -11  -5  -2    0.42    0.18
  11  -5   2    0.06    0.18
 -11  -5  -2    0.00    0.16
  11   5   2    0.10    0.16
  11   5   2    0.11    0.16
  11   5   2    0.17    0.18
  11   5   2    0.04    0.18
 -11   5  -2    0.03    0.18
  11   5   2    0.13    0.19
  11   5   2   -0.11    0.14
 -12  -5  -2    0.34    0.22
 -12  -5  -2    0.26    0.18
  12  -5   2    0.32    0.22
  12  -5   2    0.00    0.15
  12  -5   2    0.31    0.23
  12   5   2    0.06    0.17
  12   5   2    0.37    0.23
  12   5   2   -0.15    0.19
  12   5   2   -0.01    0.20
  12   5   2   -0.07    0.15
 -13  -5  -2   -0.05    0.16
  13  -5   2    0.37    0.22
  13  -5   2    0.12    0.20
  13   5   2    0.24    0.21
  13   5   2   -0.01    0.18
  13   5   2   -0.16    0.17
  13   5   2    0.02    0.17
  14  -5   2   -0.09    0.24
 -14  -5  -2    0.06    0.21
  14  -5   2    0.29    0.26
  14   5   2   -0.11    0.23
  14   5   2    0.07    0.22
  14   5   2    0.33    0.24
  14   5   2    0.23    0.26
  15   5   2    0.38    0.27
  15  -6  -2   -0.01    0.22
 -15  -6   2   -0.09    0.20
 -15  -6   2   -0.04    0.20
  15   6  -2    0.17    0.25
  15   6  -2   -0.07    0.20
  15   6  -2   -0.03    0.20
  15   6  -2    0.01    0.24
 -14  -6   2   -0.08    0.17
 -14  -6   2    0.24    0.25
  14  -6  -2    0.33    0.22
  14   6  -2    0.20    0.25
  14   6  -2   -0.05    0.24
  14   6  -2    0.00    0.20
  14   6  -2    0.53    0.24
  13  -6  -2    0.14    0.20
 -13  -6   2    0.18    0.19
 -13  -6   2    0.32    0.22
  13   6  -2   -0.08    0.21
 -13   6   2   -0.04    0.25
  13   6  -2    0.02    0.19
  13   6  -2    0.21    0.19
  13   6  -2    0.20    0.19
  13   6  -2    0.21    0.21
 -12  -6   2   -0.01    0.16
  12  -6  -2    0.25    0.19
 -12  -6   2   -0.02    0.15
 -12  -6   2    0.13    0.18
  12   6  -2    0.02    0.17
  12   6  -2    0.56    0.23
  12   6  -2    0.12    0.17
  12   6  -2    0.31    0.18
  12   6  -2    0.22    0.18
 -12   6   2    0.17    0.23
 -11  -6   2    0.81    0.24
 -11  -6   2    1.05    0.24
  11  -6  -2    1.16    0.26
 -11  -6   2    0.67    0.20
  11  -6  -2    1.08    0.27
  11   6  -2    0.56    0.20
 -11   6   2    1.04    0.27
  11   6  -2    0.87    0.25
 -11   6   2    0.78    0.23
  11   6  -2    0.25    0.19
  11   6  -2    0.79    0.24
  11   6  -2    1.02    0.25
 -10  -6   2    0.05    0.12
  10  -6  -2    0.08    0.17
 -10  -6   2   -0.13    0.10
 -10  -6   2   -0.05    0.09
  10  -6  -2    0.09    0.13
  10   6  -2   -0.08    0.12
  10   6  -2    0.01    0.13
 -10   6   2   -0.04    0.16
  10   6  -2    0.09    0.14
 -10   6   2   -0.09    0.11
  10   6  -2    0.06    0.12
  10   6  -2    0.27    0.14
  -9  -6   2    0.31    0.15
   9  -6  -2    0.44    0.16
  -9  -6   2    0.31    0.16
   9  -6  -2    0.22    0.15
  -9  -6   2    0.24    0.14
   9   6  -2    0.33    0.16
   9   6  -2    0.44    0.16
   9   6  -2    0.50    0.19
  -9   6   2    0.43    0.16
   9   6  -2    0.24    0.16
  -9   6   2    0.20    0.16
   9   6  -2    0.42    0.17
  -8  -6   2    0.29    0.13
  -8  -6   2    0.19    0.12
   8  -6  -2    0.08    0.11
  -8  -6   2    0.18    0.12
   8  -6  -2    0.28    0.15
   8   6  -2    0.31    0.16
   8   6  -2   -0.02    0.11
   8   6  -2    0.12    0.13
  -8   6   2    0.21    0.14
  -8   6   2    0.13    0.11
   8   6  -2    0.23    0.14
  -7  -6   2    3.28    0.39
   7  -6  -2    3.36    0.39
  -7  -6   2    2.89    0.37
  -7  -6   2    2.97    0.37
   7  -6  -2    3.15    0.38
   7   6  -2    3.74    0.42
  -7   6   2    3.18    0.41
   7   6  -2    3.69    0.41
   7   6  -2    3.99    0.43
  -7   6   2    2.98    0.38
   7   6  -2    3.28    0.39
  -6  -6   2   14.21    1.05
   6  -6  -2   15.14    1.07
   6  -6  -2   13.02    1.05
  -6  -6   2   12.68    1.06
  -6  -6   2   12.06    1.04
   6   6  -2   11.94    1.05
   6   6  -2   10.55    1.05
  -6   6   2   13.75    1.06
   6   6  -2   12.23    1.05
  -6   6   2   13.32    1.08
   6   6  -2   13.04    1.06
  -5  -6   2   23.02    1.84
  -5  -6   2   23.77    1.82
   5  -6  -2   21.72    1.82
  -5  -6   2   25.42    1.83
   5  -6  -2   25.91    1.83
   5   6  -2   24.05    1.83
  -5   6   2   23.66    1.83
   5   6  -2   22.29    1.83
  -5   6   2   23.82    1.79
   5   6  -2   23.44    1.81
  -5   6   2   22.58    1.84
   5   6  -2   23.23    1.83
   5   6  -2   23.04    1.83
   4  -6  -2    4.31    0.43
  -4  -6   2    4.85    0.43
  -4  -6   2    5.19    0.44
  -4  -6   2    5.26    0.46
   4  -6  -2    5.22    0.44
   4   6  -2    5.11    0.45
   4   6  -2    4.04    0.41
   4   6  -2    5.20    0.45
   4   6  -2    5.22    0.45
  -4   6   2    5.03    0.42
   4   6  -2    4.33    0.44
  -4   6   2    4.71    0.45
   4   6  -2    4.71    0.43
  -4   6   2    4.98    0.45
  -3  -6   2    2.51    0.29
  -3  -6   2    2.46    0.29
   3  -6  -2    2.49    0.28
  -3  -6   2    2.88    0.31
   3  -6  -2    2.64    0.29
   3   6  -2    2.97    0.31
   3   6  -2    2.13    0.28
   3   6  -2    2.70    0.29
   3   6  -2    2.47    0.29
  -3   6   2    2.94    0.31
  -3   6   2    2.67    0.28
   3   6  -2    2.37    0.28
  -3   6   2    2.58    0.31
   2  -6  -2    8.25    0.71
   2  -6  -2    8.74    0.71
  -2  -6   2    8.33    0.71
  -2  -6   2    7.73    0.72
  -2  -6   2    8.52    0.70
  -2  -6   2    9.44    0.72
   2   6  -2    9.07    0.72
  -2   6   2    9.58    0.73
   2   6  -2    9.09    0.72
  -2   6   2    8.76    0.71
   2   6  -2    9.46    0.72
   2   6  -2    8.18    0.72
  -2   6   2    9.31    0.73
   2   6  -2    8.60    0.72
  -1  -6   2    9.54    0.84
   1  -6  -2   11.52    0.85
  -1  -6   2   11.46    0.86
  -1  -6   2   10.97    0.84
  -1  -6   2   10.71    0.83
   1  -6  -2   10.97    0.84
  -1   6   2   10.25    0.84
   1   6  -2   10.15    0.83
  -1   6   2   10.54    0.82
   1   6  -2   10.04    0.83
  -1   6   2    9.91    0.84
   1   6  -2   10.46    0.85
   1   6  -2   10.53    0.84
  -1   6   2   11.03    0.85
   1   6  -2    9.61    0.85
   0  -6   2   14.40    1.14
   0  -6  -2   14.24    1.13
   0  -6   2   14.69    1.13
   0  -6  -2   14.39    1.13
   0  -6   2   13.97    1.15
   0  -6  -2   14.12    1.11
   0   6   2   14.61    1.14
   0   6   2   14.79    1.14
   0   6  -2   15.11    1.15
   0   6  -2   15.38    1.12
   0   6  -2   14.05    1.13
   0   6   2   13.87    1.13
   0   6   2   14.65    1.12
   0   6  -2   14.13    1.14
   1  -6   2   16.46    1.25
   1  -6   2   15.99    1.24
  -1  -6  -2   15.13    1.23
  -1  -6  -2   14.91    1.22
   1  -6   2   16.59    1.26
   1  -6   2   13.23    1.21
  -1  -6  -2   16.53    1.24
   1   6   2   16.24    1.23
  -1   6  -2   15.68    1.25
   1   6   2   16.41    1.25
   1   6   2   15.58    1.23
   1   6   2   16.51    1.24
  -1   6  -2   16.56    1.23
  -1   6  -2   15.31    1.26
   1   6   2   17.68    1.23
  -2  -6  -2    1.51    0.21
   2  -6   2    1.78    0.24
  -2  -6  -2    1.92    0.23
   2  -6   2    2.28    0.21
  -2  -6  -2    1.87    0.21
   2  -6   2    1.57    0.24
   2  -6   2    1.92    0.23
  -2   6  -2    1.96    0.26
   2   6   2    1.84    0.22
  -2   6  -2    2.12    0.21
  -2   6  -2    1.76    0.24
   2   6   2    1.32    0.19
   2   6   2    1.51    0.21
   2   6   2    1.67    0.23
   2   6   2    2.07    0.23
   2   6   2    2.09    0.24
  -3  -6  -2    1.80    0.21
   3  -6   2    1.82    0.24
  -3  -6  -2    1.31    0.20
  -3  -6  -2    1.62    0.22
   3  -6   2    1.52    0.21
   3  -6   2    1.59    0.23
  -3   6  -2    1.66    0.25
   3   6   2    1.50    0.22
   3   6   2    2.06    0.23
  -3   6  -2    1.57    0.23
   3   6   2    1.76    0.22
   3   6   2    1.60    0.22
  -3   6  -2    1.68    0.20
   3   6   2    1.65    0.18
   4  -6   2    1.10    0.18
   4  -6   2    0.80    0.18
  -4  -6  -2    1.09    0.18
  -4  -6  -2    1.25    0.18
   4  -6   2    0.85    0.18
  -4  -6  -2    0.92    0.17
   4   6   2    1.10    0.19
   4   6   2    1.10    0.19
   4   6   2    0.88    0.16
   4   6   2    1.16    0.19
  -4   6  -2    0.97    0.19
  -4   6  -2    0.76    0.17
  -5  -6  -2   -0.03    0.09
   5  -6   2    0.15    0.11
  -5  -6  -2    0.29    0.11
   5  -6   2   -0.07    0.09
  -5  -6  -2    0.00    0.09
   5  -6   2    0.13    0.10
   5   6   2   -0.04    0.09
   5   6   2    0.23    0.11
  -5   6  -2    0.06    0.11
  -5   6  -2    0.05    0.09
   5   6   2   -0.01    0.09
   5   6   2   -0.11    0.08
   6  -6   2    2.58    0.32
  -6  -6  -2    2.54    0.31
  -6  -6  -2    2.86    0.32
   6  -6   2    1.87    0.30
  -6  -6  -2    2.05    0.28
   6  -6   2    2.21    0.33
   6   6   2    1.81    0.30
   6   6   2    2.40    0.31
   6   6   2    2.19    0.32
   6   6   2    2.32    0.31
  -6   6  -2    2.62    0.32
  -6   6  -2    2.36    0.33
  -7  -6  -2   -0.10    0.08
   7  -6   2   -0.10    0.10
   7  -6   2    0.10    0.12
  -7  -6  -2    0.07    0.11
   7  -6   2   -0.06    0.10
   7   6   2    0.15    0.12
   7   6   2    0.01    0.09
   7   6   2    0.00    0.12
  -7   6  -2    0.03    0.10
   7   6   2    0.05    0.12
   7   6   2    0.01    0.10
   7   6   2    0.04    0.12
  -7   6  -2    0.23    0.14
   8  -6   2    1.00    0.23
   8  -6   2    1.03    0.24
   8  -6   2    0.90    0.20
  -8  -6  -2    0.57    0.18
  -8  -6  -2    0.73    0.20
   8   6   2    1.45    0.26
   8   6   2    1.04    0.24
  -8   6  -2    1.38    0.24
  -8   6  -2    0.68    0.21
   8   6   2    0.68    0.21
   8   6   2    0.62    0.18
   8   6   2    1.17    0.23
   8   6   2    0.99    0.24
  -9  -6  -2   -0.19    0.12
   9  -6   2    0.16    0.17
   9  -6   2   -0.02    0.10
   9  -6   2    0.37    0.17
  -9  -6  -2    0.03    0.13
   9   6   2    0.01    0.14
   9   6   2    0.19    0.16
   9   6   2    0.12    0.13
   9   6   2    0.13    0.16
  -9   6  -2    0.16    0.16
  -9   6  -2    0.27    0.15
   9   6   2    0.36    0.19
   9   6   2    0.05    0.13
  10  -6   2    0.68    0.22
 -10  -6  -2    0.63    0.19
 -10  -6  -2    0.88    0.24
  10  -6   2    0.73    0.21
  10  -6   2    0.51    0.22
  10   6   2    0.48    0.21
  10   6   2    0.54    0.21
 -10   6  -2    0.47    0.23
  10   6   2    0.39    0.19
  10   6   2    0.45    0.21
  10   6   2    0.74    0.22
 -10   6  -2    0.58    0.21
  10   6   2    1.10    0.28
 -11  -6  -2    0.27    0.21
 -11  -6  -2    0.21    0.15
  11  -6   2    0.15    0.17
  11  -6   2    0.17    0.16
  11  -6   2    0.11    0.21
 -11   6  -2    0.56    0.26
  11   6   2    0.19    0.16
  11   6   2    0.23    0.21
  11   6   2    0.35    0.20
  11   6   2    0.11    0.21
  11   6   2    0.25    0.19
  11   6   2    0.10    0.18
  12  -6   2    0.47    0.26
  12  -6   2    0.02    0.18
 -12  -6  -2    0.25    0.17
  12  -6   2    0.28    0.20
  12   6   2    0.03    0.17
  12   6   2    0.50    0.23
  12   6   2    0.47    0.24
  12   6   2    0.24    0.24
  13  -6   2    0.12    0.22
 -13  -6  -2    0.04    0.17
 -13  -6  -2    0.06    0.21
  13   6   2   -0.01    0.20
  13   6   2   -0.05    0.18
  13   6   2    0.09    0.21
  13   6   2   -0.09    0.20
  14  -6   2    0.17    0.21
 -14  -6  -2   -0.16    0.19
 -14  -6  -2   -0.09    0.19
  14   6   2   -0.46    0.20
  14   6   2    0.21    0.22
  14   6   2   -0.23    0.23
  14   6   2   -0.25    0.24
 -14  -7   2   -0.14    0.21
 -14  -7   2    0.07    0.18
  14  -7  -2   -0.11    0.22
  14   7  -2   -0.13    0.20
  14   7  -2   -0.05    0.21
  14   7  -2    0.06    0.23
  14   7  -2   -0.10    0.22
 -13  -7   2   -0.08    0.16
  13  -7  -2   -0.03    0.19
 -13  -7   2    0.27    0.20
  13   7  -2   -0.25    0.15
  13   7  -2   -0.05    0.20
  13   7  -2    0.12    0.21
  13   7  -2    0.12    0.24
 -12  -7   2    0.11    0.16
  12  -7  -2    0.02    0.16
 -12  -7   2    0.02    0.16
  12   7  -2   -0.08    0.17
  12   7  -2   -0.11    0.18
 -12   7   2    0.22    0.24
 -12   7   2    0.37    0.21
  12   7  -2    0.07    0.18
  12   7  -2   -0.05    0.17
 -11  -7   2    0.03    0.18
 -11  -7   2    0.04    0.15
 -11  -7   2    0.43    0.18
  11  -7  -2    0.20    0.17
  11   7  -2    0.03    0.16
  11   7  -2    0.03    0.16
  11   7  -2   -0.06    0.15
 -11   7   2   -0.01    0.15
 -11   7   2   -0.11    0.20
  11   7  -2    0.34    0.21
 -10  -7   2    0.11    0.17
 -10  -7   2    0.30    0.16
  10  -7  -2    0.14    0.15
 -10  -7   2    0.35    0.17
  10   7  -2   -0.05    0.14
  10   7  -2    0.25    0.18
  10   7  -2   -0.02    0.14
 -10   7   2    0.05    0.20
  10   7  -2    0.06    0.18
 -10   7   2   -0.01    0.13
  -9  -7   2    0.12    0.15
   9  -7  -2   -0.09    0.13
   9  -7  -2   -0.14    0.12
  -9  -7   2    0.11    0.13
  -9  -7   2    0.15    0.13
  -9   7   2    0.01    0.14
  -9   7   2    0.17    0.17
   9   7  -2    0.00    0.12
   9   7  -2   -0.12    0.13
   9   7  -2   -0.04    0.13
   9   7  -2   -0.18    0.12
  -8  -7   2    0.17    0.14
   8  -7  -2    0.10    0.14
  -8  -7   2    0.11    0.12
   8  -7  -2    0.17    0.15
  -8  -7   2    0.02    0.09
  -8   7   2    0.03    0.11
   8   7  -2    0.09    0.14
   8   7  -2    0.06    0.13
  -8   7   2    0.12    0.16
   8   7  -2   -0.19    0.11
   8   7  -2    0.08    0.13
  -7  -7   2    0.21    0.13
   7  -7  -2    0.34    0.14
  -7  -7   2    0.08    0.12
  -7  -7   2    0.19    0.12
   7  -7  -2    0.39    0.14
  -7   7   2    0.36    0.14
  -7   7   2    0.06    0.13
   7   7  -2    0.17    0.13
   7   7  -2    0.27    0.16
   7   7  -2    0.26    0.14
   7   7  -2    0.20    0.14
  -6  -7   2    0.00    0.09
  -6  -7   2    0.18    0.12
  -6  -7   2    0.19    0.14
   6  -7  -2    0.04    0.10
   6  -7  -2    0.09    0.10
   6   7  -2    0.13    0.12
  -6   7   2    0.21    0.14
   6   7  -2    0.24    0.13
  -6   7   2    0.10    0.09
   6   7  -2    0.16    0.12
   6   7  -2    0.28    0.14
  -5  -7   2    0.19    0.11
  -5  -7   2    0.06    0.10
   5  -7  -2    0.47    0.14
  -5  -7   2    0.10    0.11
   5  -7  -2    0.15    0.11
   5   7  -2    0.30    0.12
  -5   7   2    0.09    0.11
   5   7  -2    0.18    0.13
   5   7  -2    0.30    0.14
  -5   7   2    0.25    0.12
   5   7  -2    0.09    0.11
   5   7  -2    0.04    0.10
  -4  -7   2    1.45    0.22
   4  -7  -2    1.59    0.22
   4  -7  -2    1.40    0.21
  -4  -7   2    1.06    0.20
  -4  -7   2    1.28    0.22
  -4   7   2    1.13    0.21
  -4   7   2    1.62    0.19
  -4   7   2    1.10    0.22
   4   7  -2    1.07    0.20
   4   7  -2    0.88    0.16
   4   7  -2    1.07    0.20
   4   7  -2    1.28    0.20
   4   7  -2    1.11    0.21
   3  -7  -2    0.32    0.11
  -3  -7   2    0.45    0.11
  -3  -7   2    0.25    0.11
  -3  -7   2    0.73    0.14
  -3  -7   2    0.52    0.14
   3  -7  -2    0.62    0.14
   3  -7  -2    0.19    0.09
   3   7  -2    0.50    0.12
   3   7  -2    0.52    0.13
   3   7  -2    0.67    0.14
  -3   7   2    0.58    0.12
  -3   7   2    0.59    0.14
   3   7  -2    0.68    0.14
   3   7  -2    0.48    0.13
  -3   7   2    0.55    0.14
   2  -7  -2    4.68    0.41
  -2  -7   2    4.04    0.40
  -2  -7   2    4.43    0.40
   2  -7  -2    4.31    0.41
  -2  -7   2    4.64    0.43
  -2  -7   2    4.38    0.41
   2   7  -2    4.33    0.41
  -2   7   2    4.40    0.40
   2   7  -2    3.97    0.41
   2   7  -2    4.32    0.42
  -2   7   2    4.52    0.42
  -2   7   2    4.64    0.42
   2   7  -2    4.82    0.42
   2   7  -2    4.78    0.42
  -1  -7   2    0.03    0.06
   1  -7  -2    0.09    0.08
   1  -7  -2   -0.03    0.08
  -1  -7   2    0.10    0.07
   1  -7  -2    0.00    0.05
  -1  -7   2   -0.06    0.06
  -1  -7   2   -0.03    0.08
   1   7  -2    0.07    0.08
   1   7  -2    0.03    0.06
   1   7  -2    0.04    0.08
  -1   7   2   -0.06    0.06
  -1   7   2   -0.08    0.06
   1   7  -2    0.13    0.09
   1   7  -2    0.06    0.06
  -1   7   2   -0.10    0.06
  -1   7   2   -0.02    0.06
   0  -7  -2    4.20    0.41
   0  -7  -2    4.82    0.42
   0  -7   2    4.70    0.43
   0  -7   2    4.18    0.43
   0  -7  -2    4.91    0.40
   0  -7   2    4.44    0.42
   0   7   2    5.00    0.43
   0   7   2    5.29    0.43
   0   7  -2    4.98    0.40
   0   7  -2    4.88    0.44
   0   7  -2    4.49    0.43
   0   7   2    4.60    0.42
   0   7   2    4.11    0.41
   0   7  -2    4.40    0.41
   0   7   2    4.16    0.40
  -1  -7  -2   14.17    1.17
   1  -7   2   14.44    1.18
   1  -7   2   14.68    1.17
  -1  -7  -2   14.94    1.17
  -1  -7  -2   14.72    1.15
   1  -7   2   15.18    1.19
   1   7   2   14.21    1.18
   1   7   2   15.03    1.17
   1   7   2   15.16    1.16
   1   7   2   14.65    1.16
   1   7   2   15.92    1.17
  -1   7  -2   14.84    1.19
  -1   7  -2   14.88    1.16
  -1   7  -2   13.92    1.19
   2  -7   2    7.23    0.62
   2  -7   2    7.26    0.60
   2  -7   2    6.64    0.61
  -2  -7  -2    6.42    0.59
  -2  -7  -2    7.03    0.59
  -2  -7  -2    6.93    0.60
  -2   7  -2    7.29    0.58
   2   7   2    6.87    0.59
   2   7   2    7.39    0.61
  -2   7  -2    7.22    0.63
  -2   7  -2    7.94    0.63
   2   7   2    6.77    0.59
   2   7   2    6.59    0.61
  -3  -7  -2    1.59    0.23
   3  -7   2    1.71    0.24
  -3  -7  -2    1.50    0.22
   3  -7   2    1.30    0.23
  -3  -7  -2    1.31    0.20
   3  -7   2    1.47    0.21
   3   7   2    1.52    0.23
   3   7   2    2.00    0.25
   3   7   2    0.99    0.20
  -3   7  -2    1.27    0.22
   3   7   2    1.51    0.21
  -3   7  -2    1.72    0.26
   3   7   2    1.41    0.20
   4  -7   2   28.56    2.36
  -4  -7  -2   29.45    2.34
  -4  -7  -2   30.21    2.35
   4  -7   2   30.36    2.34
   4  -7   2   31.56    2.36
  -4  -7  -2   32.00    2.33
  -4   7  -2   29.31    2.36
   4   7   2   32.75    2.37
   4   7   2   31.37    2.36
  -4   7  -2   32.16    2.38
   4   7   2   30.48    2.34
   4   7   2   27.85    2.34
  -5  -7  -2    0.56    0.16
  -5  -7  -2    1.16    0.19
   5  -7   2    0.89    0.20
  -5  -7  -2    1.04    0.18
   5  -7   2    0.86    0.20
   5  -7   2    0.76    0.17
  -5   7  -2    0.69    0.20
   5   7   2    0.46    0.16
  -5   7  -2    0.88    0.19
   5   7   2    1.02    0.21
   5   7   2    0.73    0.17
   5   7   2    0.91    0.20
   6  -7   2    0.16    0.14
  -6  -7  -2   -0.11    0.10
   6  -7   2   -0.02    0.09
   6  -7   2    0.04    0.12
  -6  -7  -2   -0.01    0.08
  -6  -7  -2   -0.08    0.09
   6   7   2    0.12    0.13
   6   7   2    0.01    0.11
   6   7   2   -0.01    0.10
   6   7   2    0.21    0.13
  -6   7  -2    0.08    0.11
  -6   7  -2   -0.09    0.10
   7  -7   2    1.75    0.29
  -7  -7  -2    1.62    0.27
   7  -7   2    1.67    0.30
  -7  -7  -2    1.86    0.30
   7  -7   2    2.10    0.30
  -7  -7  -2    1.96    0.29
  -7   7  -2    2.08    0.34
   7   7   2    2.39    0.33
   7   7   2    1.65    0.30
  -7   7  -2    1.78    0.29
   7   7   2    1.56    0.28
   7   7   2    2.79    0.36
   8  -7   2    0.73    0.22
   8  -7   2    0.67    0.19
   8  -7   2    0.64    0.21
  -8  -7  -2    0.86    0.22
  -8  -7  -2    0.94    0.21
  -8  -7  -2    0.98    0.21
  -8   7  -2    0.82    0.24
   8   7   2    0.94    0.22
  -8   7  -2    0.57    0.20
   8   7   2    1.10    0.23
   8   7   2    0.62    0.20
   8   7   2    0.48    0.19
   9  -7   2    0.03    0.14
   9  -7   2    0.28    0.20
  -9  -7  -2    0.01    0.14
  -9  -7  -2    0.13    0.15
  -9  -7  -2    0.19    0.17
   9  -7   2    0.07    0.15
   9   7   2    0.16    0.15
   9   7   2    0.04    0.15
  -9   7  -2   -0.02    0.14
   9   7   2   -0.04    0.14
   9   7   2   -0.11    0.15
  -9   7  -2    0.11    0.18
  10  -7   2    0.23    0.18
  10  -7   2    0.08    0.16
 -10  -7  -2    0.00    0.11
 -10  -7  -2   -0.12    0.12
  10  -7   2    0.12    0.19
 -10  -7  -2   -0.02    0.13
  10   7   2   -0.12    0.13
  10   7   2    0.02    0.15
  10   7   2   -0.07    0.13
 -10   7  -2   -0.03    0.17
  10   7   2   -0.01    0.16
 -10   7  -2   -0.16    0.21
  10   7   2   -0.10    0.14
 -11  -7  -2   -0.12    0.14
  11  -7   2    0.12    0.21
  11  -7   2    0.00    0.17
 -11  -7  -2    0.08    0.18
 -11  -7  -2    0.38    0.20
  11   7   2   -0.11    0.18
 -11   7  -2    0.01    0.21
  11   7   2   -0.17    0.17
  11   7   2   -0.03    0.16
  11   7   2   -0.26    0.14
  11   7   2   -0.07    0.16
 -12  -7  -2   -0.16    0.14
  12  -7   2    0.00    0.18
 -12  -7  -2    0.01    0.18
  12   7   2   -0.15    0.20
  12   7   2    0.26    0.22
  12   7   2    0.21    0.21
  12   7   2    0.28    0.21
  12   7   2    0.12    0.17
 -12   7  -2   -0.02    0.29
  13  -7   2   -0.15    0.20
 -13  -7  -2    0.18    0.21
 -13  -7  -2   -0.20    0.16
  13   7   2   -0.21    0.21
  13   7   2    0.00    0.22
  13   7   2    0.15    0.22
  13   7   2   -0.07    0.18
 -14  -7  -2    0.02    0.23
 -14  -7  -2   -0.18    0.19
  14  -7   2    0.29    0.25
  14   7   2   -0.12    0.24
  14   7   2   -0.05    0.24
  14   7   2   -0.15    0.19
 -14  -8   2    0.00    0.19
 -14  -8   2   -0.19    0.21
  14  -8  -2    0.17    0.26
  14   8  -2    0.29    0.27
  14   8  -2    0.07    0.25
  14   8  -2    0.11    0.27
  14   8  -2    0.16    0.30
 -13  -8   2    0.14    0.18
 -13  -8   2   -0.09    0.18
  13  -8  -2   -0.07    0.22
  13   8  -2   -0.11    0.19
  13   8  -2   -0.05    0.19
  13   8  -2   -0.18    0.21
  13   8  -2   -0.17    0.18
 -12  -8   2    0.06    0.18
  12  -8  -2    0.24    0.18
 -12  -8   2   -0.16    0.14
  12   8  -2   -0.17    0.16
  12   8  -2   -0.04    0.18
  12   8  -2    0.13    0.18
  12   8  -2    0.11    0.21
 -12   8   2    0.05    0.20
 -11  -8   2    0.06    0.15
 -11  -8   2   -0.01    0.14
 -11  -8   2    0.53    0.23
  11  -8  -2    0.30    0.18
  11   8  -2    0.15    0.19
 -11   8   2    0.21    0.25
  11   8  -2    0.21    0.19
  11   8  -2    0.26    0.20
 -11   8   2    0.54    0.21
  11   8  -2    0.02    0.17
 -10  -8   2    0.46    0.20
 -10  -8   2    0.20    0.16
 -10  -8   2    0.77    0.21
  10  -8  -2    0.47    0.20
 -10   8   2    0.43    0.23
  10   8  -2    0.55    0.21
  10   8  -2    0.84    0.24
  10   8  -2    0.40    0.22
  10   8  -2    0.25    0.18
 -10   8   2    0.59    0.22
   9  -8  -2    1.44    0.29
  -9  -8   2    1.53    0.29
  -9  -8   2    1.47    0.29
  -9  -8   2    1.81    0.30
   9   8  -2    1.07    0.28
  -9   8   2    1.40    0.30
   9   8  -2    1.94    0.32
   9   8  -2    1.30    0.28
   9   8  -2    1.81    0.32
  -9   8   2    1.33    0.31
  -8  -8   2    1.54    0.32
  -8  -8   2    1.61    0.30
  -8  -8   2    1.86    0.31
   8  -8  -2    2.06    0.33
   8   8  -2    2.18    0.35
   8   8  -2    2.59    0.37
  -8   8   2    2.26    0.34
   8   8  -2    1.99    0.32
   8   8  -2    2.71    0.36
  -8   8   2    2.06    0.36
   7  -8  -2    0.15    0.14
  -7  -8   2   -0.03    0.11
  -7  -8   2    0.35    0.14
   7  -8  -2    0.44    0.18
  -7  -8   2    0.22    0.16
  -7   8   2    0.20    0.14
  -7   8   2    0.08    0.13
   7   8  -2    0.03    0.14
   7   8  -2    0.13    0.13
   7   8  -2    0.13    0.14
   7   8  -2    0.32    0.17
  -6  -8   2    0.08    0.11
   6  -8  -2    0.45    0.15
  -6  -8   2    0.06    0.09
   6  -8  -2    0.31    0.14
  -6  -8   2    0.12    0.12
  -6   8   2    0.08    0.13
   6   8  -2    0.11    0.12
   6   8  -2    0.02    0.12
  -6   8   2   -0.07    0.11
   6   8  -2    0.08    0.11
   6   8  -2    0.01    0.12
  -5  -8   2    0.58    0.16
   5  -8  -2    1.09    0.20
  -5  -8   2    0.23    0.15
  -5  -8   2    0.86    0.18
   5  -8  -2    0.57    0.16
   5   8  -2    0.65    0.17
   5   8  -2    0.90    0.20
  -5   8   2    0.73    0.19
  -5   8   2    0.59    0.19
   5   8  -2    0.71    0.18
   5   8  -2    0.70    0.18
  -4  -8   2    0.89    0.19
   4  -8  -2    1.25    0.20
  -4  -8   2    1.01    0.18
  -4  -8   2    0.99    0.21
  -4  -8   2    0.82    0.18
   4  -8  -2    1.05    0.20
   4   8  -2    0.79    0.20
  -4   8   2    1.01    0.17
   4   8  -2    1.44    0.22
  -4   8   2    1.03    0.22
   4   8  -2    0.97    0.20
   4   8  -2    0.74    0.19
  -4   8   2    0.83    0.21
   3  -8  -2    1.28    0.21
   3  -8  -2    1.16    0.20
  -3  -8   2    1.29    0.22
  -3  -8   2    1.13    0.21
  -3  -8   2    1.32    0.20
  -3  -8   2    0.66    0.18
  -3   8   2    1.43    0.23
  -3   8   2    1.29    0.19
  -3   8   2    1.03    0.22
   3   8  -2    1.08    0.21
   3   8  -2    1.19    0.20
   3   8  -2    1.00    0.21
   3   8  -2    1.13    0.20
   3   8  -2    1.33    0.22
  -2  -8   2    0.03    0.09
  -2  -8   2   -0.04    0.08
  -2  -8   2    0.00    0.08
  -2  -8   2   -0.22    0.07
   2  -8  -2    0.04    0.09
   2  -8  -2    0.03    0.09
   2   8  -2    0.01    0.09
   2   8  -2    0.10    0.10
  -2   8   2   -0.14    0.07
   2   8  -2    0.05    0.09
   2   8  -2   -0.03    0.08
  -2   8   2    0.05    0.08
   2   8  -2   -0.07    0.09
  -2   8   2   -0.06    0.08
   1  -8  -2    1.40    0.21
   1  -8  -2    1.13    0.19
  -1  -8   2    1.12    0.19
  -1  -8   2    0.96    0.19
  -1  -8   2    1.34    0.23
   1   8  -2    1.39    0.22
  -1   8   2    1.22    0.21
  -1   8   2    0.93    0.19
  -1   8   2    1.12    0.19
   1   8  -2    1.04    0.17
   1   8  -2    1.12    0.18
   1   8  -2    0.53    0.16
   1   8  -2    0.94    0.19
   0  -8  -2    1.42    0.19
   0  -8  -2    1.33    0.21
   0  -8   2    1.33    0.23
   0  -8   2    1.18    0.20
   0  -8   2    0.85    0.18
   0  -8  -2    1.62    0.23
   0   8  -2    1.47    0.22
   0   8   2    1.12    0.19
   0   8   2    1.35    0.22
   0   8  -2    0.79    0.19
   0   8   2    1.62    0.23
   0   8  -2    1.72    0.25
   0   8   2    1.50    0.22
   1  -8   2   -0.09    0.08
   1  -8   2    0.00    0.07
   1  -8   2   -0.08    0.09
  -1  -8  -2    0.00    0.08
  -1  -8  -2    0.07    0.09
  -1  -8  -2    0.07    0.08
   1   8   2    0.02    0.08
  -1   8  -2    0.05    0.07
  -1   8  -2   -0.14    0.08
   1   8   2    0.03    0.08
   1   8   2   -0.02    0.08
   1   8   2   -0.03    0.08
  -1   8  -2   -0.15    0.09
   2  -8   2    3.33    0.38
   2  -8   2    2.91    0.34
   2  -8   2    3.05    0.37
  -2  -8  -2    3.12    0.33
  -2  -8  -2    3.22    0.35
  -2  -8  -2    2.47    0.33
  -2   8  -2    2.81    0.36
   2   8   2    3.11    0.35
   2   8   2    3.50    0.35
  -2   8  -2    2.99    0.32
   2   8   2    3.04    0.34
   2   8   2    2.57    0.35
  -2   8  -2    2.05    0.35
   3  -8   2    3.74    0.46
  -3  -8  -2    4.10    0.44
   3  -8   2    4.43    0.41
  -3  -8  -2    4.18    0.46
  -3  -8  -2    4.59    0.41
   3  -8   2    4.77    0.48
   3   8   2    4.02    0.46
   3   8   2    3.74    0.45
   3   8   2    4.38    0.45
  -3   8  -2    4.26    0.50
  -3   8  -2    3.60    0.46
   3   8   2    4.15    0.40
   3   8   2    4.10    0.43
   4  -8   2    1.32    0.27
   4  -8   2    3.11    0.33
  -4  -8  -2    2.07    0.30
  -4  -8  -2    2.34    0.31
  -4  -8  -2    2.46    0.29
   4  -8   2    1.86    0.31
   4   8   2    1.95    0.30
   4   8   2    2.28    0.32
   4   8   2    2.09    0.31
  -4   8  -2    2.28    0.34
   4   8   2    2.19    0.29
  -4   8  -2    2.59    0.34
  -5  -8  -2    0.48    0.17
   5  -8   2    0.36    0.16
   5  -8   2    0.32    0.16
   5  -8   2    0.48    0.15
  -5  -8  -2    0.81    0.17
  -5  -8  -2    0.60    0.16
  -5   8  -2    0.43    0.15
  -5   8  -2    0.21    0.14
   5   8   2    0.45    0.16
   5   8   2    0.40    0.15
   5   8   2    0.73    0.19
   5   8   2    0.73    0.18
  -6  -8  -2    0.70    0.18
   6  -8   2    0.98    0.21
   6  -8   2    0.68    0.20
  -6  -8  -2    1.06    0.21
  -6  -8  -2    0.66    0.20
   6  -8   2    1.23    0.26
   6   8   2    0.95    0.21
  -6   8  -2    1.14    0.24
   6   8   2    0.71    0.20
   6   8   2    0.65    0.20
   6   8   2    0.88    0.22
  -6   8  -2    0.89    0.23
  -7  -8  -2    1.46    0.25
   7  -8   2    1.76    0.28
  -7  -8  -2    1.23    0.26
   7  -8   2    1.23    0.26
  -7  -8  -2    2.04    0.29
   7  -8   2    0.91    0.27
  -7   8  -2    1.59    0.31
  -7   8  -2    1.16    0.26
   7   8   2    1.14    0.26
   7   8   2    1.60    0.30
   7   8   2    1.45    0.27
   7   8   2    2.06    0.31
   8  -8   2    0.74    0.23
  -8  -8  -2    1.07    0.22
   8  -8   2    0.73    0.22
  -8  -8  -2    0.75    0.20
   8  -8   2    0.49    0.18
  -8  -8  -2    0.91    0.23
  -8   8  -2    0.98    0.26
   8   8   2    0.66    0.25
   8   8   2    0.61    0.20
   8   8   2    0.24    0.21
  -8   8  -2    0.58    0.24
   8   8   2    0.48    0.22
   9  -8   2    0.34    0.21
  -9  -8  -2    0.05    0.14
  -9  -8  -2   -0.01    0.13
   9  -8   2    0.11    0.16
  -9  -8  -2    0.17    0.19
   9   8   2    0.04    0.17
  -9   8  -2   -0.14    0.19
   9   8   2   -0.07    0.16
   9   8   2   -0.05    0.15
   9   8   2    0.02    0.16
  -9   8  -2    0.09    0.15
 -10  -8  -2    0.18    0.18
  10  -8   2    0.02    0.15
  10  -8   2   -0.06    0.20
 -10  -8  -2    0.19    0.16
 -10  -8  -2    0.13    0.17
  10   8   2   -0.03    0.16
  10   8   2   -0.24    0.17
  10   8   2    0.16    0.20
 -10   8  -2   -0.06    0.18
 -10   8  -2   -0.01    0.22
  10   8   2   -0.03    0.19
 -11  -8  -2   -0.08    0.16
 -11  -8  -2    0.15    0.18
  11  -8   2   -0.07    0.15
  11  -8   2   -0.27    0.22
  11   8   2    0.01    0.20
  11   8   2   -0.04    0.20
  11   8   2   -0.25    0.19
  11   8   2   -0.04    0.17
 -11   8  -2   -0.02    0.26
 -12  -8  -2   -0.16    0.15
 -12  -8  -2   -0.01    0.17
  12  -8   2    0.33    0.23
  12   8   2   -0.04    0.18
  12   8   2    0.05    0.23
  12   8   2    0.22    0.24
  12   8   2    0.11    0.23
 -13  -8  -2   -0.06    0.18
 -13  -8  -2   -0.23    0.18
  13  -8   2   -0.23    0.20
  13   8   2    0.07    0.23
  13   8   2    0.02    0.26
  13   8   2    0.24    0.27
 -13  -9   2   -0.02    0.23
  13  -9  -2    0.20    0.26
 -13  -9   2    0.01    0.18
  13   9  -2   -0.12    0.22
  13   9  -2    0.07    0.27
  13   9  -2   -0.25    0.22
  13   9  -2    0.21    0.23
 -12  -9   2   -0.10    0.19
 -12  -9   2    0.06    0.18
  12  -9  -2   -0.18    0.16
  12   9  -2   -0.04    0.20
  12   9  -2    0.42    0.23
  12   9  -2    0.43    0.26
 -12   9   2    0.39    0.27
  12   9  -2    0.01    0.23
 -11  -9   2    0.09    0.17
 -11  -9   2    0.35    0.20
  11  -9  -2    0.04    0.18
  11   9  -2    0.09    0.20
 -11   9   2   -0.04    0.20
  11   9  -2   -0.11    0.17
  11   9  -2    0.37    0.23
  11   9  -2    0.08    0.20
 -10  -9   2    0.02    0.15
  10  -9  -2    0.27    0.20
 -10  -9   2    0.02    0.19
 -10  -9   2    0.01    0.14
 -10   9   2    0.01    0.23
  10   9  -2    0.40    0.22
  10   9  -2    0.05    0.18
 -10   9   2    0.34    0.22
  10   9  -2    0.27    0.21
  10   9  -2    0.23    0.20
   9  -9  -2    0.46    0.20
  -9  -9   2    0.31    0.16
  -9  -9   2    0.14    0.15
  -9  -9   2   -0.03    0.18
   9   9  -2   -0.03    0.16
   9   9  -2    0.25    0.19
   9   9  -2   -0.08    0.14
   9   9  -2    0.09    0.19
  -9   9   2    0.08    0.18
  -9   9   2    0.03    0.15
  -8  -9   2    0.61    0.22
  -8  -9   2    0.50    0.18
  -8  -9   2    0.85    0.22
   8  -9  -2    0.30    0.18
   8   9  -2    0.64    0.23
   8   9  -2    0.47    0.21
  -8   9   2    0.42    0.20
   8   9  -2    0.29    0.19
   8   9  -2    1.11    0.26
  -8   9   2    0.51    0.19
  -7  -9   2    2.24    0.33
  -7  -9   2    2.36    0.34
  -7  -9   2    2.35    0.35
   7  -9  -2    2.22    0.34
  -7   9   2    3.16    0.43
  -7   9   2    1.82    0.33
   7   9  -2    2.74    0.37
   7   9  -2    1.44    0.31
   7   9  -2    2.27    0.37
   7   9  -2    2.09    0.35
   6  -9  -2    0.83    0.21
  -6  -9   2    0.91    0.23
  -6  -9   2    1.27    0.23
  -6  -9   2    1.06    0.22
  -6   9   2    0.59    0.19
   6   9  -2    0.41    0.19
   6   9  -2    0.74    0.21
   6   9  -2    1.07    0.24
  -6   9   2    0.81    0.21
  -5  -9   2    0.19    0.15
   5  -9  -2    0.17    0.14
  -5  -9   2    0.18    0.12
   5  -9  -2   -0.05    0.10
  -5  -9   2    0.14    0.12
  -5  -9   2    0.07    0.11
  -5   9   2    0.02    0.13
   5   9  -2    0.18    0.11
   5   9  -2    0.06    0.13
  -5   9   2    0.10    0.12
   5   9  -2    0.25    0.16
  -4  -9   2    2.48    0.30
  -4  -9   2    2.09    0.30
  -4  -9   2    2.32    0.33
   4  -9  -2    2.24    0.31
  -4  -9   2    2.92    0.36
   4  -9  -2    2.04    0.30
   4   9  -2    1.58    0.29
  -4   9   2    1.72    0.32
   4   9  -2    2.65    0.33
  -4   9   2    2.48    0.34
   4   9  -2    2.22    0.32
   4   9  -2    1.84    0.30
   3  -9  -2    0.30    0.13
  -3  -9   2    0.29    0.13
   3  -9  -2    0.20    0.12
  -3  -9   2    0.30    0.14
  -3  -9   2    0.27    0.12
  -3  -9   2    0.13    0.13
   3   9  -2    0.26    0.13
   3   9  -2    0.54    0.16
  -3   9   2    0.32    0.12
  -3   9   2    0.28    0.14
   3   9  -2    0.33    0.14
  -3   9   2    0.10    0.12
   3   9  -2    0.16    0.14
   2  -9  -2    1.08    0.22
   2  -9  -2    1.41    0.22
  -2  -9   2    0.81    0.19
  -2  -9   2    1.32    0.22
  -2  -9   2    1.43    0.25
  -2   9   2    1.18    0.23
  -2   9   2    0.91    0.21
   2   9  -2    0.93    0.21
   2   9  -2    1.35    0.22
   2   9  -2    1.40    0.23
   2   9  -2    1.22    0.22
   2   9  -2    1.15    0.22
  -2   9   2    1.13    0.21
  -1  -9   2    0.08    0.12
  -1  -9   2    0.06    0.12
   1  -9  -2    0.12    0.11
   1  -9  -2   -0.01    0.12
  -1  -9   2    0.00    0.08
   1   9  -2   -0.02    0.10
  -1   9   2    0.12    0.11
   1   9  -2    0.03    0.10
   1   9  -2    0.11    0.11
  -1   9   2   -0.08    0.10
  -1   9   2    0.14    0.11
   0  -9  -2    1.43    0.23
   0  -9   2    1.13    0.22
   0  -9   2    1.04    0.23
   0  -9   2    1.13    0.22
   0  -9  -2    0.60    0.18
   0   9  -2    1.34    0.24
   0   9   2    1.08    0.21
   0   9   2    1.29    0.22
   0   9  -2    1.85    0.27
   0   9   2    1.33    0.22
   0   9  -2    1.45    0.22
   1  -9   2   -0.24    0.10
  -1  -9  -2    0.08    0.10
   1  -9   2    0.18    0.12
   1  -9   2   -0.02    0.10
  -1  -9  -2   -0.13    0.10
   1   9   2    0.04    0.09
  -1   9  -2   -0.07    0.11
   1   9   2   -0.08    0.09
  -1   9  -2   -0.02    0.10
   1   9   2    0.02    0.10
  -1   9  -2    0.08    0.12
   1   9   2   -0.20    0.08
  -2  -9  -2   10.27    0.87
   2  -9   2   10.24    0.87
  -2  -9  -2    9.72    0.84
   2  -9   2   10.44    0.90
  -2  -9  -2   11.70    0.88
   2  -9   2   10.32    0.89
   2   9   2    9.92    0.87
   2   9   2   10.19    0.89
  -2   9  -2    9.61    0.90
  -2   9  -2   10.36    0.90
   2   9   2   10.60    0.87
  -3  -9  -2    2.60    0.34
  -3  -9  -2    2.76    0.34
   3  -9   2    2.50    0.32
  -3  -9  -2    2.32    0.31
   3  -9   2    2.52    0.35
   3  -9   2    2.99    0.38
  -3   9  -2    2.48    0.36
  -3   9  -2    2.48    0.38
   3   9   2    2.73    0.35
   3   9   2    2.20    0.34
   4  -9   2    0.00    0.12
  -4  -9  -2    0.08    0.13
  -4  -9  -2   -0.11    0.10
   4  -9   2   -0.05    0.12
  -4  -9  -2    0.06    0.11
   4  -9   2   -0.11    0.11
   4   9   2    0.22    0.17
   4   9   2    0.02    0.12
  -4   9  -2    0.09    0.13
  -4   9  -2    0.01    0.12
   4   9   2    0.05    0.13
  -5  -9  -2    1.10    0.24
   5  -9   2    1.18    0.25
   5  -9   2    1.99    0.28
  -5  -9  -2    1.15    0.22
  -5  -9  -2    1.46    0.25
   5  -9   2    0.80    0.23
   5   9   2    0.98    0.22
   5   9   2    1.14    0.25
  -5   9  -2    0.88    0.24
  -5   9  -2    0.92    0.23
   5   9   2    1.33    0.26
   5   9   2    0.83    0.22
  -6  -9  -2    0.41    0.19
  -6  -9  -2    0.10    0.12
   6  -9   2    0.27    0.18
  -6  -9  -2    0.58    0.18
   6  -9   2    0.51    0.17
   6   9   2    0.34    0.16
  -6   9  -2    0.35    0.20
   6   9   2    0.65    0.21
   6   9   2    0.39    0.19
  -6   9  -2    0.32    0.18
   6   9   2    0.32    0.20
  -7  -9  -2    0.54    0.17
   7  -9   2    0.12    0.19
  -7  -9  -2    0.31    0.19
  -7  -9  -2    0.25    0.16
   7  -9   2   -0.05    0.15
  -7   9  -2    0.07    0.16
   7   9   2    0.13    0.15
   7   9   2    0.34    0.20
   7   9   2    0.21    0.20
   7   9   2    0.32    0.17
  -7   9  -2    0.35    0.21
   8  -9   2    0.21    0.19
  -8  -9  -2    0.23    0.15
   8  -9   2   -0.04    0.18
  -8  -9  -2    0.26    0.18
  -8  -9  -2    0.25    0.16
  -8   9  -2   -0.08    0.16
   8   9   2    0.06    0.15
   8   9   2    0.18    0.19
   8   9   2    0.16    0.18
  -8   9  -2    0.04    0.20
   8   9   2    0.04    0.17
  -9  -9  -2    0.65    0.28
   9  -9   2    2.14    0.39
  -9  -9  -2    1.71    0.30
   9  -9   2    1.31    0.31
  -9  -9  -2    1.78    0.31
  -9   9  -2    1.66    0.38
   9   9   2    1.88    0.35
   9   9   2    1.15    0.30
   9   9   2    1.74    0.33
  -9   9  -2    1.57    0.33
   9   9   2    1.32    0.31
 -10  -9  -2    0.18    0.21
  10  -9   2    0.12    0.25
  10  -9   2    0.06    0.19
 -10  -9  -2   -0.09    0.14
  10   9   2   -0.15    0.16
 -10   9  -2    0.10    0.20
  10   9   2   -0.29    0.16
  10   9   2    0.13    0.20
  10   9   2   -0.10    0.21
  11  -9   2    0.37    0.25
 -11  -9  -2    0.01    0.17
 -11  -9  -2    0.05    0.19
  11   9   2    0.14    0.19
  11   9   2   -0.25    0.19
 -11   9  -2   -0.05    0.25
  11   9   2   -0.08    0.18
  11   9   2   -0.11    0.22
 -12  -9  -2   -0.03    0.20
 -12  -9  -2    0.12    0.21
  12  -9   2   -0.16    0.19
  12   9   2    0.23    0.21
  12   9   2    0.17    0.29
  12   9   2    0.07    0.25
  12   9   2    0.10    0.25
 -12 -10   2   -0.06    0.20
  12 -10  -2    0.18    0.22
 -12 -10   2   -0.17    0.18
  12  10  -2    0.03    0.22
  12  10  -2   -0.15    0.26
  12  10  -2   -0.13    0.24
 -12  10   2    0.12    0.28
  12  10  -2   -0.26    0.26
  11 -10  -2    0.12    0.19
 -11 -10   2    0.02    0.16
 -11 -10   2   -0.04    0.18
 -11  10   2    0.04    0.25
  11  10  -2   -0.16    0.17
  11  10  -2    0.32    0.24
  11  10  -2    0.04    0.22
  11  10  -2    0.26    0.24
 -10 -10   2    0.09    0.16
  10 -10  -2    0.28    0.22
 -10 -10   2    0.27    0.20
  10  10  -2    0.40    0.24
  10  10  -2    0.05    0.18
  10  10  -2    0.72    0.29
 -10  10   2    0.56    0.24
  10  10  -2    0.35    0.22
   9 -10  -2    0.65    0.25
  -9 -10   2    0.11    0.16
  -9 -10   2    0.48    0.20
  -9 -10   2    0.19    0.21
   9  10  -2    0.46    0.23
   9  10  -2    0.34    0.21
  -9  10   2    0.26    0.21
  -9  10   2    0.67    0.26
   9  10  -2    0.28    0.20
   9  10  -2    0.38    0.25
  -8 -10   2    0.14    0.15
   8 -10  -2   -0.01    0.16
  -8 -10   2    0.26    0.21
  -8 -10   2    0.24    0.16
   8  10  -2    0.19    0.18
   8  10  -2   -0.08    0.16
   8  10  -2    0.30    0.20
  -8  10   2    0.30    0.22
  -8  10   2    0.01    0.15
  -7 -10   2    0.09    0.15
  -7 -10   2    0.26    0.17
  -7 -10   2    0.45    0.16
  -7 -10   2    0.07    0.15
   7 -10  -2    0.38    0.16
   7  10  -2    0.55    0.23
   7  10  -2    0.31    0.20
  -7  10   2    0.08    0.17
   7  10  -2    0.13    0.16
  -7  10   2   -0.15    0.14
  -6 -10   2   -0.01    0.16
  -6 -10   2    0.11    0.14
  -6 -10   2   -0.04    0.12
  -6 -10   2    0.02    0.13
   6 -10  -2    0.13    0.15
  -6  10   2    0.04    0.14
   6  10  -2   -0.03    0.14
   6  10  -2    0.11    0.16
   6  10  -2    0.31    0.19
  -6  10   2   -0.12    0.13
  -5 -10   2    0.85    0.22
  -5 -10   2    1.31    0.24
   5 -10  -2    0.50    0.19
  -5 -10   2    1.26    0.25
  -5 -10   2    0.85    0.21
  -5  10   2    1.00    0.24
   5  10  -2    0.67    0.21
   5  10  -2    0.88    0.23
  -5  10   2    1.12    0.25
   5  10  -2    0.97    0.25
  -4 -10   2    0.06    0.13
  -4 -10   2    0.30    0.18
   4 -10  -2    0.05    0.13
  -4 -10   2    0.05    0.13
   4  10  -2    0.10    0.14
  -4  10   2    0.07    0.13
   4  10  -2    0.12    0.13
  -4  10   2    0.01    0.13
   4  10  -2    0.21    0.16
   4  10  -2    0.05    0.13
  -3 -10   2   -0.01    0.12
  -3 -10   2   -0.01    0.10
   3 -10  -2    0.23    0.13
  -3 -10   2    0.23    0.15
   3  10  -2   -0.02    0.12
  -3  10   2    0.25    0.12
   3  10  -2    0.27    0.16
  -3  10   2    0.17    0.14
  -3  10   2    0.19    0.15
   3  10  -2    0.23    0.16
  -2 -10   2    0.25    0.16
  -2 -10   2    0.03    0.11
   2 -10  -2    0.11    0.13
   2 -10  -2    0.10    0.14
  -2 -10   2    0.32    0.15
  -2  10   2    0.24    0.14
   2  10  -2    0.18    0.16
   2  10  -2    0.22    0.14
  -2  10   2    0.05    0.15
   2  10  -2    0.44    0.16
  -2  10   2    0.12    0.12
  -1 -10   2    3.66    0.44
   1 -10  -2    3.04    0.39
  -1 -10   2    3.53    0.40
   1 -10  -2    3.09    0.40
  -1 -10   2    3.76    0.43
   1  10  -2    3.42    0.43
  -1  10   2    2.85    0.40
  -1  10   2    2.92    0.40
   1  10  -2    3.15    0.42
   1  10  -2    3.23    0.40
  -1  10   2    3.82    0.42
   0 -10   2    0.93    0.23
   0 -10  -2    0.78    0.20
   0 -10   2    0.80    0.20
   0 -10  -2    0.67    0.19
   0 -10   2    0.74    0.21
   0  10   2    0.53    0.18
   0  10   2    1.08    0.22
   0  10  -2    1.12    0.23
   0  10  -2    0.98    0.22
   0  10  -2    0.64    0.20
   0  10   2    1.02    0.23
  -1 -10  -2    5.84    0.53
   1 -10   2    5.66    0.52
   1 -10   2    5.56    0.59
  -1 -10  -2    4.16    0.53
   1 -10   2    5.64    0.60
   1  10   2    5.89    0.60
  -1  10  -2    4.57    0.52
  -1  10  -2    5.35    0.61
  -1  10  -2    5.78    0.61
   1  10   2    5.14    0.57
   2 -10   2    0.73    0.19
   2 -10   2    0.35    0.19
   2 -10   2    0.80    0.21
  -2 -10  -2    0.71    0.18
  -2 -10  -2    0.64    0.19
  -2  10  -2    0.55    0.19
   2  10   2    0.29    0.17
   2  10   2    0.68    0.20
   2  10   2    1.02    0.22
  -2  10  -2    0.51    0.20
  -3 -10  -2   -0.04    0.12
   3 -10   2   -0.09    0.12
  -3 -10  -2   -0.14    0.10
   3 -10   2    0.06    0.10
  -3  10  -2    0.11    0.15
   3  10   2    0.13    0.15
   3  10   2    0.06    0.15
  -3  10  -2   -0.07    0.13
  -4 -10  -2    0.19    0.15
  -4 -10  -2   -0.17    0.08
   4 -10   2    0.05    0.14
   4 -10   2    0.06    0.15
  -4 -10  -2   -0.15    0.10
   4  10   2   -0.20    0.14
  -4  10  -2    0.24    0.17
  -4  10  -2   -0.09    0.12
   4  10   2   -0.31    0.12
   5 -10   2    0.21    0.17
  -5 -10  -2    0.39    0.17
  -5 -10  -2    0.07    0.15
  -5 -10  -2    0.43    0.16
   5 -10   2    0.11    0.18
   5  10   2    0.13    0.18
  -5  10  -2    0.47    0.21
   5  10   2    0.04    0.16
  -5  10  -2    0.37    0.19
   5  10   2    0.23    0.21
   6 -10   2    0.01    0.18
   6 -10   2    0.20    0.17
  -6 -10  -2    0.42    0.19
  -6 -10  -2    0.05    0.15
  -6 -10  -2    0.27    0.16
  -6  10  -2    0.33    0.19
   6  10   2    0.04    0.16
   6  10   2    0.23    0.19
   6  10   2    0.21    0.18
  -6  10  -2    0.16    0.18
   6  10   2    0.21    0.16
   7 -10   2   -0.15    0.14
  -7 -10  -2   -0.10    0.12
  -7 -10  -2   -0.26    0.11
  -7 -10  -2    0.04    0.16
   7 -10   2    0.02    0.21
   7  10   2   -0.29    0.13
   7  10   2   -0.11    0.15
  -7  10  -2   -0.10    0.16
   7  10   2    0.03    0.18
   7  10   2    0.06    0.20
  -7  10  -2   -0.06    0.17
   8 -10   2    0.15    0.23
  -8 -10  -2   -0.03    0.15
  -8 -10  -2    0.10    0.20
   8 -10   2    0.16    0.19
  -8 -10  -2    0.19    0.15
   8  10   2    0.06    0.15
   8  10   2    0.27    0.20
   8  10   2    0.22    0.20
  -8  10  -2   -0.14    0.15
  -8  10  -2   -0.08    0.20
   8  10   2    0.28    0.22
   9 -10   2   -0.13    0.24
   9 -10   2    0.02    0.17
  -9 -10  -2   -0.17    0.13
  -9 -10  -2    0.02    0.17
   9  10   2    0.26    0.21
   9  10   2    0.01    0.19
  -9  10  -2    0.03    0.21
   9  10   2   -0.11    0.18
   9  10   2    0.03    0.21
 -10 -10  -2    0.16    0.20
  10 -10   2    0.10    0.19
 -10 -10  -2   -0.15    0.13
  10  10   2    0.20    0.25
  10  10   2   -0.04    0.21
 -10  10  -2    0.27    0.25
  10  10   2    0.06    0.21
  10  10   2    0.03    0.22
 -11 -10  -2   -0.07    0.18
 -11 -10  -2    0.38    0.24
  11 -10   2    0.07    0.21
  11  10   2   -0.02    0.22
  11  10   2    0.34    0.27
  11  10   2   -0.27    0.19
 -11  10  -2    0.17    0.26
  11  10   2   -0.01    0.24
  11 -11  -2    0.02    0.22
 -11 -11   2    0.02    0.18
 -11 -11   2    0.35    0.22
 -11 -11   2    0.08    0.23
 -11  11   2   -0.08    0.22
  11  11  -2    0.02    0.24
  11  11  -2    0.31    0.25
  11  11  -2    0.14    0.26
 -10 -11   2   -0.03    0.21
  10 -11  -2   -0.18    0.19
 -10 -11   2    0.29    0.24
 -10 -11   2   -0.16    0.15
  10  11  -2   -0.08    0.24
  10  11  -2   -0.15    0.19
  10  11  -2    0.13    0.25
 -10  11   2    0.31    0.23
   9 -11  -2    0.35    0.22
  -9 -11   2   -0.17    0.14
  -9 -11   2    0.28    0.19
  -9 -11   2    0.03    0.18
   9  11  -2    0.15    0.23
  -9  11   2    0.16    0.21
   9  11  -2   -0.08    0.19
   9  11  -2   -0.13    0.19
  -8 -11   2    0.12    0.19
   8 -11  -2    0.01    0.17
  -8 -11   2   -0.14    0.13
  -8 -11   2    0.04    0.15
   8  11  -2    0.12    0.23
  -8  11   2   -0.17    0.15
   8  11  -2    0.01    0.18
   8  11  -2   -0.02    0.17
  -7 -11   2    0.04    0.16
  -7 -11   2    0.10    0.15
  -7 -11   2    0.05    0.16
   7 -11  -2    0.02    0.17
  -7 -11   2    0.18    0.17
  -7  11   2    0.22    0.20
  -7  11   2    0.33    0.21
   7  11  -2    0.32    0.19
   7  11  -2    0.12    0.19
   7  11  -2    0.11    0.21
  -6 -11   2    1.17    0.25
  -6 -11   2    0.81    0.24
  -6 -11   2    1.04    0.24
   6 -11  -2    1.18    0.28
   6  11  -2    0.83    0.25
   6  11  -2    0.91    0.29
   6  11  -2    0.67    0.24
  -6  11   2    0.53    0.24
  -6  11   2    0.94    0.29
   5 -11  -2    0.05    0.16
  -5 -11   2   -0.03    0.16
  -5 -11   2   -0.06    0.13
  -5 -11   2    0.03    0.14
  -5  11   2   -0.01    0.15
   5  11  -2    0.23    0.16
  -5  11   2    0.07    0.16
   5  11  -2   -0.04    0.16
  -4 -11   2   -0.04    0.14
  -4 -11   2   -0.02    0.13
  -4 -11   2    0.22    0.17
   4 -11  -2    0.15    0.16
  -4  11   2    0.01    0.14
  -4  11   2    0.07    0.17
   4  11  -2    0.33    0.16
   4  11  -2    0.20    0.15
   4  11  -2    0.22    0.20
  -3 -11   2    0.33    0.18
  -3 -11   2    0.30    0.18
  -3 -11   2   -0.02    0.16
   3 -11  -2    0.29    0.17
  -3  11   2    0.43    0.19
  -3  11   2    0.42    0.21
   3  11  -2    0.45    0.17
   3  11  -2    0.36    0.17
  -2 -11   2    0.45    0.17
  -2 -11   2    0.21    0.17
   2 -11  -2    0.60    0.19
  -2 -11   2    0.31    0.16
  -2  11   2    0.33    0.18
   2  11  -2    0.41    0.19
  -2  11   2    0.23    0.17
  -2  11   2    0.19    0.19
   2  11  -2    0.19    0.16
   1 -11  -2    0.09    0.14
  -1 -11   2    0.15    0.16
  -1 -11   2    0.14    0.17
  -1 -11   2    0.13    0.15
  -1  11   2    0.16    0.17
   1  11  -2    0.31    0.19
   1  11  -2   -0.02    0.15
   1  11  -2    0.12    0.15
  -1  11   2    0.24    0.17
  -1  11   2    0.24    0.16
   0 -11   2    3.66    0.48
   0 -11   2    3.88    0.52
   0 -11   2    5.24    0.52
   0 -11  -2    3.46    0.48
   0  11  -2    4.10    0.52
   0  11  -2    4.30    0.53
   0  11  -2    4.76    0.51
   0  11   2    3.88    0.50
   0  11   2    5.63    0.56
  -1 -11  -2    0.01    0.15
   1 -11   2    0.00    0.14
   1 -11   2    0.05    0.17
  -1 -11  -2   -0.08    0.11
  -1  11  -2    0.08    0.15
  -1  11  -2    0.15    0.17
   1  11   2    0.15    0.15
   1  11   2    0.17    0.16
  -2 -11  -2    0.62    0.20
   2 -11   2    0.57    0.21
  -2 -11  -2    0.72    0.22
   2 -11   2    0.33    0.19
   2  11   2    0.70    0.21
  -2  11  -2    0.60    0.22
  -2  11  -2    1.23    0.27
   2  11   2    1.14    0.25
   3 -11   2    0.19    0.18
  -3 -11  -2    0.00    0.13
   3 -11   2    0.02    0.14
  -3 -11  -2    0.12    0.15
  -3  11  -2   -0.23    0.14
  -3  11  -2    0.22    0.17
   3  11   2    0.02    0.16
   4 -11   2    0.15    0.18
  -4 -11  -2    0.05    0.16
   4 -11   2    0.10    0.16
  -4 -11  -2   -0.06    0.12
   4  11   2    0.10    0.19
  -4  11  -2    0.03    0.17
   4  11   2    0.02    0.15
  -4  11  -2    0.26    0.19
   5 -11   2    0.40    0.24
   5 -11   2    0.16    0.19
  -5 -11  -2    0.15    0.15
  -5 -11  -2    0.86    0.22
  -5  11  -2    0.66    0.24
   5  11   2    0.40    0.20
  -5  11  -2    0.28    0.21
   5  11   2    0.81    0.24
   6 -11   2    0.01    0.21
  -6 -11  -2   -0.14    0.17
  -6 -11  -2    0.13    0.15
   6 -11   2   -0.18    0.12
  -6  11  -2   -0.07    0.18
  -6  11  -2   -0.01    0.19
   6  11   2    0.17    0.21
   6  11   2   -0.08    0.14
  -7 -11  -2   -0.07    0.12
   7 -11   2   -0.12    0.16
  -7 -11  -2   -0.13    0.20
  -7 -11  -2   -0.04    0.14
  -7  11  -2    0.25    0.21
   7  11   2   -0.03    0.16
   7  11   2    0.16    0.26
  -8 -11  -2    0.02    0.16
   8 -11   2   -0.16    0.17
  -8 -11  -2   -0.02    0.18
   8  11   2    0.19    0.23
   8  11   2   -0.06    0.18
  -8  11  -2   -0.18    0.18
   8  11   2   -0.25    0.21
   8  11   2    0.14    0.29
  -9 -11  -2    0.09    0.18
   9 -11   2    0.02    0.19
  -9 -11  -2   -0.19    0.17
  -9  11  -2   -0.11    0.21
   9  11   2    0.14    0.22
   9  11   2    0.10    0.25
   9  11   2    0.00    0.25
   9  11   2   -0.29    0.17
 -10 -11  -2    0.29    0.22
 -10 -11  -2    0.35    0.23
  10 -11   2    0.17    0.26
  10  11   2    0.60    0.32
  10  11   2   -0.11    0.21
  10  11   2    0.35    0.24
 -10  11  -2    0.81    0.31
  10  11   2    0.02    0.24
 -10 -12   2    0.01    0.24
 -10 -12   2   -0.12    0.22
 -10 -12   2    0.05    0.17
  10 -12  -2   -0.01    0.24
 -10  12   2   -0.04    0.24
  10  12  -2    0.20    0.26
  10  12  -2   -0.13    0.26
  10  12  -2   -0.17    0.21
   9 -12  -2    0.50    0.28
  -9 -12   2   -0.05    0.18
  -9 -12   2   -0.08    0.18
   9  12  -2   -0.20    0.19
   9  12  -2   -0.05    0.28
   9  12  -2   -0.10    0.23
  -9  12   2    0.07    0.23
  -8 -12   2   -0.08    0.16
  -8 -12   2    0.02    0.17
   8 -12  -2   -0.01    0.20
   8  12  -2   -0.14    0.20
  -8  12   2    0.02    0.21
   8  12  -2   -0.43    0.21
   7 -12  -2   -0.13    0.18
  -7 -12   2   -0.25    0.13
  -7 -12   2    0.05    0.17
   7  12  -2    0.06    0.20
  -7  12   2   -0.03    0.19
   7  12  -2   -0.04    0.21
  -6 -12   2   -0.12    0.14
  -6 -12   2    0.00    0.22
   6 -12  -2    0.04    0.18
  -6 -12   2    0.13    0.17
   6  12  -2   -0.02    0.22
   6  12  -2   -0.11    0.18
  -6  12   2    0.06    0.18
   5 -12  -2    0.03    0.16
  -5 -12   2   -0.01    0.15
  -5 -12   2    0.11    0.21
  -5 -12   2    0.27    0.18
  -5  12   2    0.03    0.19
   5  12  -2    0.14    0.19
  -5  12   2    0.27    0.21
   4 -12  -2   -0.15    0.16
  -4 -12   2   -0.01    0.18
  -4 -12   2   -0.08    0.14
  -4 -12   2    0.07    0.16
  -4  12   2    0.18    0.20
  -4  12   2   -0.01    0.18
   4  12  -2   -0.06    0.17
  -3 -12   2   -0.03    0.15
  -3 -12   2   -0.06    0.14
   3 -12  -2   -0.05    0.14
  -3 -12   2   -0.10    0.18
  -3  12   2    0.01    0.21
   3  12  -2    0.17    0.19
   3  12  -2    0.15    0.18
  -3  12   2   -0.17    0.15
  -2 -12   2    0.51    0.20
  -2 -12   2    0.40    0.21
   2 -12  -2    0.24    0.17
   2  12  -2    0.97    0.24
  -2  12   2    0.19    0.19
  -2  12   2    0.65    0.25
   2  12  -2    0.44    0.20
  -1 -12   2    1.46    0.32
  -1 -12   2    0.88    0.25
   1 -12  -2    1.54    0.31
  -1  12   2    1.07    0.28
   1  12  -2    1.54    0.28
   1  12  -2    1.33    0.32
  -1  12   2    1.59    0.31
   0 -12   2    0.42    0.20
   0 -12   2    0.61    0.29
   0 -12  -2    0.46    0.18
   0  12   2    0.36    0.19
   0  12  -2    0.31    0.19
   0  12   2    0.79    0.26
   0  12  -2    0.40    0.22
   1 -12   2   -0.29    0.16
   1 -12   2    0.43    0.21
  -1 -12  -2    0.15    0.16
  -1  12  -2    0.54    0.25
  -1  12  -2    0.36    0.20
   1  12   2    0.16    0.19
   1  12   2    0.06    0.16
   2 -12   2    0.07    0.16
  -2 -12  -2    0.10    0.15
   2 -12   2    0.25    0.22
  -2  12  -2    0.03    0.20
  -2  12  -2   -0.10    0.16
   2  12   2    0.00    0.17
   3 -12   2    0.05    0.19
   3 -12   2   -0.17    0.13
  -3 -12  -2   -0.04    0.15
  -3  12  -2   -0.03    0.16
   3  12   2   -0.25    0.14
  -3  12  -2   -0.02    0.20
   4 -12   2    0.10    0.18
  -4 -12  -2    0.04    0.15
   4 -12   2    0.05    0.21
  -4  12  -2    0.09    0.21
  -4  12  -2    0.11    0.18
   4  12   2    0.26    0.21
  -5 -12  -2    0.09    0.16
   5 -12   2    0.44    0.22
   5  12   2    0.16    0.22
  -5  12  -2   -0.03    0.23
   5  12   2    0.68    0.24
  -5  12  -2   -0.02    0.18
   6 -12   2    0.25    0.21
  -6 -12  -2    0.07    0.23
  -6 -12  -2    0.41    0.20
   6  12   2    0.30    0.23
   6  12   2    0.62    0.26
  -6  12  -2    0.00    0.20
   7 -12   2   -0.08    0.20
  -7 -12  -2   -0.07    0.19
   7  12   2    0.52    0.25
  -7  12  -2   -0.27    0.18
   7  12   2   -0.07    0.21
  -8 -12  -2    0.03    0.17
   8 -12   2   -0.26    0.18
   8  12   2    0.23    0.24
  -8  12  -2    0.03    0.21
   8  12   2    0.27    0.26
  -9 -12  -2    0.22    0.22
   9 -12   2    0.11    0.22
  -9  12  -2    0.03    0.26
   9  12   2   -0.17    0.26
   9  12   2   -0.25    0.20
   8 -13  -2   -0.24    0.23
  -8 -13   2   -0.10    0.18
  -8 -13   2   -0.09    0.18
  -8  13   2   -0.07    0.22
   8  13  -2   -0.53    0.23
   8  13  -2    0.26    0.31
  -7 -13   2   -0.11    0.16
  -7 -13   2    0.04    0.18
   7 -13  -2    0.11    0.20
  -7  13   2    0.28    0.24
   7  13  -2    0.01    0.23
   6 -13  -2    0.00    0.18
  -6 -13   2    0.20    0.19
  -6  13   2    0.00    0.20
   6  13  -2   -0.07    0.22
  -5 -13   2    0.17    0.20
   5 -13  -2    0.31    0.23
  -5  13   2    0.45    0.25
   5  13  -2    0.11    0.21
   4 -13  -2    0.11    0.21
  -4 -13   2   -0.14    0.15
  -4  13   2   -0.08    0.17
   4  13  -2   -0.05    0.18
  -3 -13   2    0.23    0.24
   3 -13  -2    0.12    0.19
  -3 -13   2   -0.25    0.15
  -3  13   2   -0.24    0.23
   3  13  -2    0.18    0.25
   3  13  -2    0.02    0.19
  -3  13   2    0.12    0.20
  -2 -13   2    1.66    0.33
   2 -13  -2    1.65    0.32
  -2 -13   2    1.09    0.35
   2  13  -2    1.56    0.35
  -2  13   2    2.24    0.39
   2  13  -2    1.84    0.35
   1 -13  -2    0.17    0.18
  -1 -13   2    0.28    0.20
  -1 -13   2    0.23    0.22
  -1  13   2    0.31    0.20
   1  13  -2    0.07    0.18
   0 -13   2    0.22    0.26
   0 -13  -2    0.15    0.18
   0 -13   2    0.13    0.19
   0  13   2   -0.09    0.18
   0  13  -2    0.35    0.23
   0  13   2    0.39    0.24
  -1 -13  -2    0.01    0.16
   1 -13   2   -0.08    0.15
   1 -13   2   -0.06    0.22
  -1  13  -2   -0.13    0.16
   1  13   2    0.11    0.19
  -1  13  -2   -0.17    0.20
   1  13   2    0.01    0.22
   2 -13   2    0.09    0.17
  -2 -13  -2    0.29    0.20
  -2  13  -2    0.03    0.24
  -2  13  -2   -0.08    0.17
   2  13   2    0.13    0.20
  -3 -13  -2   -0.06    0.16
   3 -13   2   -0.19    0.17
  -3  13  -2   -0.12    0.18
   3  13   2   -0.07    0.19
  -4 -13  -2    0.08    0.19
   4 -13   2    0.15    0.21
  -4  13  -2   -0.06    0.20
   4  13   2    0.36    0.24
  -5 -13  -2   -0.16    0.15
   5 -13   2   -0.05    0.18
  -5  13  -2   -0.11    0.19
   5  13   2   -0.13    0.19
   6 -13   2    0.17    0.22
  -6 -13  -2    0.03    0.19
   6  13   2    0.23    0.23
  -6  13  -2    0.00    0.22
  -7 -13  -2    0.20    0.21
   7 -13   2   -0.02    0.21
   7  13   2    0.11    0.26
   7  13   2    0.15    0.29
  -7  13  -2    0.33    0.26
  -8 -13  -2    0.00    0.20
   8 -13   2   -0.03    0.22
  -8  13  -2    0.06    0.29
   8  13   2    0.28    0.26
   6 -14  -2    0.30    0.24
  -6 -14   2   -0.08    0.20
  -6  14   2   -0.13    0.21
   6  14  -2   -0.22    0.24
  -5 -14   2    0.04    0.20
   5 -14  -2    0.10    0.20
  -5  14   2    0.23    0.26
   5  14  -2    0.01    0.21
  -4 -14   2    0.16    0.22
   4 -14  -2    0.26    0.22
   4  14  -2    0.51    0.26
  -4  14   2    0.02    0.22
  -3 -14   2    0.00    0.17
   3 -14  -2    0.15    0.21
   3  14  -2    0.01    0.22
  -3  14   2   -0.02    0.19
  -2 -14   2   -0.14    0.20
   2 -14  -2    0.23    0.22
   2  14  -2    0.59    0.26
  -2  14   2    0.19    0.25
   2  14  -2    0.19    0.27
   1 -14  -2    0.05    0.18
  -1 -14   2   -0.01    0.19
   1  14  -2   -0.19    0.22
  -1  14   2   -0.21    0.19
   0 -14   2   -0.23    0.17
   0 -14  -2   -0.22    0.16
   0  14   2    0.12    0.21
   0  14  -2    0.14    0.23
  -1 -14  -2   -0.05    0.18
   1 -14   2    0.19    0.21
  -1  14  -2    0.18    0.22
   1  14   2   -0.03    0.21
  -2 -14  -2    0.48    0.24
   2 -14   2    0.23    0.22
  -2  14  -2   -0.10    0.23
   2  14   2    0.39    0.24
   3 -14   2   -0.09    0.19
  -3 -14  -2   -0.16    0.17
   3  14   2   -0.01    0.21
  -3  14  -2   -0.01    0.19
   4 -14   2   -0.05    0.24
  -4 -14  -2    0.15    0.19
   4  14   2   -0.07    0.23
  -4  14  -2   -0.10    0.20
   5 -14   2   -0.05    0.21
  -5 -14  -2   -0.15    0.19
   5  14   2    0.13    0.24
  -5  14  -2    0.08    0.25
  -3 -15   2    0.25    0.23
   3 -15  -2   -0.09    0.22
  -3  15   2   -0.28    0.23
  -2 -15   2    0.34    0.26
   2 -15  -2    0.07    0.21
  -2  15   2    0.28    0.26
   1 -15  -2   -0.06    0.20
  -1 -15   2   -0.29    0.20
  -1  15   2    0.16    0.30
   1  15  -2   -0.19    0.23
   0 -15  -2    0.19    0.25
   0 -15   2    0.64    0.29
   0  15  -2   -0.12    0.21
   1 -15   2    0.25    0.25
  -1 -15  -2    0.05    0.23
  -1  15  -2   -0.03    0.24
   2 -15   2   -0.05    0.21
  -2 -15  -2    0.02    0.22
   2  15   2   -0.03    0.26
  -2  15  -2   -0.10    0.23
  16   0  -3    0.41    0.25
 -16   0   3   -0.03    0.19
  16   0  -3   -0.20    0.19
 -15   0   3    0.16    0.18
  15   0  -3   -0.15    0.17
  15   0  -3    0.37    0.23
  14   0  -3    0.00    0.22
 -14   0   3   -0.29    0.17
  14   0  -3   -0.27    0.19
  14   0  -3    0.07    0.16
  14   0  -3    0.05    0.18
  13   0  -3    1.84    0.35
  13   0  -3    2.36    0.35
  13   0  -3    1.30    0.29
  13   0  -3    1.56    0.33
 -13   0   3    1.65    0.32
  12   0  -3    0.25    0.18
 -12   0   3   -0.04    0.13
  12   0  -3   -0.03    0.11
  12   0  -3   -0.12    0.15
  12   0  -3   -0.04    0.15
  11   0  -3   -0.13    0.10
  11   0  -3    0.01    0.11
 -11   0   3    0.12    0.13
  11   0  -3   -0.04    0.13
  11   0  -3    0.06    0.14
  11   0  -3    0.12    0.14
 -10   0   3   -0.10    0.09
  10   0  -3    0.00    0.10
  10   0  -3   -0.17    0.11
 -10   0   3   -0.14    0.08
  10   0  -3   -0.16    0.08
  10   0  -3    0.11    0.12
  10   0  -3   -0.04    0.11
  -9   0   3   -0.03    0.08
   9   0  -3    0.03    0.09
   9   0  -3   -0.05    0.05
  -9   0   3    0.03    0.07
   9   0  -3    0.05    0.09
   9   0  -3   -0.01    0.08
   9   0  -3    0.07    0.11
   9   0  -3    0.22    0.12
   9   0  -3    0.01    0.09
   9   0  -3   -0.01    0.09
   8   0  -3    0.10    0.08
   8   0  -3    0.02    0.08
   8   0  -3   -0.01    0.07
   8   0  -3    0.08    0.07
  -8   0   3   -0.05    0.06
   8   0  -3    0.08    0.08
   8   0  -3    0.15    0.09
   8   0  -3    0.02    0.07
   8   0  -3    0.08    0.09
   7   0  -3    1.21    0.17
   7   0  -3    1.06    0.17
   7   0  -3    0.94    0.16
   7   0  -3    1.43    0.19
  -7   0   3    1.55    0.18
   7   0  -3    1.08    0.18
   7   0  -3    1.23    0.17
   7   0  -3    1.39    0.19
   7   0  -3    1.68    0.20
   6   0  -3   -0.02    0.05
   6   0  -3    0.02    0.06
  -6   0   3    0.03    0.05
   6   0  -3    0.00    0.05
   6   0  -3   -0.02    0.04
   6   0  -3   -0.08    0.04
   6   0  -3    0.00    0.06
   6   0  -3    0.04    0.06
   6   0  -3    0.08    0.06
   5   0  -3    0.07    0.05
   5   0  -3    0.09    0.06
   5   0  -3    0.02    0.06
   5   0  -3    0.11    0.05
   5   0  -3    0.01    0.06
   5   0  -3    0.05    0.05
   5   0  -3    0.07    0.06
   5   0  -3    0.06    0.06
   4   0  -3    0.00    0.04
  -4   0   3    0.01    0.03
   4   0  -3    0.01    0.04
   3   0  -3  302.60   20.93
  -3   0   3  263.58   20.91
   2   0  -3   -0.01    0.02
  -2   0   3    0.01    0.02
   2   0  -3    0.00    0.02
   1   0  -3  396.08   30.88
  -1   0   3  438.26   30.85
   0   0   3   -0.03    0.02
   0   0  -3   -0.02    0.02
  -1   0  -3    0.27    0.05
   1   0   3    0.31    0.06
  -2   0  -3    0.04    0.04
   2   0   3   -0.01    0.04
   3   0   3    4.18    0.34
   3   0   3    3.53    0.32
  -3   0  -3    3.72    0.31
   3   0   3    4.09    0.33
   3   0   3    3.84    0.33
   4   0   3    0.03    0.05
   4   0   3   -0.04    0.04
  -4   0  -3   -0.04    0.03
   4   0   3    0.09    0.06
   4   0   3   -0.01    0.05
   4   0   3   -0.01    0.05
   5   0   3   11.22    0.89
   5   0   3   11.67    0.88
   5   0   3   10.96    0.89
   5   0   3   12.28    0.90
   5   0   3   10.75    0.90
  -5   0  -3   10.40    0.86
   6   0   3    0.02    0.07
   6   0   3   -0.03    0.06
   6   0   3   -0.06    0.05
   6   0   3   -0.08    0.05
   6   0   3    0.04    0.07
  -6   0  -3   -0.01    0.05
   6   0   3    0.05    0.07
   7   0   3    8.45    0.72
   7   0   3    8.44    0.74
   7   0   3    8.42    0.70
   7   0   3    7.97    0.72
  -7   0  -3    8.52    0.69
   7   0   3    9.01    0.73
   8   0   3   -0.03    0.09
   8   0   3   -0.03    0.07
   8   0   3   -0.07    0.08
   8   0   3    0.00    0.08
   8   0   3    0.00    0.09
   9   0   3   -0.04    0.08
   9   0   3    0.13    0.12
   9   0   3   -0.19    0.08
   9   0   3   -0.06    0.10
   9   0   3   -0.04    0.11
  10   0   3    0.08    0.14
  10   0   3   -0.04    0.13
  10   0   3    0.20    0.15
  10   0   3   -0.06    0.11
  10   0   3   -0.10    0.07
  11   0   3    0.66    0.21
  11   0   3    0.77    0.21
  11   0   3    0.62    0.23
  11   0   3    0.57    0.20
  12   0   3   -0.19    0.14
  12   0   3    0.00    0.16
  12   0   3   -0.17    0.14
  12   0   3    0.05    0.20
  13   0   3   -0.23    0.15
  13   0   3   -0.07    0.17
  13   0   3   -0.02    0.20
  13   0   3    0.30    0.24
  14   0   3    0.06    0.19
  14   0   3   -0.16    0.20
  14   0   3   -0.13    0.20
  15   0   3    0.10    0.27
  15   0   3    0.18    0.22
  15   0   3    0.31    0.26
 -16  -1   3    0.10    0.21
  16  -1  -3    0.36    0.24
  16  -1  -3    0.01    0.23
  16   1  -3    0.28    0.29
  16   1  -3    0.11    0.21
  16   1  -3    0.61    0.27
  15  -1  -3    0.42    0.22
 -15  -1   3    0.53    0.23
  15  -1  -3    0.10    0.21
  15   1  -3    0.37    0.23
  15   1  -3    0.03    0.17
  15   1  -3    0.78    0.27
  14  -1  -3    0.03    0.21
  14  -1  -3    0.03    0.17
 -14  -1   3    0.25    0.19
 -14  -1   3    0.01    0.18
  14  -1  -3    0.20    0.21
  14   1  -3    0.43    0.21
  14   1  -3    0.04    0.16
 -14   1   3    0.23    0.18
  14   1  -3   -0.16    0.16
  14   1  -3    0.14    0.21
 -13  -1   3    0.07    0.12
  13  -1  -3    0.00    0.15
  13  -1  -3    0.32    0.21
 -13  -1   3    0.00    0.13
  13  -1  -3   -0.07    0.17
  13  -1  -3   -0.07    0.15
  13   1  -3   -0.01    0.15
  13   1  -3   -0.03    0.16
  13   1  -3    0.11    0.19
 -13   1   3   -0.04    0.16
  13   1  -3    0.01    0.14
  13   1  -3    0.26    0.17
  12  -1  -3    0.01    0.15
  12  -1  -3    0.08    0.14
  12  -1  -3    0.12    0.14
  12  -1  -3    0.08    0.14
 -12  -1   3   -0.22    0.13
  12   1  -3    0.15    0.15
  12   1  -3    0.01    0.13
  12   1  -3   -0.11    0.16
  12   1  -3   -0.01    0.16
  12   1  -3    0.42    0.17
  11  -1  -3    0.13    0.13
 -11  -1   3    0.12    0.12
  11  -1  -3    0.04    0.14
  11  -1  -3    0.04    0.14
  11  -1  -3    0.17    0.15
  11   1  -3   -0.19    0.11
  11   1  -3    0.03    0.14
  11   1  -3   -0.05    0.10
  11   1  -3   -0.02    0.12
  11   1  -3    0.05    0.11
 -10  -1   3   -0.05    0.09
  10  -1  -3    0.14    0.12
  10  -1  -3    0.12    0.12
  10  -1  -3   -0.13    0.09
  10  -1  -3   -0.06    0.10
  10  -1  -3   -0.07    0.11
  10   1  -3    0.19    0.13
  10   1  -3   -0.01    0.12
 -10   1   3   -0.05    0.10
  10   1  -3    0.07    0.11
  10   1  -3    0.07    0.10
  10   1  -3   -0.08    0.10
 -10   1   3   -0.04    0.08
  10   1  -3    0.02    0.12
   9  -1  -3    1.18    0.22
   9  -1  -3    1.65    0.23
  -9  -1   3    0.94    0.19
   9  -1  -3    1.16    0.23
   9  -1  -3    1.78    0.25
   9  -1  -3    1.36    0.20
   9  -1  -3    1.31    0.21
   9  -1  -3    1.28    0.20
  -9  -1   3    1.90    0.22
   9   1  -3    1.94    0.27
   9   1  -3    1.38    0.22
   9   1  -3    1.19    0.22
  -9   1   3    1.39    0.20
   9   1  -3    1.33    0.22
   9   1  -3    1.92    0.25
  -9   1   3    1.70    0.24
   9   1  -3    1.72    0.25
   8  -1  -3    0.30    0.10
  -8  -1   3    0.37    0.12
   8  -1  -3    0.56    0.12
   8  -1  -3    0.73    0.15
   8  -1  -3    0.52    0.13
   8  -1  -3    0.62    0.14
  -8  -1   3    0.65    0.12
   8  -1  -3    0.71    0.14
   8  -1  -3    0.41    0.11
   8  -1  -3    0.58    0.13
   8   1  -3    0.35    0.11
   8   1  -3    0.49    0.14
  -8   1   3    0.58    0.11
  -8   1   3    0.32    0.11
   8   1  -3    0.78    0.15
   8   1  -3    0.48    0.12
   8   1  -3    0.37    0.12
   8   1  -3    0.60    0.15
   7  -1  -3   29.48    2.20
  -7  -1   3   26.51    2.18
   7  -1  -3   28.41    2.21
   7  -1  -3   28.79    2.19
   7  -1  -3   28.34    2.18
   7  -1  -3   29.59    2.20
   7  -1  -3   32.49    2.22
  -7  -1   3   27.68    2.20
   7  -1  -3   29.27    2.20
   7  -1  -3   26.84    2.19
  -7   1   3   28.49    2.19
  -7   1   3   30.63    2.20
   7   1  -3   28.73    2.21
   7   1  -3   28.69    2.20
   7   1  -3   28.07    2.21
   7   1  -3   31.64    2.21
   7   1  -3   28.07    2.19
   6  -1  -3    2.93    0.27
   6  -1  -3    3.48    0.29
   6  -1  -3    2.57    0.26
  -6  -1   3    2.25    0.26
   6  -1  -3    3.07    0.28
   6  -1  -3    2.98    0.27
   6  -1  -3    2.93    0.27
   6  -1  -3    2.76    0.28
   6  -1  -3    3.06    0.30
   6   1  -3    3.42    0.27
   6   1  -3    2.99    0.28
  -6   1   3    3.03    0.28
   6   1  -3    3.09    0.29
   6   1  -3    3.20    0.28
   6   1  -3    3.07    0.29
   6   1  -3    2.71    0.27
   6   1  -3    2.95    0.28
   6   1  -3    2.37    0.26
   5  -1  -3   43.47    3.02
   5  -1  -3   39.90    3.01
   5  -1  -3   46.09    3.02
   5  -1  -3   34.61    3.02
   5  -1  -3   39.40    3.02
  -5  -1   3   39.81    3.02
   5  -1  -3   43.59    3.03
   5  -1  -3   43.56    3.02
  -5   1   3   43.93    3.03
   5   1  -3   40.40    3.03
   5   1  -3   33.09    3.02
   5   1  -3   33.67    3.01
   5   1  -3   41.24    3.02
   5   1  -3   42.05    3.02
  -4  -1   3    8.43    0.62
   4  -1  -3    8.53    0.62
   4  -1  -3    6.49    0.62
   4  -1  -3    7.83    0.62
   4   1  -3    7.75    0.62
  -4   1   3    6.85    0.62
   4   1  -3    7.92    0.62
   4   1  -3    7.75    0.63
   4   1  -3    9.36    0.64
   4   1  -3    8.15    0.62
   4   1  -3    7.60    0.62
  -3  -1   3    6.89    0.52
   3  -1  -3    7.59    0.53
   3  -1  -3    6.05    0.51
   3   1  -3    6.43    0.52
   3   1  -3    6.03    0.51
   2  -1  -3   20.49    1.56
  -2  -1   3   18.59    1.54
   2   1  -3   22.88    1.55
   1  -1  -3  127.27    9.01
  -1  -1   3  126.46    9.00
   1   1  -3  111.03    9.01
   0  -1  -3   16.80    1.24
   0  -1   3   17.34    1.25
   0   1  -3   15.29    1.25
   0   1   3   16.61    1.23
   1  -1   3  129.42    9.44
  -1  -1  -3  123.69    9.42
  -1   1  -3  123.06    9.44
   1   1   3  133.43    9.43
   2  -1   3   27.33    2.10
  -2  -1  -3   26.37    2.07
  -2   1  -3   28.25    2.09
   2   1   3   29.69    2.10
   3  -1   3   31.54    2.44
  -3  -1  -3   33.30    2.41
   3  -1   3   30.46    2.43
   3  -1   3   33.07    2.44
   3  -1   3   32.35    2.44
   3   1   3   33.56    2.44
   3   1   3   31.06    2.43
  -3   1  -3   33.92    2.43
   3   1   3   33.34    2.44
   3   1   3   31.79    2.44
   3   1   3   31.16    2.43
   4  -1   3   41.72    3.08
   4  -1   3   41.85    3.08
  -4  -1  -3   42.23    3.05
   4  -1   3   39.45    3.08
   4   1   3   37.26    3.08
   4   1   3   41.69    3.08
   4   1   3   43.10    3.08
   4   1   3   41.00    3.09
   4   1   3   41.60    3.09
  -4   1  -3   39.27    3.07
   4   1   3   41.27    3.08
   5  -1   3    3.33    0.31
   5  -1   3    3.53    0.33
  -5  -1  -3    3.76    0.29
   5  -1   3    3.68    0.33
   5  -1   3    3.31    0.33
   5  -1   3    3.48    0.35
   5   1   3    3.22    0.31
  -5   1  -3    3.92    0.32
   5   1   3    3.36    0.33
   5   1   3    3.27    0.33
   5   1   3    3.48    0.32
   5   1   3    3.98    0.35
   5   1   3    3.66    0.33
   6  -1   3    0.31    0.09
   6  -1   3    0.38    0.11
   6  -1   3    0.45    0.11
  -6  -1  -3    0.35    0.07
   6  -1   3    0.29    0.12
   6  -1   3    0.60    0.13
   6   1   3    0.51    0.11
   6   1   3    0.10    0.06
   6   1   3    0.12    0.09
   6   1   3    0.51    0.14
  -6   1  -3    0.39    0.10
   6   1   3    0.33    0.10
   6   1   3    0.46    0.12
   7  -1   3    0.79    0.17
   7  -1   3    0.72    0.13
   7  -1   3    0.58    0.15
   7  -1   3    0.41    0.15
   7  -1   3    0.78    0.17
   7   1   3    0.74    0.17
   7   1   3    0.99    0.17
  -7   1  -3    0.82    0.14
   7   1   3    0.57    0.15
   7   1   3    0.64    0.15
   7   1   3    0.60    0.16
   8  -1   3    0.17    0.09
   8  -1   3    0.32    0.13
   8  -1   3   -0.04    0.10
   8  -1   3    0.16    0.11
   8  -1   3    0.12    0.11
   8   1   3    0.05    0.10
   8   1   3    0.21    0.12
   8   1   3   -0.10    0.08
   8   1   3   -0.17    0.09
  -8   1  -3    0.07    0.10
   8   1   3   -0.02    0.07
   9  -1   3    0.66    0.19
   9  -1   3    0.82    0.22
   9  -1   3    0.99    0.21
   9  -1   3    1.24    0.24
   9   1   3    0.99    0.22
   9   1   3    0.83    0.21
   9   1   3    1.07    0.22
   9   1   3    0.47    0.18
   9   1   3    0.99    0.20
  10  -1   3    1.01    0.23
  10  -1   3    0.50    0.19
  10  -1   3    0.99    0.22
  10  -1   3    0.76    0.21
  10   1   3    0.32    0.16
  10   1   3    0.23    0.17
  10   1   3    0.64    0.20
  10   1   3    0.61    0.19
  10   1   3    0.78    0.20
  11  -1   3    2.57    0.38
  11  -1   3    2.05    0.36
  11  -1   3    2.36    0.40
  11  -1   3    2.98    0.41
  11   1   3    2.50    0.39
  11   1   3    2.45    0.38
  11   1   3    2.66    0.37
  11   1   3    3.13    0.42
  11   1   3    2.09    0.37
  12  -1   3    0.14    0.16
  12  -1   3    0.03    0.16
  12  -1   3   -0.12    0.17
 -12  -1  -3   -0.21    0.15
  12  -1   3   -0.07    0.17
  12   1   3   -0.06    0.16
  12   1   3   -0.23    0.16
  12   1   3   -0.28    0.15
  12   1   3    0.02    0.16
 -13  -1  -3    0.51    0.27
  13  -1   3    0.55    0.29
  13  -1   3    0.87    0.28
  13  -1   3    0.19    0.23
  13  -1   3    0.65    0.25
  13   1   3    0.27    0.21
  13   1   3    0.62    0.27
  13   1   3    0.74    0.28
  13   1   3    0.68    0.26
  14  -1   3    0.26    0.23
  14  -1   3   -0.33    0.18
  14  -1   3   -0.01    0.20
  14   1   3   -0.08    0.18
  14   1   3   -0.03    0.23
  14   1   3   -0.09    0.19
  15  -1   3   -0.09    0.19
 -15  -1  -3   -0.18    0.18
  15  -1   3   -0.18    0.19
  15   1   3   -0.04    0.25
  15   1   3    0.05    0.20
  15   1   3    0.21    0.23
 -16  -2   3    0.05    0.19
  16  -2  -3   -0.14    0.19
  16   2  -3   -0.06    0.19
  16   2  -3   -0.27    0.22
  16   2  -3    0.16    0.24
  15  -2  -3    0.16    0.25
  15  -2  -3   -0.14    0.20
 -15  -2   3   -0.21    0.14
  15   2  -3    0.03    0.18
  15   2  -3   -0.05    0.17
  15   2  -3    0.38    0.24
  14  -2  -3    0.18    0.16
  14  -2  -3    0.06    0.22
 -14  -2   3    0.07    0.16
 -14  -2   3    0.27    0.22
  14  -2  -3   -0.01    0.19
  14   2  -3   -0.22    0.13
  14   2  -3    0.12    0.18
  14   2  -3    0.00    0.20
 -14   2   3   -0.08    0.19
  14   2  -3    0.03    0.16
  14   2  -3   -0.22    0.16
  13  -2  -3   -0.22    0.14
  13  -2  -3    0.18    0.19
  13  -2  -3   -0.07    0.14
 -13  -2   3   -0.27    0.11
 -13  -2   3    0.20    0.19
  13   2  -3    0.07    0.16
  13   2  -3   -0.26    0.16
  13   2  -3    0.27    0.21
  13   2  -3   -0.13    0.17
  13   2  -3    0.11    0.16
 -12  -2   3    1.05    0.25
  12  -2  -3    0.63    0.22
  12  -2  -3    1.53    0.27
 -12  -2   3    1.10    0.23
  12  -2  -3    1.27    0.26
  12   2  -3    1.30    0.27
  12   2  -3    0.70    0.23
  12   2  -3    0.68    0.22
  12   2  -3    1.09    0.24
  12   2  -3    0.91    0.26
 -11  -2   3    0.65    0.20
  11  -2  -3    0.91    0.21
 -11  -2   3    0.36    0.15
  11  -2  -3    0.31    0.17
  11  -2  -3    0.57    0.19
  11   2  -3    0.41    0.16
  11   2  -3    0.67    0.19
  11   2  -3    0.95    0.23
  11   2  -3    0.41    0.17
  11   2  -3    0.33    0.16
 -11   2   3    0.71    0.20
  11   2  -3    0.37    0.18
  10  -2  -3    0.01    0.13
  10  -2  -3   -0.09    0.10
 -10  -2   3    0.22    0.13
  10  -2  -3    0.02    0.10
 -10  -2   3    0.07    0.10
  10  -2  -3    0.20    0.13
  10  -2  -3    0.20    0.12
  10   2  -3   -0.06    0.12
 -10   2   3   -0.03    0.10
  10   2  -3    0.17    0.13
  10   2  -3    0.13    0.12
 -10   2   3    0.00    0.10
  10   2  -3    0.17    0.13
  10   2  -3   -0.04    0.11
  10   2  -3    0.26    0.14
  -9  -2   3    0.58    0.15
   9  -2  -3    0.25    0.12
   9  -2  -3    0.20    0.13
   9  -2  -3    0.14    0.12
   9  -2  -3    0.19    0.12
   9  -2  -3    0.40    0.12
  -9  -2   3    0.35    0.14
   9   2  -3    0.36    0.14
   9   2  -3    0.40    0.15
  -9   2   3    0.16    0.11
   9   2  -3    0.44    0.14
   9   2  -3    0.21    0.12
   9   2  -3    0.15    0.09
   9   2  -3    0.11    0.10
  -9   2   3    0.28    0.11
   8  -2  -3    3.25    0.32
   8  -2  -3    3.18    0.37
   8  -2  -3    3.55    0.37
  -8  -2   3    2.96    0.35
   8  -2  -3    3.66    0.39
  -8  -2   3    3.13    0.30
   8  -2  -3    3.25    0.35
  -8  -2   3    2.98    0.35
   8  -2  -3    3.37    0.32
   8   2  -3    3.52    0.39
   8   2  -3    3.35    0.38
   8   2  -3    3.54    0.36
   8   2  -3    2.87    0.35
   8   2  -3    3.42    0.37
  -8   2   3    3.11    0.36
   8   2  -3    2.84    0.30
   8   2  -3    3.04    0.34
  -8   2   3    3.15    0.31
  -8   2   3    3.57    0.29
   8   2  -3    3.46    0.37
   7  -2  -3    0.28    0.09
  -7  -2   3    0.25    0.09
   7  -2  -3    0.09    0.07
   7  -2  -3    0.01    0.05
   7  -2  -3    0.27    0.09
  -7  -2   3    0.28    0.09
   7  -2  -3    0.20    0.09
   7  -2  -3    0.35    0.10
   7  -2  -3   -0.03    0.05
   7  -2  -3    0.14    0.09
  -7   2   3    0.10    0.07
   7   2  -3    0.24    0.10
   7   2  -3    0.12    0.07
  -7   2   3    0.31    0.10
   7   2  -3    0.49    0.12
   7   2  -3    0.25    0.10
   7   2  -3    0.37    0.11
   7   2  -3    0.37    0.09
   7   2  -3    0.30    0.10
   7   2  -3    0.00    0.05
  -7   2   3    0.31    0.07
   6  -2  -3    8.63    0.67
   6  -2  -3    8.39    0.67
   6  -2  -3    8.78    0.66
  -6  -2   3    8.96    0.67
   6  -2  -3    8.75    0.65
  -6  -2   3    7.61    0.65
   6  -2  -3    6.82    0.65
   6   2  -3    6.74    0.64
  -6   2   3    8.37    0.65
   6   2  -3    8.06    0.67
   6   2  -3    8.39    0.67
  -6   2   3    7.61    0.66
   6   2  -3    6.41    0.65
   6   2  -3    9.97    0.69
  -6   2   3    7.89    0.63
   6   2  -3    7.97    0.66
   6   2  -3    8.89    0.67
  -5  -2   3   15.79    1.29
   5  -2  -3   15.87    1.27
   5  -2  -3   16.94    1.28
   5  -2  -3   17.47    1.27
   5  -2  -3   15.41    1.29
   5  -2  -3   16.90    1.28
  -5  -2   3   17.98    1.28
   5  -2  -3   17.95    1.29
   5   2  -3   17.03    1.29
  -5   2   3   16.55    1.29
   5   2  -3   16.23    1.29
   5   2  -3   16.62    1.27
  -5   2   3   15.92    1.28
  -5   2   3   16.70    1.28
   5   2  -3   15.18    1.29
   5   2  -3   16.73    1.29
   5   2  -3   16.69    1.29
   5   2  -3   18.04    1.30
  -4  -2   3    2.02    0.21
  -4  -2   3    2.39    0.23
  -4  -2   3    2.36    0.22
   4  -2  -3    2.72    0.24
   4  -2  -3    2.37    0.22
   4  -2  -3    2.41    0.23
   4   2  -3    3.05    0.23
  -4   2   3    1.97    0.22
   4   2  -3    2.03    0.24
   4   2  -3    2.30    0.22
   4   2  -3    2.36    0.23
   4   2  -3    2.84    0.24
   4   2  -3    2.31    0.25
   4   2  -3    3.36    0.26
  -4   2   3    2.15    0.23
   3  -2  -3  154.93   10.77
  -3  -2   3  140.13   10.76
   3  -2  -3  142.98   10.76
  -3  -2   3  137.61   10.76
   3   2  -3  162.82   10.77
   3   2  -3  145.43   10.76
  -3   2   3  125.45   10.75
  -3   2   3  150.26   10.77
   3   2  -3  132.16   10.76
   3   2  -3  161.60   10.77
   2  -2  -3   35.98    2.61
  -2  -2   3   32.62    2.61
  -2   2   3   37.27    2.61
   2   2  -3   33.49    2.61
   1  -2  -3   19.28    1.44
  -1  -2   3   15.99    1.44
   1   2  -3   22.21    1.45
  -1   2   3   19.26    1.44
   0  -2   3  103.16    7.78
   0  -2  -3  101.80    7.77
   0   2   3  108.85    7.76
   0   2  -3  105.55    7.78
   1  -2   3   61.48    4.33
  -1  -2  -3   55.70    4.31
  -1  -2  -3   59.78    4.31
   1   2   3   53.21    4.32
  -1   2  -3   60.52    4.33
  -2  -2  -3    4.20    0.34
   2  -2   3    4.72    0.37
   2  -2   3    4.70    0.38
   2  -2   3    4.23    0.37
   2   2   3    4.64    0.37
   2   2   3    4.05    0.37
  -2   2  -3    4.63    0.38
   2   2   3    4.69    0.38
   2   2   3    4.42    0.37
   3  -2   3    3.49    0.32
   3  -2   3    3.76    0.32
   3  -2   3    3.50    0.32
   3  -2   3    3.91    0.34
  -3   2  -3    3.97    0.33
   3   2   3    3.85    0.33
   3   2   3    4.03    0.33
   3   2   3    3.53    0.32
   3   2   3    3.44    0.32
   3   2   3    3.51    0.33
   3   2   3    3.70    0.32
   4  -2   3    2.96    0.29
   4  -2   3    3.14    0.30
   4  -2   3    3.06    0.30
   4  -2   3    2.80    0.30
  -4   2  -3    3.24    0.28
   4   2   3    3.80    0.32
   4   2   3    2.99    0.29
  -4   2  -3    3.33    0.30
   4   2   3    3.21    0.29
   4   2   3    3.33    0.30
   4   2   3    3.54    0.31
   4   2   3    3.21    0.30
   5  -2   3    8.75    0.71
   5  -2   3    8.93    0.73
   5  -2   3    8.47    0.70
   5  -2   3    8.97    0.72
  -5   2  -3    8.84    0.71
   5   2   3    9.12    0.72
   5   2   3    8.18    0.71
  -5   2  -3    8.21    0.69
   5   2   3    8.59    0.71
   5   2   3    8.48    0.72
   5   2   3    8.50    0.72
   5   2   3    9.31    0.70
   6  -2   3    0.37    0.12
   6  -2   3    0.40    0.11
   6  -2   3    0.23    0.09
   6  -2   3    0.25    0.10
   6  -2   3    0.15    0.07
   6   2   3    0.01    0.08
  -6   2  -3    0.27    0.08
   6   2   3    0.22    0.11
  -6   2  -3    0.29    0.09
   6   2   3    0.34    0.11
   6   2   3    0.22    0.09
   6   2   3    0.20    0.10
   6   2   3    0.36    0.11
   7  -2   3    3.86    0.41
   7  -2   3    3.72    0.40
   7  -2   3    3.22    0.41
   7  -2   3    3.30    0.38
   7   2   3    3.47    0.40
   7   2   3    3.18    0.40
  -7   2  -3    3.75    0.35
   7   2   3    3.93    0.43
   7   2   3    3.53    0.36
   7   2   3    3.58    0.39
  -7   2  -3    3.58    0.33
   7   2   3    3.63    0.40
   8  -2   3    3.48    0.37
   8  -2   3    2.88    0.37
   8  -2   3    2.31    0.37
   8  -2   3    3.45    0.39
   8   2   3    2.55    0.36
  -8   2  -3    2.78    0.34
   8   2   3    3.02    0.33
   8   2   3    3.27    0.37
   8   2   3    2.89    0.37
   8   2   3    2.59    0.35
   8   2   3    3.27    0.39
   9  -2   3    1.80    0.26
   9  -2   3    1.07    0.23
   9  -2   3    1.35    0.24
   9  -2   3    1.02    0.24
  -9   2  -3    1.07    0.21
   9   2   3    1.59    0.25
   9   2   3    1.46    0.27
   9   2   3    1.13    0.23
   9   2   3    0.92    0.22
   9   2   3    1.52    0.28
  10  -2   3    0.04    0.12
  10  -2   3    0.01    0.16
 -10  -2  -3    0.04    0.13
  10  -2   3    0.08    0.14
  10  -2   3    0.34    0.15
  10   2   3   -0.06    0.11
  10   2   3    0.20    0.14
  10   2   3   -0.07    0.11
  10   2   3   -0.17    0.11
  10   2   3   -0.01    0.08
  11  -2   3   -0.11    0.17
  11  -2   3    0.30    0.17
  11  -2   3    0.06    0.15
  11  -2   3   -0.01    0.14
 -11  -2  -3   -0.20    0.13
  11   2   3    0.04    0.14
  11   2   3    0.17    0.17
  11   2   3    0.21    0.15
  11   2   3    0.01    0.16
  11   2   3   -0.10    0.14
  12  -2   3    0.11    0.18
  12  -2   3    0.17    0.21
 -12  -2  -3   -0.03    0.14
 -12  -2  -3    0.35    0.19
  12  -2   3   -0.21    0.13
  12  -2   3    0.11    0.17
  12   2   3    0.01    0.16
  12   2   3    0.19    0.23
  12   2   3   -0.12    0.16
  12   2   3    0.40    0.21
  12   2   3    0.01    0.18
  13  -2   3    0.32    0.28
 -13  -2  -3    0.33    0.21
  13  -2   3   -0.09    0.18
  13  -2   3   -0.05    0.20
  13   2   3    0.15    0.20
  13   2   3   -0.03    0.17
  13   2   3    0.21    0.21
  14  -2   3   -0.02    0.19
 -14  -2  -3    0.24    0.18
  14  -2   3    0.01    0.21
  14   2   3    0.27    0.25
  14   2   3   -0.26    0.18
  14   2   3   -0.03    0.18
  15  -2   3   -0.14    0.24
 -15  -2  -3    0.10    0.21
  15  -2   3    0.10    0.25
  15   2   3    0.24    0.25
  15   2   3   -0.12    0.18
  15   2   3    0.15    0.24
 -16  -3   3   -0.17    0.18
  16  -3  -3   -0.14    0.21
 -16  -3   3   -0.19    0.21
  16   3  -3   -0.10    0.22
  16   3  -3   -0.17    0.19
  16   3  -3    0.03    0.22
  15  -3  -3    0.88    0.29
 -15  -3   3    1.46    0.30
  15   3  -3    0.42    0.24
  15   3  -3    0.59    0.25
  15   3  -3    0.48    0.25
  15   3  -3    0.23    0.24
  14  -3  -3    0.21    0.19
 -14  -3   3    0.09    0.21
 -14  -3   3    0.33    0.19
  14  -3  -3    0.08    0.22
  14   3  -3    0.33    0.21
  14   3  -3    0.30    0.19
  14   3  -3    0.28    0.27
  14   3  -3    0.53    0.21
  14   3  -3   -0.08    0.22
  13  -3  -3   -0.04    0.15
  13  -3  -3    0.34    0.19
 -13  -3   3    0.23    0.16
  13  -3  -3    0.15    0.20
 -13  -3   3    0.29    0.21
  13   3  -3    0.31    0.18
  13   3  -3    0.31    0.19
  13   3  -3    0.20    0.19
  13   3  -3    0.13    0.20
  13   3  -3    0.26    0.19
  12  -3  -3   -0.17    0.17
  12  -3  -3   -0.10    0.13
 -12  -3   3    0.22    0.14
 -12  -3   3   -0.12    0.15
  12  -3  -3   -0.06    0.13
  12   3  -3   -0.12    0.15
  12   3  -3    0.08    0.17
  12   3  -3    0.19    0.17
  12   3  -3   -0.06    0.13
  12   3  -3   -0.06    0.14
  12   3  -3    0.00    0.13
 -11  -3   3    0.48    0.17
  11  -3  -3    0.53    0.18
  11  -3  -3    0.68    0.19
 -11  -3   3    0.45    0.18
  11  -3  -3    0.74    0.21
 -11   3   3    0.87    0.22
 -11   3   3    0.91    0.20
  11   3  -3    0.78    0.20
  11   3  -3    0.47    0.18
  11   3  -3    1.29    0.25
  11   3  -3    0.67    0.20
  11   3  -3    0.67    0.21
  11   3  -3    0.43    0.19
 -10  -3   3    0.66    0.16
 -10  -3   3    0.56    0.18
  10  -3  -3    0.60    0.17
  10  -3  -3    0.56    0.16
  10  -3  -3    0.13    0.14
  10  -3  -3    0.82    0.19
  10   3  -3    0.37    0.17
 -10   3   3    0.23    0.13
  10   3  -3    0.72    0.19
  10   3  -3    0.59    0.19
  10   3  -3    0.65    0.17
  10   3  -3    0.67    0.18
 -10   3   3    0.47    0.17
  10   3  -3    0.68    0.17
  -9  -3   3    1.95    0.28
   9  -3  -3    2.10    0.29
   9  -3  -3    2.38    0.29
   9  -3  -3    2.47    0.30
   9  -3  -3    1.80    0.26
  -9  -3   3    1.74    0.26
   9   3  -3    1.73    0.27
  -9   3   3    1.77    0.26
   9   3  -3    1.61    0.25
   9   3  -3    2.09    0.30
   9   3  -3    1.90    0.29
  -9   3   3    1.75    0.28
   9   3  -3    1.65    0.27
   9   3  -3    1.46    0.25
   8  -3  -3    0.63    0.13
   8  -3  -3    0.53    0.13
  -8  -3   3    0.36    0.13
   8  -3  -3    0.21    0.11
  -8  -3   3    0.19    0.10
   8  -3  -3    0.49    0.13
   8   3  -3    0.23    0.11
   8   3  -3    0.33    0.13
  -8   3   3    0.38    0.12
   8   3  -3    0.37    0.12
   8   3  -3    0.41    0.13
   8   3  -3    0.82    0.17
   8   3  -3    0.61    0.15
  -8   3   3    0.50    0.13
   7  -3  -3    5.99    0.49
   7  -3  -3    5.87    0.47
  -7  -3   3    5.21    0.49
   7  -3  -3    5.82    0.51
   7  -3  -3    5.34    0.49
   7  -3  -3    5.57    0.47
   7  -3  -3    4.89    0.49
  -7  -3   3    4.94    0.50
   7  -3  -3    5.77    0.49
  -7   3   3    5.33    0.46
  -7   3   3    5.73    0.49
   7   3  -3    5.65    0.50
  -7   3   3    5.95    0.51
   7   3  -3    5.14    0.50
   7   3  -3    5.95    0.50
   7   3  -3    4.91    0.50
   7   3  -3    6.27    0.53
  -7   3   3    5.58    0.47
   7   3  -3    6.45    0.48
   7   3  -3    6.63    0.52
   6  -3  -3   -0.03    0.06
   6  -3  -3    0.00    0.04
  -6  -3   3    0.14    0.08
   6  -3  -3   -0.01    0.06
   6  -3  -3   -0.09    0.05
   6  -3  -3    0.05    0.07
  -6  -3   3    0.00    0.06
  -6  -3   3    0.06    0.07
   6  -3  -3   -0.02    0.06
   6   3  -3    0.04    0.08
   6   3  -3    0.02    0.07
   6   3  -3   -0.01    0.07
   6   3  -3    0.06    0.07
   6   3  -3    0.03    0.07
   6   3  -3    0.00    0.04
   6   3  -3   -0.02    0.07
  -6   3   3    0.01    0.05
  -6   3   3   -0.05    0.05
  -6   3   3   -0.04    0.05
   6   3  -3   -0.02    0.07
  -5  -3   3    1.76    0.22
   5  -3  -3    1.65    0.22
  -5  -3   3    2.49    0.23
   5  -3  -3    2.44    0.24
   5  -3  -3    2.22    0.24
  -5  -3   3    2.29    0.24
   5  -3  -3    2.06    0.25
  -5   3   3    1.83    0.22
  -5   3   3    1.72    0.23
   5   3  -3    1.94    0.22
   5   3  -3    1.98    0.25
   5   3  -3    2.00    0.24
   5   3  -3    2.11    0.25
   5   3  -3    2.64    0.27
   5   3  -3    2.19    0.24
  -5   3   3    2.00    0.19
   5   3  -3    2.40    0.25
   4  -3  -3   13.68    0.99
   4  -3  -3   13.14    1.00
   4  -3  -3   12.07    1.01
  -4  -3   3   13.45    1.00
  -4  -3   3   12.55    0.99
   4  -3  -3   11.73    0.98
  -4  -3   3   10.67    0.98
   4   3  -3   14.90    1.01
   4   3  -3   12.91    1.00
  -4   3   3   14.01    1.00
  -4   3   3   12.86    1.00
   4   3  -3   11.76    0.99
   4   3  -3   14.26    1.01
   4   3  -3   11.41    1.00
  -3  -3   3   11.33    0.87
   3  -3  -3   11.07    0.88
  -3  -3   3   12.69    0.89
  -3  -3   3   10.59    0.87
   3  -3  -3   10.33    0.89
   3   3  -3   11.71    0.88
   3   3  -3   10.05    0.88
   3   3  -3   11.25    0.89
  -3   3   3   10.80    0.88
   3   3  -3   11.45    0.88
   3   3  -3   10.76    0.88
   3   3  -3   12.89    0.88
  -3   3   3   11.48    0.88
  -2  -3   3    7.02    0.57
  -2  -3   3    7.95    0.59
   2  -3  -3    7.12    0.58
  -2  -3   3    7.57    0.58
   2  -3  -3    7.53    0.59
  -2   3   3    7.64    0.58
   2   3  -3    7.12    0.57
   2   3  -3    6.73    0.58
   2   3  -3    6.79    0.58
   2   3  -3    7.39    0.58
   2   3  -3    7.30    0.58
  -2   3   3    6.77    0.58
  -1  -3   3    0.19    0.06
  -1  -3   3    0.20    0.06
   1  -3  -3    0.25    0.06
  -1  -3   3    0.24    0.06
  -1   3   3    0.26    0.06
  -1   3   3    0.36    0.08
   1   3  -3    0.19    0.07
   1   3  -3    0.29    0.07
   0  -3  -3   15.28    1.21
   0  -3   3   14.27    1.21
   0  -3   3   15.08    1.22
   0  -3   3   15.76    1.21
   0   3  -3   17.54    1.23
   0   3  -3   17.44    1.22
   0   3   3   16.09    1.20
   0   3   3   16.05    1.21
   1  -3   3   43.96    3.28
  -1  -3  -3   45.51    3.26
   1  -3   3   40.95    3.27
  -1  -3  -3   42.79    3.25
   1  -3   3   42.66    3.27
   1   3   3   45.87    3.27
   1   3   3   46.09    3.27
   1   3   3   41.23    3.27
  -1   3  -3   46.53    3.29
  -1   3  -3   41.92    3.27
  -2  -3  -3   25.59    2.02
  -2  -3  -3   24.64    2.03
   2  -3   3   27.33    2.03
   2  -3   3   26.25    2.04
   2  -3   3   28.11    2.04
   2   3   3   26.17    2.03
   2   3   3   26.19    2.03
   2   3   3   28.18    2.04
   2   3   3   27.04    2.03
   2   3   3   27.75    2.04
  -2   3  -3   27.00    2.03
   2   3   3   26.55    2.00
  -2   3  -3   26.91    2.05
   2   3   3   29.39    2.03
   3  -3   3   21.38    1.71
  -3  -3  -3   24.15    1.71
  -3  -3  -3   22.55    1.70
   3  -3   3   22.85    1.70
   3  -3   3   21.72    1.72
   3  -3   3   21.06    1.71
   3   3   3   22.34    1.72
  -3   3  -3   23.35    1.71
   3   3   3   24.00    1.71
   3   3   3   22.10    1.71
   3   3   3   21.50    1.71
   3   3   3   22.11    1.71
  -3   3  -3   22.19    1.72
   3   3   3   22.43    1.72
   4  -3   3    8.84    0.74
   4  -3   3    8.33    0.75
   4  -3   3    8.58    0.73
  -4  -3  -3    9.01    0.73
   4  -3   3    9.07    0.72
  -4  -3  -3    9.31    0.73
   4   3   3    9.38    0.74
  -4   3  -3    9.52    0.74
   4   3   3    8.21    0.73
   4   3   3    8.34    0.74
   4   3   3    9.42    0.75
  -4   3  -3    9.34    0.73
   4   3   3    9.64    0.73
   4   3   3    9.89    0.74
  -5  -3  -3    0.43    0.11
   5  -3   3    0.53    0.12
  -5  -3  -3    0.62    0.13
   5  -3   3    1.01    0.16
   5  -3   3    0.45    0.11
   5  -3   3    0.61    0.14
   5   3   3    0.66    0.14
  -5   3  -3    0.48    0.12
   5   3   3    0.62    0.14
  -5   3  -3    0.75    0.13
   5   3   3    0.59    0.12
   5   3   3    0.69    0.14
   5   3   3    0.81    0.14
   5   3   3    0.73    0.14
   6  -3   3    0.84    0.15
   6  -3   3    1.36    0.21
  -6  -3  -3    0.89    0.16
   6  -3   3    0.82    0.17
  -6  -3  -3    1.01    0.17
   6  -3   3    0.85    0.17
   6   3   3    0.97    0.18
   6   3   3    0.76    0.17
  -6   3  -3    0.81    0.16
   6   3   3    1.08    0.17
   6   3   3    0.94    0.16
  -6   3  -3    1.01    0.15
   6   3   3    1.04    0.18
   6   3   3    0.77    0.17
   7  -3   3    1.46    0.23
   7  -3   3    1.23    0.21
  -7  -3  -3    1.26    0.21
   7  -3   3    1.08    0.21
  -7  -3  -3    1.34    0.21
   7  -3   3    0.75    0.17
   7   3   3    1.49    0.25
  -7   3  -3    1.51    0.20
   7   3   3    0.98    0.22
  -7   3  -3    1.60    0.23
   7   3   3    1.32    0.22
   7   3   3    0.92    0.17
   7   3   3    1.17    0.21
   7   3   3    1.31    0.21
   8  -3   3    1.20    0.21
  -8  -3  -3    0.68    0.17
   8  -3   3    0.84    0.19
   8  -3   3    0.86    0.19
  -8  -3  -3    0.48    0.15
   8  -3   3    0.39    0.16
   8   3   3    0.94    0.17
   8   3   3    0.70    0.18
   8   3   3    0.88    0.21
   8   3   3    0.81    0.19
   8   3   3    0.89    0.19
   8   3   3    0.54    0.17
  -8   3  -3    0.77    0.20
  -8   3  -3    0.96    0.17
   9  -3   3    1.10    0.22
  -9  -3  -3    0.46    0.16
   9  -3   3    0.54    0.20
  -9  -3  -3    0.81    0.19
   9  -3   3    0.81    0.19
   9  -3   3    0.70    0.20
   9   3   3    0.88    0.20
   9   3   3    0.76    0.17
   9   3   3    0.85    0.20
   9   3   3    0.98    0.21
  -9   3  -3    0.63    0.18
   9   3   3    0.57    0.20
   9   3   3    0.76    0.20
  10  -3   3    0.23    0.16
  10  -3   3    0.11    0.17
  10  -3   3   -0.16    0.11
  10  -3   3    0.00    0.15
 -10  -3  -3    0.01    0.14
 -10  -3  -3    0.17    0.13
  10   3   3   -0.01    0.14
  10   3   3   -0.12    0.12
  10   3   3    0.08    0.12
  10   3   3   -0.20    0.12
  10   3   3   -0.15    0.12
 -11  -3  -3   -0.07    0.12
  11  -3   3   -0.01    0.16
  11  -3   3    0.03    0.18
 -11  -3  -3   -0.01    0.16
  11  -3   3    0.04    0.13
  11   3   3    0.15    0.18
  11   3   3   -0.15    0.13
  11   3   3   -0.04    0.13
  11   3   3   -0.02    0.16
  11   3   3   -0.04    0.13
  12  -3   3    0.19    0.23
 -12  -3  -3    0.27    0.20
  12  -3   3    0.45    0.22
  12  -3   3    0.26    0.19
 -12  -3  -3    0.44    0.20
  12   3   3   -0.03    0.18
  12   3   3    0.13    0.24
  12   3   3    0.32    0.21
  12   3   3   -0.11    0.15
  12   3   3    0.36    0.20
 -13  -3  -3    0.01    0.17
  13  -3   3    0.11    0.19
  13  -3   3    0.30    0.21
  13   3   3    0.32    0.23
  13   3   3    0.49    0.22
  13   3   3    0.45    0.23
  13   3   3    0.30    0.22
 -14  -3  -3   -0.11    0.17
  14  -3   3    0.41    0.25
  14  -3   3    0.11    0.20
  14   3   3   -0.30    0.19
  14   3   3   -0.05    0.18
  14   3   3    0.01    0.29
  14   3   3    0.36    0.23
  15  -3   3    0.06    0.22
 -15  -3  -3    0.19    0.23
  15  -3   3    0.22    0.24
  15   3   3   -0.11    0.24
  15   3   3    0.20    0.23
  15   3   3    0.04    0.27
 -16  -4   3   -0.01    0.22
 -16  -4   3    0.40    0.25
  16  -4  -3   -0.14    0.21
  16   4  -3    0.38    0.25
  16   4  -3    0.23    0.29
  16   4  -3    0.39    0.24
  16   4  -3    0.15    0.26
 -15  -4   3    0.25    0.22
 -15  -4   3   -0.10    0.19
  15  -4  -3   -0.11    0.20
  15   4  -3    0.13    0.26
  15   4  -3    0.14    0.21
  15   4  -3    0.13    0.19
  15   4  -3    0.07    0.24
 -14  -4   3    0.41    0.22
  14  -4  -3   -0.16    0.15
 -14  -4   3    0.13    0.18
  14   4  -3    0.09    0.20
  14   4  -3    0.27    0.23
  14   4  -3    0.04    0.16
  14   4  -3    0.09    0.21
  13  -4  -3    0.00    0.15
 -13  -4   3    0.25    0.17
 -13  -4   3    0.29    0.18
 -13  -4   3    0.12    0.19
  13  -4  -3    0.07    0.19
  13   4  -3   -0.05    0.19
  13   4  -3    0.00    0.17
  13   4  -3   -0.05    0.16
  13   4  -3   -0.08    0.16
  13   4  -3    0.10    0.18
 -12  -4   3    0.04    0.13
  12  -4  -3    0.07    0.14
  12  -4  -3    0.17    0.19
 -12  -4   3    0.04    0.15
 -12  -4   3   -0.13    0.13
  12   4  -3    0.08    0.16
  12   4  -3    0.36    0.17
  12   4  -3   -0.15    0.13
 -12   4   3   -0.17    0.17
  12   4  -3   -0.06    0.18
  12   4  -3    0.03    0.15
  12   4  -3   -0.07    0.15
  11  -4  -3    0.42    0.17
  11  -4  -3    0.24    0.18
  11  -4  -3   -0.01    0.14
 -11  -4   3    0.12    0.13
 -11  -4   3    0.12    0.11
  11   4  -3    0.00    0.14
  11   4  -3    0.09    0.13
  11   4  -3    0.06    0.14
  11   4  -3    0.12    0.14
 -11   4   3    0.23    0.17
  11   4  -3    0.15    0.15
  11   4  -3   -0.03    0.14
 -11   4   3    0.17    0.13
  10  -4  -3   -0.02    0.11
  10  -4  -3    0.10    0.14
 -10  -4   3   -0.03    0.10
  10  -4  -3   -0.07    0.09
 -10  -4   3   -0.16    0.08
  10   4  -3    0.16    0.13
  10   4  -3    0.06    0.12
  10   4  -3   -0.01    0.11
 -10   4   3   -0.06    0.12
 -10   4   3    0.14    0.12
  10   4  -3    0.10    0.11
  10   4  -3   -0.15    0.12
  10   4  -3    0.07    0.11
  -9  -4   3    0.71    0.17
   9  -4  -3    0.63    0.16
   9  -4  -3    0.74    0.18
   9  -4  -3    0.80    0.18
  -9  -4   3    0.62    0.16
  -9  -4   3    0.53    0.16
   9  -4  -3    0.87    0.19
  -9   4   3    0.44    0.15
   9   4  -3    0.84    0.20
   9   4  -3    0.78    0.20
   9   4  -3    0.52    0.16
   9   4  -3    0.83    0.20
  -9   4   3    0.73    0.20
   9   4  -3    0.41    0.16
   9   4  -3    0.70    0.18
  -8  -4   3    4.32    0.44
   8  -4  -3    4.76    0.44
  -8  -4   3    3.64    0.44
   8  -4  -3    4.52    0.47
   8  -4  -3    4.57    0.43
  -8  -4   3    3.42    0.44
   8  -4  -3    5.24    0.42
   8   4  -3    3.82    0.47
  -8   4   3    4.94    0.46
   8   4  -3    5.28    0.45
   8   4  -3    4.39    0.49
   8   4  -3    4.06    0.47
  -8   4   3    4.29    0.42
   8   4  -3    5.03    0.51
   7  -4  -3    4.59    0.39
  -7  -4   3    3.74    0.37
   7  -4  -3    3.30    0.39
  -7  -4   3    4.16    0.38
  -7  -4   3    3.88    0.39
   7  -4  -3    4.13    0.41
   7  -4  -3    3.51    0.36
   7   4  -3    3.32    0.41
   7   4  -3    3.88    0.42
  -7   4   3    4.19    0.38
   7   4  -3    3.68    0.42
   7   4  -3    3.91    0.42
   7   4  -3    3.94    0.44
  -7   4   3    3.76    0.34
  -7   4   3    4.71    0.41
   7   4  -3    4.15    0.42
  -6  -4   3    6.44    0.56
  -6  -4   3    6.02    0.57
   6  -4  -3    6.22    0.56
  -6  -4   3    6.53    0.56
   6  -4  -3    6.55    0.56
   6  -4  -3    6.74    0.56
   6   4  -3    8.19    0.59
  -6   4   3    7.11    0.57
   6   4  -3    7.32    0.54
  -6   4   3    6.33    0.53
  -6   4   3    6.61    0.58
   6   4  -3    4.64    0.56
   6   4  -3    6.28    0.57
   6   4  -3    8.18    0.59
   6   4  -3    6.55    0.57
  -5  -4   3   44.06    3.25
   5  -4  -3   44.03    3.24
  -5  -4   3   43.88    3.25
   5  -4  -3   43.73    3.25
   5  -4  -3   45.96    3.24
  -5  -4   3   37.39    3.25
  -5   4   3   44.19    3.25
   5   4  -3   40.76    3.23
   5   4  -3   47.30    3.26
   5   4  -3   42.64    3.24
  -5   4   3   43.22    3.22
   5   4  -3   44.14    3.25
   5   4  -3   39.06    3.25
  -5   4   3   43.37    3.26
  -4  -4   3    1.86    0.25
  -4  -4   3    2.94    0.26
   4  -4  -3    2.74    0.29
   4  -4  -3    2.58    0.25
   4  -4  -3    2.27    0.24
  -4  -4   3    3.31    0.27
   4  -4  -3    3.04    0.28
   4   4  -3    2.50    0.27
  -4   4   3    2.82    0.29
   4   4  -3    2.24    0.28
   4   4  -3    2.52    0.28
  -4   4   3    2.67    0.24
   4   4  -3    2.32    0.28
  -4   4   3    2.82    0.27
   4   4  -3    2.26    0.27
   3  -4  -3   15.97    1.23
  -3  -4   3   15.36    1.22
   3  -4  -3   16.03    1.21
   3  -4  -3   15.27    1.24
  -3  -4   3   18.20    1.23
  -3  -4   3   15.84    1.24
  -3   4   3   14.74    1.21
  -3   4   3   14.41    1.23
   3   4  -3   16.41    1.22
   3   4  -3   16.08    1.23
   3   4  -3   15.89    1.23
   3   4  -3   15.27    1.22
   3   4  -3   13.96    1.23
  -3   4   3   16.02    1.23
   3   4  -3   18.60    1.23
   2  -4  -3   15.67    1.42
  -2  -4   3   18.35    1.45
  -2  -4   3   18.16    1.43
  -2  -4   3   18.54    1.43
   2  -4  -3   21.58    1.45
  -2  -4   3   18.72    1.44
   2  -4  -3   20.43    1.45
  -2   4   3   18.89    1.44
   2   4  -3   18.76    1.44
  -2   4   3   19.27    1.45
   2   4  -3   18.97    1.44
   2   4  -3   19.00    1.44
   2   4  -3   19.28    1.44
  -2   4   3   18.72    1.43
   2   4  -3   18.19    1.44
  -1  -4   3   18.35    1.57
   1  -4  -3   21.39    1.57
   1  -4  -3   21.36    1.59
  -1  -4   3   19.30    1.59
  -1  -4   3   23.16    1.59
  -1  -4   3   21.40    1.59
   1  -4  -3   20.95    1.59
   1   4  -3   19.18    1.59
   1   4  -3   23.08    1.59
  -1   4   3   22.20    1.59
  -1   4   3   20.84    1.58
   1   4  -3   19.99    1.58
   1   4  -3   20.35    1.59
  -1   4   3   20.21    1.58
   0  -4   3   13.21    1.01
   0  -4  -3   13.11    0.98
   0  -4   3   13.31    1.00
   0  -4   3   12.97    0.99
   0  -4   3   13.13    0.99
   0  -4  -3   12.79    0.98
   0   4   3   12.39    0.98
   0   4  -3   11.40    1.00
   0   4  -3   13.71    1.00
   0   4   3   12.90    0.99
   0   4   3   12.08    0.98
   0   4   3   12.63    0.99
   1  -4   3   17.65    1.38
  -1  -4  -3   17.05    1.37
  -1  -4  -3   18.51    1.37
   1  -4   3   18.54    1.38
   1  -4   3   19.08    1.39
  -1   4  -3   18.55    1.40
   1   4   3   17.88    1.38
  -1   4  -3   17.40    1.38
   1   4   3   17.22    1.37
  -2  -4  -3    4.19    0.35
   2  -4   3    4.03    0.36
   2  -4   3    4.69    0.38
   2  -4   3    4.38    0.37
  -2  -4  -3    4.03    0.36
   2  -4   3    3.81    0.35
  -2   4  -3    4.58    0.38
   2   4   3    4.43    0.36
   2   4   3    4.25    0.37
  -2   4  -3    3.79    0.36
   2   4   3    3.90    0.33
   2   4   3    4.53    0.37
   2   4   3    3.68    0.35
  -3  -4  -3    2.91    0.26
   3  -4   3    2.35    0.28
   3  -4   3    2.56    0.25
  -3  -4  -3    2.58    0.26
   3  -4   3    2.65    0.29
   3  -4   3    2.16    0.29
   3   4   3    3.48    0.28
   3   4   3    2.67    0.21
   3   4   3    2.65    0.28
  -3   4  -3    2.62    0.30
   3   4   3    2.77    0.30
   3   4   3    2.49    0.28
   3   4   3    2.98    0.29
   3   4   3    2.87    0.28
  -3   4  -3    2.79    0.29
  -4  -4  -3    0.47    0.10
  -4  -4  -3    0.29    0.10
   4  -4   3    0.65    0.12
   4  -4   3    0.58    0.13
   4  -4   3    0.42    0.09
   4  -4   3    0.23    0.09
   4   4   3    0.56    0.12
   4   4   3    0.39    0.10
   4   4   3    0.57    0.12
   4   4   3    0.31    0.10
  -4   4  -3    0.28    0.09
   4   4   3    0.27    0.10
  -4   4  -3    0.51    0.13
   4   4   3    0.29    0.11
   5  -4   3    0.17    0.10
   5  -4   3    0.20    0.10
   5  -4   3    0.10    0.10
  -5  -4  -3    0.23    0.09
  -5  -4  -3    0.29    0.09
   5  -4   3    0.12    0.08
   5   4   3    0.03    0.07
   5   4   3    0.13    0.08
   5   4   3    0.22    0.10
   5   4   3    0.15    0.08
   5   4   3    0.27    0.10
  -5   4  -3    0.26    0.10
  -5   4  -3    0.15    0.08
   5   4   3    0.16    0.09
  -6  -4  -3    1.22    0.22
  -6  -4  -3    1.58    0.21
   6  -4   3    2.17    0.28
   6  -4   3    1.51    0.24
   6  -4   3    1.32    0.20
   6  -4   3    1.30    0.21
   6   4   3    1.15    0.22
   6   4   3    1.32    0.23
  -6   4  -3    2.03    0.23
   6   4   3    1.59    0.24
   6   4   3    1.51    0.25
  -6   4  -3    1.51    0.24
   6   4   3    1.54    0.23
   6   4   3    1.52    0.22
  -7  -4  -3    0.88    0.17
   7  -4   3    0.88    0.18
   7  -4   3    0.66    0.15
   7  -4   3    0.91    0.20
  -7  -4  -3    0.54    0.16
   7  -4   3    0.60    0.16
   7   4   3    0.92    0.20
   7   4   3    0.55    0.17
  -7   4  -3    0.94    0.18
   7   4   3    0.96    0.19
   7   4   3    0.62    0.16
   7   4   3    0.87    0.20
  -7   4  -3    0.89    0.20
   7   4   3    0.60    0.15
   8  -4   3   -0.13    0.09
   8  -4   3    0.09    0.11
   8  -4   3    0.00    0.11
   8  -4   3   -0.06    0.11
  -8  -4  -3   -0.07    0.08
  -8  -4  -3   -0.04    0.10
   8   4   3    0.00    0.11
  -8   4  -3    0.01    0.11
   8   4   3   -0.07    0.09
   8   4   3    0.01    0.12
   8   4   3    0.10    0.12
   8   4   3    0.01    0.12
   8   4   3    0.00    0.12
  -8   4  -3   -0.04    0.12
   9  -4   3    1.45    0.26
  -9  -4  -3    1.41    0.27
   9  -4   3    2.44    0.35
   9  -4   3    1.54    0.27
  -9  -4  -3    1.07    0.23
   9   4   3    1.83    0.30
   9   4   3    1.26    0.29
   9   4   3    1.77    0.27
   9   4   3    1.40    0.26
   9   4   3    1.99    0.32
   9   4   3    1.38    0.27
  -9   4  -3    2.01    0.31
  10  -4   3   -0.05    0.13
  10  -4   3    0.18    0.19
 -10  -4  -3    0.17    0.16
 -10  -4  -3   -0.13    0.10
  10  -4   3    0.07    0.14
  10   4   3   -0.04    0.15
 -10   4  -3    0.00    0.14
  10   4   3    0.12    0.16
  10   4   3   -0.11    0.13
  10   4   3    0.03    0.14
  10   4   3    0.10    0.15
  10   4   3    0.17    0.18
 -11  -4  -3    0.12    0.14
 -11  -4  -3    0.13    0.18
  11  -4   3    0.43    0.20
  11  -4   3    0.32    0.19
  11  -4   3    0.03    0.18
  11   4   3    0.27    0.17
  11   4   3    0.07    0.17
  11   4   3   -0.06    0.18
  11   4   3    0.04    0.16
  11   4   3    0.19    0.17
 -12  -4  -3    0.93    0.23
  12  -4   3   -0.10    0.19
  12  -4   3    0.35    0.20
  12  -4   3    0.60    0.24
 -12  -4  -3    0.61    0.25
  12   4   3    0.53    0.26
  12   4   3    0.73    0.27
  12   4   3    0.19    0.19
  12   4   3    0.50    0.21
  12   4   3    0.98    0.27
 -13  -4  -3   -0.11    0.16
  13  -4   3    0.23    0.20
  13  -4   3   -0.25    0.17
  13   4   3   -0.01    0.18
  13   4   3   -0.02    0.18
  13   4   3    0.04    0.21
  13   4   3    0.12    0.22
  14  -4   3   -0.08    0.21
  14  -4   3    0.09    0.21
 -14  -4  -3   -0.17    0.18
  14   4   3   -0.42    0.19
  14   4   3   -0.07    0.19
  14   4   3   -0.03    0.20
  14   4   3    0.28    0.22
  15  -4   3    0.07    0.22
 -15  -4  -3    0.09    0.21
  15  -4   3   -0.19    0.23
  15   4   3    0.11    0.30
  15   4   3   -0.05    0.27
  15   4   3    0.33    0.25
  15   4   3    0.16    0.26
  15  -5  -3    0.15    0.22
 -15  -5   3   -0.24    0.18
 -15  -5   3    0.10    0.22
  15   5  -3    0.44    0.23
  15   5  -3    0.38    0.26
  15   5  -3    0.02    0.23
  15   5  -3   -0.10    0.23
 -14  -5   3    0.54    0.21
  14  -5  -3    0.01    0.19
 -14  -5   3   -0.30    0.15
  14   5  -3    0.11    0.21
  14   5  -3   -0.10    0.18
  14   5  -3   -0.17    0.16
  14   5  -3    0.00    0.21
 -13  -5   3    0.31    0.19
 -13  -5   3    0.25    0.16
  13  -5  -3    0.06    0.19
 -13  -5   3    0.42    0.23
  13   5  -3    0.26    0.20
  13   5  -3    0.00    0.20
  13   5  -3    0.37    0.22
  13   5  -3    0.14    0.19
 -13   5   3    0.06    0.26
  13   5  -3    0.00    0.16
  12  -5  -3   -0.01    0.21
 -12  -5   3    0.27    0.16
  12  -5  -3   -0.19    0.13
 -12  -5   3    0.00    0.15
 -12  -5   3    0.06    0.16
  12   5  -3    0.23    0.18
  12   5  -3    0.05    0.15
  12   5  -3   -0.11    0.13
 -12   5   3   -0.10    0.17
  12   5  -3    0.04    0.17
  12   5  -3    0.04    0.16
 -12   5   3    0.19    0.20
 -11  -5   3   -0.08    0.10
  11  -5  -3    0.09    0.17
  11  -5  -3    0.05    0.14
 -11  -5   3   -0.15    0.12
 -11  -5   3   -0.14    0.11
  11   5  -3    0.00    0.13
  11   5  -3    0.16    0.17
 -11   5   3   -0.06    0.12
  11   5  -3   -0.07    0.11
  11   5  -3    0.01    0.15
  11   5  -3   -0.07    0.13
 -11   5   3    0.03    0.16
 -10  -5   3    0.15    0.13
 -10  -5   3   -0.01    0.11
  10  -5  -3    0.16    0.14
 -10  -5   3   -0.08    0.11
  10  -5  -3    0.14    0.12
  10   5  -3    0.07    0.13
  10   5  -3    0.07    0.14
 -10   5   3    0.04    0.14
 -10   5   3    0.01    0.11
  10   5  -3    0.08    0.12
  10   5  -3    0.06    0.14
  10   5  -3    0.27    0.16
  -9  -5   3    0.51    0.17
  -9  -5   3    0.51    0.16
  -9  -5   3    0.39    0.15
   9  -5  -3    0.67    0.19
   9  -5  -3    0.91    0.20
   9   5  -3    0.77    0.20
  -9   5   3    0.36    0.17
   9   5  -3    0.47    0.16
   9   5  -3    0.41    0.16
  -9   5   3    0.54    0.16
   9   5  -3    0.49    0.18
   9   5  -3    0.55    0.18
   8  -5  -3    0.20    0.13
   8  -5  -3    0.21    0.11
  -8  -5   3    0.12    0.12
  -8  -5   3    0.28    0.12
  -8  -5   3    0.40    0.12
   8   5  -3    0.21    0.12
  -8   5   3    0.18    0.12
   8   5  -3    0.62    0.17
   8   5  -3    0.57    0.18
   8   5  -3    0.26    0.13
  -8   5   3    0.47    0.16
   8   5  -3    0.31    0.14
   7  -5  -3   14.01    1.18
   7  -5  -3   13.66    1.18
  -7  -5   3   15.49    1.19
  -7  -5   3   15.04    1.19
  -7  -5   3   14.98    1.20
   7   5  -3   15.63    1.20
  -7   5   3   15.76    1.20
   7   5  -3   14.35    1.21
   7   5  -3   15.45    1.20
  -7   5   3   14.66    1.21
   7   5  -3   13.98    1.20
  -6  -5   3    1.68    0.23
  -6  -5   3    1.46    0.23
   6  -5  -3    1.80    0.23
   6  -5  -3    2.11    0.25
   6  -5  -3    1.55    0.23
  -6  -5   3    1.74    0.23
   6   5  -3    1.86    0.26
   6   5  -3    1.62    0.24
   6   5  -3    1.89    0.26
   6   5  -3    1.89    0.25
  -6   5   3    1.64    0.20
   6   5  -3    1.77    0.22
  -6   5   3    1.85    0.26
  -6   5   3    1.86    0.25
  -5  -5   3   13.71    1.09
   5  -5  -3   13.96    1.10
  -5  -5   3   12.89    1.10
   5  -5  -3   12.85    1.08
  -5  -5   3   13.53    1.09
   5  -5  -3   14.92    1.07
   5  -5  -3   13.96    1.09
   5   5  -3   11.43    1.09
   5   5  -3   15.02    1.12
   5   5  -3   12.95    1.08
  -5   5   3   14.34    1.10
   5   5  -3   13.28    1.10
   5   5  -3   15.70    1.08
   5   5  -3   14.03    1.11
  -5   5   3   14.33    1.12
  -5   5   3   13.56    1.07
  -4  -5   3    0.17    0.08
   4  -5  -3    0.01    0.06
  -4  -5   3   -0.15    0.05
  -4  -5   3   -0.01    0.05
   4  -5  -3    0.06    0.05
  -4   5   3    0.03    0.07
   4   5  -3    0.00    0.06
   4   5  -3   -0.07    0.05
  -4   5   3    0.03    0.07
   4   5  -3    0.02    0.07
   4   5  -3   -0.04    0.04
   4   5  -3    0.10    0.09
   4   5  -3   -0.07    0.07
  -4   5   3    0.04    0.05
  -3  -5   3    0.07    0.07
  -3  -5   3    0.01    0.06
   3  -5  -3    0.09    0.05
   3  -5  -3    0.05    0.06
  -3  -5   3    0.07    0.06
  -3  -5   3    0.07    0.06
  -3   5   3   -0.01    0.06
   3   5  -3    0.17    0.08
   3   5  -3    0.01    0.06
   3   5  -3    0.14    0.07
  -3   5   3    0.05    0.05
   3   5  -3   -0.01    0.07
   3   5  -3    0.12    0.07
  -3   5   3    0.05    0.07
  -2  -5   3    7.70    0.63
  -2  -5   3    7.73    0.63
   2  -5  -3    7.12    0.61
  -2  -5   3    8.00    0.62
   2  -5  -3    7.49    0.61
  -2  -5   3    7.24    0.62
   2   5  -3    7.56    0.62
  -2   5   3    7.77    0.63
   2   5  -3    6.90    0.61
  -2   5   3    7.68    0.62
   2   5  -3    8.35    0.63
   2   5  -3    7.45    0.62
  -2   5   3    7.82    0.64
   2   5  -3    8.23    0.64
  -1  -5   3   70.67    5.65
  -1  -5   3   77.26    5.66
   1  -5  -3   77.58    5.65
   1  -5  -3   75.46    5.65
  -1  -5   3   74.70    5.65
  -1  -5   3   84.40    5.68
   1   5  -3   75.96    5.67
   1   5  -3   75.37    5.65
  -1   5   3   75.30    5.66
   1   5  -3   77.67    5.65
   1   5  -3   71.98    5.66
  -1   5   3   77.55    5.66
  -1   5   3   75.58    5.66
  -1   5   3   75.09    5.64
   1   5  -3   73.69    5.65
   0  -5   3   17.02    1.30
   0  -5   3   18.02    1.32
   0  -5   3   15.80    1.30
   0  -5  -3   16.47    1.29
   0  -5  -3   17.09    1.29
   0  -5   3   14.57    1.28
   0   5  -3   16.18    1.31
   0   5   3   16.77    1.29
   0   5  -3   17.60    1.29
   0   5   3   16.78    1.30
   0   5   3   17.29    1.29
   0   5   3   17.56    1.29
   0   5  -3   17.41    1.31
   1  -5   3   12.26    0.97
  -1  -5  -3   11.47    0.95
  -1  -5  -3   12.83    0.94
   1  -5   3   12.06    0.98
   1  -5   3   11.10    0.94
  -1  -5  -3   12.50    0.96
   1  -5   3   12.70    0.96
   1   5   3   12.46    0.95
   1   5   3   13.17    0.95
   1   5   3   12.11    0.96
  -1   5  -3   11.85    0.94
   1   5   3   11.65    0.96
  -1   5  -3   12.63    0.97
  -1   5  -3   12.92    0.99
   1   5   3   11.63    0.94
  -2  -5  -3    1.62    0.19
   2  -5   3    1.27    0.20
  -2  -5  -3    1.59    0.18
  -2  -5  -3    1.62    0.19
   2  -5   3    1.41    0.20
   2  -5   3    1.56    0.20
   2   5   3    1.83    0.20
  -2   5  -3    1.56    0.22
  -2   5  -3    1.46    0.20
   2   5   3    1.53    0.20
   2   5   3    1.49    0.18
   2   5   3    1.37    0.19
   2   5   3    1.35    0.16
  -3  -5  -3    0.34    0.09
   3  -5   3    0.48    0.12
  -3  -5  -3    0.18    0.08
  -3  -5  -3    0.24    0.09
   3  -5   3    0.24    0.09
   3  -5   3    0.55    0.11
   3  -5   3   -0.03    0.04
   3   5   3    0.15    0.09
   3   5   3    0.31    0.09
  -3   5  -3    0.30    0.10
  -3   5  -3    0.41    0.11
   3   5   3    0.23    0.05
   3   5   3    0.27    0.07
   3   5   3    0.33    0.10
   3   5   3    0.19    0.10
   4  -5   3    0.01    0.05
  -4  -5  -3    0.12    0.08
   4  -5   3    0.30    0.10
   4  -5   3    0.29    0.11
   4  -5   3    0.31    0.12
  -4  -5  -3    0.29    0.10
   4   5   3    0.33    0.10
  -4   5  -3    0.26    0.11
   4   5   3    0.26    0.10
   4   5   3   -0.07    0.06
  -4   5  -3    0.24    0.10
   4   5   3    0.23    0.10
   4   5   3    0.11    0.09
   4   5   3    0.17    0.09
   5  -5   3   13.14    1.01
   5  -5   3   13.17    1.04
  -5  -5  -3   12.32    1.01
   5  -5   3   12.11    1.02
  -5  -5  -3   13.70    1.01
   5   5   3   11.08    1.00
  -5   5  -3   13.53    1.04
   5   5   3   11.48    1.01
   5   5   3   12.00    1.02
   5   5   3   13.09    1.01
  -5   5  -3   12.03    1.01
   5   5   3   12.62    1.01
   5   5   3   11.95    1.02
   6  -5   3    0.07    0.10
  -6  -5  -3    0.30    0.11
   6  -5   3    0.06    0.11
  -6  -5  -3    0.26    0.12
   6  -5   3    0.07    0.09
   6   5   3    0.22    0.11
  -6   5  -3    0.22    0.14
   6   5   3    0.05    0.11
   6   5   3    0.20    0.12
   6   5   3    0.04    0.11
  -6   5  -3    0.11    0.10
   6   5   3    0.31    0.12
   6   5   3    0.08    0.10
   7  -5   3    0.95    0.21
   7  -5   3    1.22    0.23
   7  -5   3    0.61    0.18
  -7  -5  -3    0.79    0.18
  -7  -5  -3    1.39    0.22
  -7   5  -3    1.21    0.23
   7   5   3    0.64    0.17
   7   5   3    0.93    0.21
   7   5   3    1.06    0.21
   7   5   3    0.49    0.17
   7   5   3    1.03    0.20
   7   5   3    0.69    0.18
  -7   5  -3    0.73    0.17
  -8  -5  -3    0.14    0.12
   8  -5   3    0.04    0.11
   8  -5   3    0.26    0.14
   8  -5   3    0.08    0.14
  -8  -5  -3    0.34    0.13
   8   5   3    0.27    0.16
   8   5   3    0.51    0.16
   8   5   3    0.32    0.16
  -8   5  -3    0.28    0.16
   8   5   3    0.43    0.17
  -8   5  -3    0.34    0.14
   8   5   3    0.57    0.17
   8   5   3    0.39    0.15
   9  -5   3    0.05    0.13
   9  -5   3    0.01    0.14
  -9  -5  -3   -0.17    0.09
   9  -5   3   -0.12    0.12
  -9  -5  -3    0.40    0.18
   9   5   3    0.16    0.14
  -9   5  -3    0.06    0.15
  -9   5  -3    0.28    0.14
   9   5   3    0.28    0.16
   9   5   3    0.12    0.12
   9   5   3    0.12    0.13
   9   5   3    0.15    0.14
   9   5   3   -0.05    0.13
 -10  -5  -3    0.11    0.13
 -10  -5  -3    0.15    0.14
  10  -5   3    0.00    0.13
  10  -5   3   -0.16    0.14
  10  -5   3    0.30    0.19
  10   5   3    0.22    0.17
  10   5   3    0.08    0.17
  10   5   3    0.03    0.14
  10   5   3   -0.14    0.14
 -10   5  -3   -0.05    0.14
  10   5   3    0.33    0.17
  10   5   3    0.22    0.16
 -11  -5  -3   -0.09    0.17
 -11  -5  -3    0.12    0.15
  11  -5   3   -0.02    0.16
  11  -5   3    0.02    0.16
  11  -5   3   -0.13    0.18
  11   5   3    0.03    0.16
  11   5   3   -0.34    0.14
  11   5   3   -0.21    0.17
  11   5   3    0.02    0.18
  11   5   3   -0.08    0.13
  12  -5   3    0.11    0.21
  12  -5   3    0.04    0.20
 -12  -5  -3    0.11    0.20
 -12  -5  -3    0.13    0.18
  12  -5   3    0.38    0.20
  12   5   3    0.24    0.20
  12   5   3    0.36    0.21
  12   5   3   -0.15    0.18
  12   5   3    0.48    0.22
  12   5   3    0.29    0.25
  13  -5   3   -0.12    0.17
  13  -5   3    0.22    0.22
 -13  -5  -3    0.05    0.16
  13   5   3    0.03    0.20
  13   5   3    0.42    0.23
  13   5   3   -0.17    0.18
  13   5   3    0.15    0.19
  14  -5   3    0.13    0.24
  14  -5   3   -0.33    0.19
 -14  -5  -3    0.03    0.19
  14   5   3    0.34    0.26
  14   5   3    0.06    0.25
  14   5   3   -0.25    0.22
  14   5   3    0.27    0.24
 -15  -6   3    0.07    0.21
  15  -6  -3    0.17    0.24
 -15  -6   3    0.25    0.23
  15   6  -3   -0.27    0.23
  15   6  -3    0.06    0.23
  15   6  -3    0.02    0.21
  15   6  -3    0.08    0.21
  14  -6  -3    0.15    0.21
 -14  -6   3   -0.01    0.18
 -14  -6   3   -0.06    0.17
  14   6  -3   -0.17    0.17
  14   6  -3   -0.15    0.21
  14   6  -3   -0.23    0.17
  14   6  -3   -0.11    0.15
  14   6  -3   -0.01    0.21
 -13  -6   3   -0.05    0.15
  13  -6  -3   -0.07    0.17
 -13  -6   3   -0.07    0.18
  13   6  -3    0.11    0.19
 -13   6   3    0.35    0.28
  13   6  -3    0.07    0.16
  13   6  -3    0.14    0.18
  13   6  -3   -0.11    0.16
  13   6  -3    0.18    0.23
 -12  -6   3    0.17    0.19
 -12  -6   3    0.00    0.14
  12  -6  -3   -0.06    0.15
 -12  -6   3    0.02    0.15
  12   6  -3    0.03    0.16
 -12   6   3    0.14    0.22
  12   6  -3    0.03    0.13
  12   6  -3   -0.11    0.13
 -12   6   3    0.03    0.16
  12   6  -3   -0.14    0.15
  12   6  -3    0.05    0.18
 -11  -6   3    0.18    0.15
  11  -6  -3   -0.05    0.12
 -11  -6   3   -0.10    0.12
 -11  -6   3   -0.01    0.15
 -11   6   3    0.17    0.17
  11   6  -3    0.02    0.13
  11   6  -3    0.02    0.14
  11   6  -3    0.21    0.17
  11   6  -3    0.38    0.21
  11   6  -3   -0.10    0.15
 -11   6   3   -0.07    0.16
  10  -6  -3    0.42    0.20
 -10  -6   3    0.77    0.19
 -10  -6   3    0.56    0.17
  10  -6  -3    0.48    0.17
 -10  -6   3    0.40    0.18
  10   6  -3    0.48    0.19
  10   6  -3    0.31    0.17
 -10   6   3    0.62    0.22
 -10   6   3    0.16    0.15
  10   6  -3    0.28    0.17
  10   6  -3    0.38    0.18
  -9  -6   3    1.17    0.24
  -9  -6   3    1.62    0.26
   9  -6  -3    1.45    0.26
  -9  -6   3    1.26    0.24
   9  -6  -3    1.64    0.27
   9   6  -3    1.27    0.25
  -9   6   3    1.17    0.26
   9   6  -3    1.35    0.26
   9   6  -3    1.72    0.28
  -9   6   3    1.48    0.26
   9   6  -3    1.24    0.26
  -8  -6   3   -0.04    0.10
  -8  -6   3    0.21    0.13
   8  -6  -3    0.26    0.13
   8  -6  -3    0.08    0.11
  -8  -6   3    0.16    0.11
   8   6  -3   -0.04    0.11
   8   6  -3    0.09    0.12
  -8   6   3   -0.09    0.09
   8   6  -3    0.11    0.14
  -8   6   3    0.46    0.16
   8   6  -3    0.19    0.14
  -7  -6   3   16.11    1.28
  -7  -6   3   15.59    1.27
   7  -6  -3   17.08    1.28
   7  -6  -3   16.95    1.28
  -7  -6   3   14.77    1.28
  -7   6   3   16.66    1.29
   7   6  -3   15.51    1.28
   7   6  -3   17.17    1.29
  -7   6   3   15.50    1.30
   7   6  -3   14.00    1.28
   7   6  -3   15.10    1.29
  -6  -6   3    1.23    0.22
   6  -6  -3    1.58    0.23
  -6  -6   3    1.57    0.23
   6  -6  -3    1.64    0.23
  -6  -6   3    1.57    0.25
   6   6  -3    1.47    0.21
   6   6  -3    1.60    0.24
  -6   6   3    0.98    0.21
   6   6  -3    1.49    0.25
   6   6  -3    1.82    0.26
   6   6  -3    1.85    0.26
  -6   6   3    1.48    0.25
   5  -6  -3    1.99    0.24
  -5  -6   3    1.92    0.27
  -5  -6   3    1.65    0.24
  -5  -6   3    1.79    0.25
   5  -6  -3    1.66    0.24
   5   6  -3    1.77    0.23
   5   6  -3    1.82    0.26
  -5   6   3    1.93    0.22
   5   6  -3    2.19    0.25
  -5   6   3    1.76    0.26
  -5   6   3    1.08    0.22
   5   6  -3    1.69    0.26
   5   6  -3    2.14    0.27
   5   6  -3    1.79    0.25
   4  -6  -3    0.11    0.07
  -4  -6   3    0.19    0.09
  -4  -6   3    0.12    0.07
   4  -6  -3    0.23    0.09
  -4  -6   3    0.28    0.11
   4   6  -3    0.20    0.09
   4   6  -3    0.00    0.05
   4   6  -3    0.08    0.09
   4   6  -3    0.18    0.10
  -4   6   3    0.11    0.09
   4   6  -3    0.06    0.07
  -4   6   3    0.31    0.08
   4   6  -3    0.01    0.08
  -4   6   3    0.06    0.08
  -3  -6   3    0.08    0.08
   3  -6  -3    0.15    0.08
   3  -6  -3    0.04    0.07
  -3  -6   3    0.02    0.08
   3  -6  -3    0.08    0.06
  -3  -6   3    0.10    0.07
  -3  -6   3    0.10    0.06
   3   6  -3    0.13    0.08
  -3   6   3    0.09    0.08
   3   6  -3    0.10    0.08
   3   6  -3    0.09    0.08
   3   6  -3    0.08    0.07
  -3   6   3    0.09    0.08
  -3   6   3   -0.02    0.06
   3   6  -3    0.16    0.08
   2  -6  -3    2.53    0.29
   2  -6  -3    2.74    0.29
  -2  -6   3    3.18    0.31
  -2  -6   3    2.57    0.30
  -2  -6   3    2.48    0.31
  -2  -6   3    2.61    0.26
   2  -6  -3    2.52    0.24
   2   6  -3    2.59    0.30
   2   6  -3    2.99    0.30
   2   6  -3    3.32    0.29
   2   6  -3    2.59    0.30
  -2   6   3    2.84    0.27
  -2   6   3    3.10    0.32
   2   6  -3    2.71    0.30
  -2   6   3    3.07    0.32
  -1  -6   3    0.59    0.11
  -1  -6   3    0.23    0.09
  -1  -6   3    0.31    0.10
  -1  -6   3    0.41    0.10
   1  -6  -3    0.31    0.09
   1  -6  -3    0.35    0.09
   1  -6  -3    0.27    0.07
  -1   6   3    0.35    0.10
  -1   6   3    0.40    0.10
  -1   6   3    0.41    0.10
   1   6  -3    0.27    0.09
   1   6  -3    0.40    0.10
   1   6  -3    0.58    0.11
   1   6  -3    0.11    0.08
  -1   6   3    0.31    0.08
   1   6  -3    0.23    0.10
   0  -6   3    0.26    0.10
   0  -6   3    0.29    0.09
   0  -6  -3   -0.01    0.04
   0  -6  -3    0.16    0.08
   0  -6   3    0.18    0.07
   0  -6   3    0.00    0.07
   0  -6  -3    0.16    0.07
   0   6   3    0.36    0.10
   0   6   3    0.17    0.08
   0   6   3    0.27    0.09
   0   6  -3    0.22    0.08
   0   6   3    0.04    0.07
   0   6  -3    0.12    0.08
   0   6  -3    0.21    0.09
   0   6  -3    0.14    0.07
  -1  -6  -3    2.56    0.28
   1  -6   3    2.29    0.29
  -1  -6  -3    2.58    0.28
   1  -6   3    2.89    0.30
   1  -6   3    2.75    0.32
  -1  -6  -3    2.73    0.27
   1   6   3    2.69    0.28
   1   6   3    2.41    0.28
   1   6   3    2.82    0.28
  -1   6  -3    2.55    0.31
  -1   6  -3    2.64    0.25
   1   6   3    2.43    0.29
   1   6   3    2.52    0.28
  -1   6  -3    2.51    0.30
  -2  -6  -3    1.31    0.18
  -2  -6  -3    1.33    0.17
   2  -6   3    1.14    0.18
   2  -6   3    1.36    0.20
   2  -6   3    0.56    0.13
  -2  -6  -3    1.31    0.19
   2  -6   3    1.41    0.21
  -2   6  -3    1.37    0.16
  -2   6  -3    1.23    0.21
   2   6   3    1.19    0.15
   2   6   3    1.47    0.19
   2   6   3    1.23    0.18
   2   6   3    1.58    0.18
   2   6   3    1.36    0.20
  -2   6  -3    1.30    0.19
   2   6   3    1.39    0.20
   3  -6   3    1.24    0.17
  -3  -6  -3    1.34    0.19
   3  -6   3    1.90    0.22
   3  -6   3    1.70    0.23
  -3  -6  -3    1.28    0.18
   3  -6   3    1.00    0.19
  -3  -6  -3    1.16    0.18
   3   6   3    1.21    0.20
   3   6   3    1.38    0.20
  -3   6  -3    1.51    0.22
   3   6   3    0.99    0.18
  -3   6  -3    1.71    0.25
   3   6   3    1.49    0.21
   4  -6   3    0.04    0.09
  -4  -6  -3    0.21    0.10
   4  -6   3    0.13    0.11
   4  -6   3    0.19    0.11
  -4  -6  -3    0.05    0.07
  -4  -6  -3   -0.01    0.07
   4   6   3    0.16    0.09
   4   6   3    0.23    0.09
  -4   6  -3    0.17    0.10
   4   6   3    0.00    0.09
  -4   6  -3   -0.04    0.09
   4   6   3    0.04    0.08
   5  -6   3    0.55    0.16
  -5  -6  -3    0.39    0.12
   5  -6   3    0.48    0.14
  -5  -6  -3    0.61    0.15
   5  -6   3    0.13    0.12
  -5  -6  -3    0.34    0.11
   5   6   3    0.46    0.16
   5   6   3    0.41    0.14
   5   6   3    0.65    0.15
  -5   6  -3    0.26    0.13
   5   6   3    0.23    0.12
  -5   6  -3    0.36    0.14
  -6  -6  -3   -0.08    0.08
  -6  -6  -3   -0.03    0.07
   6  -6   3   -0.01    0.09
   6  -6   3    0.03    0.11
   6  -6   3   -0.12    0.11
  -6   6  -3   -0.09    0.10
   6   6   3   -0.03    0.11
   6   6   3    0.08    0.11
   6   6   3   -0.10    0.09
   6   6   3    0.03    0.11
  -6   6  -3    0.05    0.09
   6   6   3    0.34    0.13
   7  -6   3    0.30    0.15
   7  -6   3    0.12    0.11
  -7  -6  -3    0.25    0.12
  -7  -6  -3    0.12    0.11
   7  -6   3    0.25    0.14
  -7   6  -3    0.14    0.12
   7   6   3   -0.10    0.11
   7   6   3    0.32    0.14
   7   6   3   -0.02    0.11
   7   6   3    0.04    0.13
   7   6   3    0.09    0.13
   7   6   3    0.26    0.14
  -7   6  -3    0.15    0.15
  -8  -6  -3    0.52    0.18
   8  -6   3    0.31    0.17
   8  -6   3    0.69    0.20
  -8  -6  -3    0.61    0.17
   8  -6   3    0.69    0.19
   8   6   3    0.49    0.17
   8   6   3    0.52    0.18
   8   6   3    0.55    0.19
   8   6   3    0.99    0.23
   8   6   3    0.87    0.21
  -8   6  -3    0.44    0.18
  -8   6  -3    0.43    0.19
   8   6   3    0.70    0.18
   9  -6   3    0.18    0.15
  -9  -6  -3   -0.03    0.14
   9  -6   3    0.36    0.16
  -9  -6  -3    0.17    0.13
   9  -6   3    0.18    0.19
  -9   6  -3    0.05    0.16
  -9   6  -3    0.25    0.17
   9   6   3    0.13    0.16
   9   6   3    0.15    0.17
   9   6   3    0.21    0.15
   9   6   3    0.00    0.15
   9   6   3    0.06    0.14
   9   6   3    0.29    0.17
 -10  -6  -3    1.85    0.30
  10  -6   3    1.64    0.30
 -10  -6  -3    2.31    0.36
  10  -6   3    1.68    0.31
  10  -6   3    1.66    0.35
  10   6   3    2.08    0.35
  10   6   3    1.73    0.34
  10   6   3    1.75    0.32
 -10   6  -3    1.60    0.35
  10   6   3    1.71    0.31
  10   6   3    1.07    0.29
  10   6   3    1.67    0.34
  11  -6   3    0.28    0.18
  11  -6   3    0.13    0.23
 -11  -6  -3    0.40    0.17
 -11  -6  -3    0.22    0.21
  11  -6   3    0.27    0.21
 -11   6  -3   -0.10    0.19
  11   6   3   -0.02    0.17
  11   6   3    0.34    0.22
  11   6   3    0.33    0.18
  11   6   3    0.10    0.15
  11   6   3    0.26    0.23
  11   6   3    0.01    0.20
  12  -6   3    0.18    0.21
  12  -6   3    0.01    0.18
 -12  -6  -3    0.07    0.16
  12   6   3    0.00    0.17
  12   6   3    0.00    0.20
  12   6   3    0.09    0.19
  12   6   3   -0.02    0.22
  13  -6   3    0.16    0.25
  13  -6   3   -0.04    0.20
 -13  -6  -3    0.13    0.20
  13   6   3   -0.13    0.18
  13   6   3    0.21    0.25
  13   6   3   -0.03    0.21
  13   6   3    0.07    0.22
  14  -6   3    0.12    0.22
 -14  -6  -3   -0.03    0.19
 -14  -6  -3   -0.30    0.18
  14   6   3    0.01    0.26
  14   6   3    0.10    0.22
  14   6   3   -0.05    0.20
  14   6   3   -0.07    0.24
  15   7  -3    0.14    0.23
 -14  -7   3   -0.17    0.18
  14  -7  -3    0.03    0.22
 -14  -7   3   -0.07    0.22
  14   7  -3   -0.07    0.22
  14   7  -3    0.19    0.22
  14   7  -3   -0.10    0.23
  14   7  -3    0.11    0.23
  13  -7  -3    0.17    0.21
 -13  -7   3   -0.06    0.16
 -13  -7   3    0.63    0.23
  13   7  -3   -0.14    0.16
  13   7  -3    0.25    0.23
  13   7  -3    0.12    0.22
  13   7  -3    0.13    0.21
 -12  -7   3    0.05    0.15
 -12  -7   3    0.03    0.15
  12  -7  -3    0.08    0.19
 -12  -7   3    0.42    0.18
 -12   7   3   -0.06    0.24
  12   7  -3   -0.07    0.16
 -12   7   3    0.03    0.19
  12   7  -3    0.23    0.18
  12   7  -3    0.26    0.20
  12   7  -3   -0.05    0.17
  11  -7  -3    0.29    0.19
 -11  -7   3    0.26    0.19
 -11  -7   3    0.24    0.17
 -11  -7   3   -0.08    0.12
  11   7  -3    0.50    0.22
  11   7  -3    0.12    0.17
  11   7  -3    0.30    0.18
 -11   7   3    0.20    0.18
  11   7  -3    0.34    0.19
 -11   7   3    0.53    0.24
 -10  -7   3    1.88    0.35
  10  -7  -3    2.95    0.38
 -10  -7   3    2.27    0.35
 -10  -7   3    2.20    0.34
 -10   7   3    2.60    0.38
  10   7  -3    1.97    0.34
  10   7  -3    2.49    0.39
 -10   7   3    2.92    0.43
  10   7  -3    2.78    0.39
  10   7  -3    2.41    0.40
  -9  -7   3    2.22    0.36
  -9  -7   3    2.86    0.40
   9  -7  -3    3.29    0.41
  -9  -7   3    2.87    0.38
   9   7  -3    3.38    0.42
  -9   7   3    3.21    0.44
   9   7  -3    2.61    0.40
   9   7  -3    3.47    0.42
   9   7  -3    2.28    0.38
  -9   7   3    3.26    0.41
  -8  -7   3   -0.06    0.11
   8  -7  -3    0.00    0.13
  -8  -7   3    0.23    0.13
  -8  -7   3    0.02    0.10
   8  -7  -3    0.10    0.11
   8   7  -3    0.08    0.14
   8   7  -3    0.08    0.14
  -8   7   3   -0.09    0.11
   8   7  -3    0.10    0.13
   8   7  -3   -0.07    0.12
  -8   7   3   -0.06    0.12
  -7  -7   3    2.67    0.35
   7  -7  -3    2.13    0.33
  -7  -7   3    3.16    0.40
   7  -7  -3    2.80    0.35
  -7  -7   3    3.16    0.37
   7   7  -3    2.40    0.37
  -7   7   3    2.89    0.39
   7   7  -3    2.86    0.37
   7   7  -3    2.94    0.37
   7   7  -3    3.30    0.40
  -7   7   3    2.58    0.36
  -6  -7   3    0.56    0.16
  -6  -7   3    0.64    0.16
  -6  -7   3    0.53    0.18
   6  -7  -3    0.48    0.14
   6  -7  -3    0.52    0.15
   6   7  -3    0.37    0.14
  -6   7   3    0.61    0.16
   6   7  -3    0.57    0.17
   6   7  -3    0.84    0.20
   6   7  -3    0.15    0.13
  -6   7   3    0.50    0.17
   6   7  -3    0.59    0.17
  -5  -7   3    7.51    0.63
   5  -7  -3    6.17    0.61
  -5  -7   3    8.25    0.65
   5  -7  -3    6.94    0.61
  -5  -7   3    6.96    0.62
  -5   7   3    8.32    0.65
   5   7  -3    7.30    0.62
   5   7  -3    6.19    0.62
   5   7  -3    6.27    0.62
  -5   7   3    7.12    0.59
   5   7  -3    6.62    0.63
   5   7  -3    7.30    0.64
  -5   7   3    7.17    0.65
   4  -7  -3    0.01    0.08
  -4  -7   3    0.01    0.07
  -4  -7   3    0.36    0.12
  -4  -7   3    0.12    0.10
  -4  -7   3    0.14    0.09
   4  -7  -3    0.25    0.11
   4   7  -3    0.04    0.09
  -4   7   3    0.19    0.10
   4   7  -3    0.18    0.10
   4   7  -3    0.01    0.09
   4   7  -3    0.01    0.05
  -4   7   3    0.45    0.14
  -4   7   3   -0.05    0.06
   4   7  -3    0.05    0.10
  -3  -7   3   -0.10    0.07
   3  -7  -3    0.03    0.08
  -3  -7   3    0.19    0.10
  -3  -7   3   -0.19    0.06
  -3  -7   3   -0.05    0.08
   3  -7  -3    0.10    0.08
  -3   7   3   -0.04    0.08
   3   7  -3    0.00    0.07
   3   7  -3   -0.02    0.09
   3   7  -3    0.13    0.10
  -3   7   3    0.08    0.07
   3   7  -3   -0.07    0.06
   3   7  -3    0.15    0.09
  -3   7   3    0.22    0.10
   2  -7  -3    4.57    0.39
   2  -7  -3    4.39    0.39
  -2  -7   3    4.03    0.39
  -2  -7   3    4.57    0.38
  -2  -7   3    4.05    0.41
  -2  -7   3    4.12    0.40
   2   7  -3    3.91    0.39
   2   7  -3    3.67    0.38
   2   7  -3    4.05    0.39
  -2   7   3    4.08    0.40
   2   7  -3    3.93    0.40
  -2   7   3    4.44    0.39
  -2   7   3    4.39    0.41
   2   7  -3    4.23    0.40
  -1  -7   3    2.41    0.31
   1  -7  -3    2.51    0.24
  -1  -7   3    2.12    0.28
   1  -7  -3    2.31    0.28
  -1  -7   3    2.59    0.31
  -1  -7   3    2.35    0.27
   1  -7  -3    2.87    0.30
   1   7  -3    2.15    0.30
   1   7  -3    2.58    0.28
  -1   7   3    2.68    0.30
  -1   7   3    2.58    0.31
   1   7  -3    2.67    0.32
   1   7  -3    2.78    0.30
  -1   7   3    2.99    0.32
  -1   7   3    2.85    0.26
   0  -7  -3    0.03    0.05
   0  -7   3    0.04    0.08
   0  -7   3   -0.01    0.05
   0  -7  -3    0.07    0.08
   0  -7   3    0.01    0.09
   0  -7  -3    0.03    0.06
   0  -7   3   -0.12    0.06
   0   7  -3    0.05    0.07
   0   7   3    0.02    0.08
   0   7  -3    0.00    0.07
   0   7  -3    0.14    0.09
   0   7   3    0.16    0.09
   0   7   3    0.06    0.08
   0   7   3   -0.01    0.07
   0   7  -3    0.04    0.07
   1  -7   3    9.83    0.83
   1  -7   3   10.48    0.84
   1  -7   3    9.12    0.84
  -1  -7  -3    9.51    0.80
  -1  -7  -3    9.86    0.82
  -1  -7  -3   10.52    0.83
   1   7   3   10.37    0.81
  -1   7  -3   10.06    0.85
  -1   7  -3   10.29    0.86
   1   7   3   11.10    0.85
  -1   7  -3    9.96    0.81
   1   7   3   10.19    0.83
   1   7   3   10.85    0.83
   1   7   3   10.19    0.82
   2  -7   3    0.13    0.12
   2  -7   3    0.01    0.07
   2  -7   3    0.14    0.10
  -2  -7  -3    0.12    0.08
  -2  -7  -3    0.28    0.10
  -2  -7  -3    0.10    0.08
  -2   7  -3    0.01    0.09
   2   7   3    0.05    0.09
   2   7   3    0.43    0.12
   2   7   3    0.21    0.10
  -2   7  -3    0.10    0.08
  -2   7  -3    0.11    0.11
   2   7   3    0.03    0.08
   2   7   3    0.19    0.11
   2   7   3    0.14    0.08
   3  -7   3   -0.05    0.08
  -3  -7  -3    0.05    0.09
   3  -7   3   -0.05    0.08
   3  -7   3   -0.16    0.06
  -3  -7  -3   -0.12    0.06
  -3  -7  -3   -0.11    0.07
  -3   7  -3   -0.06    0.06
  -3   7  -3    0.08    0.10
   3   7   3    0.01    0.09
   3   7   3    0.01    0.08
   3   7   3    0.06    0.10
   3   7   3    0.12    0.10
   3   7   3    0.00    0.06
   4  -7   3    4.87    0.56
  -4  -7  -3    5.98    0.54
   4  -7   3    5.76    0.57
  -4  -7  -3    5.67    0.54
  -4  -7  -3    5.95    0.56
   4  -7   3    6.37    0.56
   4   7   3    6.24    0.55
   4   7   3    6.77    0.58
   4   7   3    6.74    0.56
   4   7   3    6.60    0.58
  -4   7  -3    6.79    0.59
  -4   7  -3    6.74    0.60
   5  -7   3    0.04    0.11
  -5  -7  -3    0.05    0.09
   5  -7   3   -0.13    0.09
  -5  -7  -3   -0.08    0.09
  -5  -7  -3    0.02    0.09
   5  -7   3   -0.04    0.07
   5   7   3    0.18    0.12
  -5   7  -3   -0.01    0.12
   5   7   3   -0.03    0.11
  -5   7  -3    0.00    0.11
   5   7   3    0.06    0.10
   5   7   3   -0.09    0.09
  -6  -7  -3    1.35    0.23
  -6  -7  -3    1.15    0.20
   6  -7   3    1.19    0.24
   6  -7   3    1.59    0.25
   6  -7   3    0.76    0.21
  -6  -7  -3    1.41    0.25
   6   7   3    1.77    0.28
   6   7   3    0.84    0.22
  -6   7  -3    0.98    0.25
   6   7   3    1.67    0.27
  -6   7  -3    1.68    0.27
   6   7   3    1.71    0.25
  -7  -7  -3    3.97    0.44
  -7  -7  -3    3.13    0.40
   7  -7   3    3.40    0.42
   7  -7   3    3.53    0.44
  -7  -7  -3    3.33    0.43
   7  -7   3    4.31    0.50
  -7   7  -3    3.54    0.44
   7   7   3    3.69    0.45
   7   7   3    3.10    0.41
   7   7   3    3.99    0.46
   7   7   3    2.84    0.42
  -7   7  -3    3.73    0.48
   8  -7   3    0.10    0.14
  -8  -7  -3    0.15    0.15
  -8  -7  -3   -0.07    0.09
   8  -7   3   -0.02    0.15
  -8  -7  -3   -0.04    0.10
   8  -7   3    0.06    0.14
  -8   7  -3   -0.03    0.13
   8   7   3    0.17    0.13
   8   7   3    0.03    0.13
   8   7   3    0.14    0.15
  -8   7  -3    0.02    0.17
   8   7   3    0.01    0.12
   9  -7   3   -0.15    0.11
  -9  -7  -3    0.34    0.16
   9  -7   3    0.10    0.16
  -9  -7  -3   -0.13    0.11
  -9  -7  -3    0.06    0.16
   9  -7   3   -0.07    0.13
   9   7   3   -0.29    0.11
   9   7   3   -0.06    0.14
   9   7   3    0.07    0.15
  -9   7  -3    0.00    0.19
   9   7   3   -0.10    0.15
   9   7   3    0.28    0.15
  -9   7  -3   -0.06    0.14
  10  -7   3    0.13    0.20
 -10  -7  -3   -0.26    0.12
 -10  -7  -3    0.06    0.15
  10  -7   3   -0.07    0.15
  10  -7   3   -0.17    0.14
 -10  -7  -3    0.06    0.18
  10   7   3   -0.16    0.18
 -10   7  -3    0.01    0.17
  10   7   3    0.02    0.20
  10   7   3   -0.14    0.14
 -10   7  -3   -0.12    0.20
  10   7   3   -0.13    0.12
  10   7   3    0.25    0.19
  11  -7   3    0.22    0.19
 -11  -7  -3    0.07    0.18
  11  -7   3    0.41    0.23
 -11  -7  -3    0.00    0.17
  11  -7   3    0.02    0.22
  11   7   3    0.21    0.18
  11   7   3    0.29    0.22
  11   7   3    0.02    0.18
  11   7   3   -0.14    0.17
  11   7   3   -0.09    0.19
 -11   7  -3    0.25    0.25
 -12  -7  -3   -0.35    0.16
 -12  -7  -3   -0.09    0.17
  12  -7   3    0.14    0.21
  12   7   3    0.02    0.21
  12   7   3   -0.02    0.22
  12   7   3   -0.07    0.17
  12   7   3    0.02    0.18
 -13  -7  -3   -0.12    0.22
  13  -7   3   -0.35    0.18
 -13  -7  -3    0.10    0.20
  13   7   3   -0.13    0.21
  13   7   3   -0.18    0.22
  13   7   3    0.09    0.22
  13   7   3    0.03    0.19
 -14  -8   3   -0.13    0.17
 -14  -8   3    0.19    0.23
  14  -8  -3    0.01    0.26
  14   8  -3    0.05    0.26
  14   8  -3   -0.20    0.21
  14   8  -3   -0.21    0.19
  14   8  -3    0.23    0.24
 -13  -8   3    0.25    0.22
  13  -8  -3    0.10    0.21
 -13  -8   3   -0.07    0.16
  13   8  -3   -0.37    0.16
  13   8  -3   -0.02    0.20
 -13   8   3    0.38    0.27
  13   8  -3    0.03    0.21
  13   8  -3    0.14    0.25
 -12  -8   3   -0.10    0.18
 -12  -8   3   -0.06    0.17
  12  -8  -3    0.40    0.20
  12   8  -3    0.08    0.22
  12   8  -3   -0.01    0.17
  12   8  -3    0.45    0.22
 -12   8   3   -0.06    0.18
  12   8  -3    0.00    0.19
 -11  -8   3    0.03    0.16
  11  -8  -3    0.54    0.20
 -11  -8   3    0.18    0.17
 -11  -8   3    0.14    0.18
  11   8  -3    0.45    0.20
  11   8  -3    0.19    0.20
 -11   8   3    0.23    0.23
 -11   8   3    0.52    0.23
  11   8  -3    0.06    0.19
  11   8  -3    0.19    0.17
 -10  -8   3    0.31    0.17
 -10  -8   3    0.49    0.22
  10  -8  -3    0.40    0.20
 -10  -8   3    0.24    0.17
 -10   8   3    0.62    0.25
  10   8  -3    0.59    0.22
  10   8  -3    0.16    0.19
  10   8  -3    0.27    0.18
  10   8  -3    0.27    0.19
 -10   8   3    0.65    0.22
  -9  -8   3    2.86    0.38
   9  -8  -3    2.10    0.35
  -9  -8   3    2.96    0.42
  -9  -8   3    2.30    0.36
   9   8  -3    2.42    0.38
   9   8  -3    1.74    0.37
   9   8  -3    2.25    0.37
   9   8  -3    2.50    0.39
  -9   8   3    3.48    0.47
  -9   8   3    3.45    0.43
   8  -8  -3    0.05    0.13
  -8  -8   3    0.06    0.17
  -8  -8   3    0.17    0.13
  -8  -8   3    0.09    0.13
  -8   8   3   -0.02    0.13
   8   8  -3   -0.22    0.10
  -8   8   3    0.20    0.17
   8   8  -3   -0.07    0.14
   8   8  -3   -0.04    0.16
   8   8  -3    0.15    0.16
  -7  -8   3    0.19    0.12
  -7  -8   3    0.13    0.12
  -7  -8   3    0.14    0.13
   7  -8  -3   -0.02    0.11
   7   8  -3    0.27    0.16
   7   8  -3   -0.06    0.12
  -7   8   3    0.21    0.16
   7   8  -3    0.19    0.15
   7   8  -3    0.18    0.15
  -7   8   3    0.20    0.13
  -6  -8   3    0.99    0.21
  -6  -8   3    0.79    0.19
   6  -8  -3    0.69    0.18
  -6  -8   3    0.64    0.18
   6   8  -3    0.81    0.21
   6   8  -3    0.56    0.18
   6   8  -3    0.86    0.21
   6   8  -3    0.41    0.17
  -6   8   3    0.77    0.18
  -6   8   3    0.81    0.21
  -5  -8   3    0.53    0.15
  -5  -8   3    0.62    0.16
  -5  -8   3    0.39    0.15
   5  -8  -3    0.18    0.12
   5  -8  -3    0.58    0.15
  -5  -8   3    0.20    0.12
  -5   8   3    0.12    0.12
  -5   8   3    0.56    0.17
   5   8  -3    0.36    0.15
   5   8  -3    0.38    0.14
   5   8  -3    0.28    0.14
   5   8  -3    0.31    0.14
   4  -8  -3    0.64    0.16
  -4  -8   3    0.42    0.14
  -4  -8   3    0.88    0.18
  -4  -8   3    0.85    0.19
  -4  -8   3    0.46    0.14
   4  -8  -3    0.89    0.18
  -4   8   3    0.77    0.17
   4   8  -3    0.56    0.15
   4   8  -3    0.41    0.16
   4   8  -3    0.86    0.19
  -4   8   3    0.29    0.14
   4   8  -3    0.51    0.16
  -4   8   3    0.67    0.14
  -3  -8   3    1.31    0.24
  -3  -8   3    1.63    0.24
   3  -8  -3    1.45    0.23
  -3  -8   3    1.08    0.22
  -3  -8   3    1.37    0.23
   3  -8  -3    1.22    0.22
   3   8  -3    1.63    0.25
  -3   8   3    1.76    0.26
   3   8  -3    1.71    0.25
   3   8  -3    1.74    0.26
  -3   8   3    1.71    0.26
   3   8  -3    2.48    0.28
   3   8  -3    1.76    0.26
  -3   8   3    1.73    0.23
   2  -8  -3    0.81    0.16
  -2  -8   3    0.38    0.13
  -2  -8   3    1.10    0.20
  -2  -8   3    1.14    0.22
  -2  -8   3    0.89    0.16
   2  -8  -3    0.47    0.14
  -2   8   3    0.83    0.18
   2   8  -3    0.67    0.15
   2   8  -3    0.89    0.19
   2   8  -3    0.73    0.18
   2   8  -3    1.16    0.19
  -2   8   3    1.21    0.19
  -2   8   3    0.72    0.17
   2   8  -3    0.88    0.18
   1  -8  -3    4.80    0.46
   1  -8  -3    4.77    0.46
  -1  -8   3    5.30    0.49
  -1  -8   3    4.78    0.46
  -1  -8   3    5.41    0.45
  -1  -8   3    4.91    0.46
  -1   8   3    4.53    0.47
   1   8  -3    4.92    0.46
   1   8  -3    4.95    0.48
  -1   8   3    5.22    0.48
  -1   8   3    5.08    0.46
   1   8  -3    5.65    0.46
   1   8  -3    4.48    0.47
   0  -8   3    0.04    0.09
   0  -8   3   -0.10    0.07
   0  -8  -3    0.05    0.09
   0  -8   3    0.04    0.09
   0  -8  -3    0.04    0.09
   0   8   3   -0.05    0.08
   0   8   3   -0.01    0.08
   0   8   3   -0.01    0.08
   0   8   3    0.10    0.10
   0   8  -3   -0.07    0.08
   0   8  -3    0.00    0.09
   0   8  -3   -0.02    0.07
  -1  -8  -3    0.18    0.09
   1  -8   3    0.15    0.10
   1  -8   3    0.05    0.11
   1  -8   3    0.19    0.11
  -1  -8  -3    0.06    0.08
  -1  -8  -3    0.06    0.09
   1   8   3    0.26    0.11
   1   8   3    0.21    0.10
  -1   8  -3    0.19    0.10
   1   8   3    0.03    0.10
   1   8   3   -0.01    0.10
  -1   8  -3    0.17    0.12
  -1   8  -3    0.13    0.09
  -2  -8  -3   -0.06    0.09
   2  -8   3    0.26    0.12
  -2  -8  -3    0.18    0.10
   2  -8   3    0.26    0.12
  -2  -8  -3    0.20    0.11
   2  -8   3    0.19    0.13
   2   8   3    0.12    0.10
   2   8   3    0.17    0.12
   2   8   3    0.01    0.11
  -2   8  -3    0.09    0.10
  -2   8  -3   -0.02    0.11
   2   8   3    0.13    0.11
  -3  -8  -3    1.59    0.22
  -3  -8  -3    1.78    0.24
  -3  -8  -3    1.60    0.24
   3  -8   3    1.22    0.24
   3  -8   3    1.49    0.26
   3  -8   3    1.20    0.22
  -3   8  -3    1.47    0.27
   3   8   3    0.94    0.20
   3   8   3    1.37    0.22
   3   8   3    1.76    0.24
   3   8   3    1.57    0.25
  -3   8  -3    1.41    0.26
   4  -8   3   -0.01    0.11
  -4  -8  -3    0.08    0.11
  -4  -8  -3    0.08    0.10
  -4  -8  -3    0.10    0.11
   4  -8   3    0.09    0.11
   4  -8   3   -0.06    0.11
   4   8   3   -0.06    0.10
   4   8   3   -0.10    0.10
  -4   8  -3    0.15    0.13
   4   8   3    0.01    0.11
   4   8   3    0.13    0.14
  -4   8  -3    0.05    0.11
  -5  -8  -3    0.09    0.12
   5  -8   3   -0.03    0.11
   5  -8   3    0.15    0.15
  -5  -8  -3    0.42    0.15
  -5  -8  -3    0.15    0.10
   5  -8   3    0.21    0.13
   5   8   3    0.43    0.17
  -5   8  -3    0.17    0.14
  -5   8  -3    0.34    0.15
   5   8   3    0.15    0.14
   5   8   3    0.30    0.16
   5   8   3    0.09    0.13
  -6  -8  -3    1.52    0.23
   6  -8   3    1.03    0.23
  -6  -8  -3    1.30    0.24
   6  -8   3    0.93    0.23
   6  -8   3    1.04    0.26
  -6  -8  -3    1.20    0.23
   6   8   3    1.44    0.24
   6   8   3    1.23    0.25
   6   8   3    1.33    0.26
   6   8   3    1.49    0.26
  -6   8  -3    1.45    0.27
  -6   8  -3    0.66    0.23
   7  -8   3    0.01    0.13
   7  -8   3   -0.15    0.15
  -7  -8  -3   -0.09    0.13
  -7  -8  -3   -0.02    0.11
  -7  -8  -3    0.04    0.12
   7  -8   3   -0.08    0.13
   7   8   3    0.03    0.13
  -7   8  -3    0.04    0.15
   7   8   3    0.10    0.14
   7   8   3    0.22    0.18
  -7   8  -3    0.24    0.18
   7   8   3   -0.07    0.14
   8  -8   3    1.55    0.29
   8  -8   3    1.25    0.30
  -8  -8  -3    1.19    0.27
  -8  -8  -3    1.54    0.27
  -8  -8  -3    0.84    0.24
   8  -8   3    1.94    0.33
   8   8   3    1.89    0.31
  -8   8  -3    1.06    0.29
   8   8   3    1.00    0.27
  -8   8  -3    1.08    0.27
   8   8   3    1.32    0.28
   8   8   3    1.12    0.27
   9  -8   3    0.42    0.22
  -9  -8  -3    0.19    0.16
   9  -8   3    0.05    0.19
   9  -8   3    0.24    0.18
  -9  -8  -3    0.09    0.15
  -9  -8  -3    0.19    0.18
   9   8   3    0.10    0.19
   9   8   3    0.16    0.15
   9   8   3    0.18    0.17
  -9   8  -3    0.16    0.17
  -9   8  -3    0.48    0.26
   9   8   3    0.29    0.20
 -10  -8  -3   -0.08    0.14
 -10  -8  -3    0.09    0.18
 -10  -8  -3    0.31    0.19
  10  -8   3    0.28    0.19
  10  -8   3    0.38    0.27
 -10   8  -3    0.06    0.20
  10   8   3    0.35    0.22
 -10   8  -3    0.23    0.26
  10   8   3   -0.21    0.16
  10   8   3   -0.05    0.15
  10   8   3    0.47    0.27
 -11  -8  -3   -0.01    0.16
  11  -8   3    0.02    0.20
 -11  -8  -3    0.21    0.19
  11   8   3    0.06    0.19
  11   8   3    0.36    0.23
  11   8   3   -0.15    0.18
  11   8   3   -0.11    0.17
  12  -8   3    0.13    0.19
 -12  -8  -3   -0.03    0.17
 -12  -8  -3   -0.03    0.20
  12   8   3   -0.11    0.19
  12   8   3    0.11    0.25
  12   8   3   -0.24    0.21
  12   8   3   -0.26    0.22
 -13  -8  -3    0.12    0.23
 -13  -8  -3    0.38    0.24
  13  -8   3    0.14    0.26
  13   8   3    0.12    0.28
  13   8   3    0.19    0.27
  13   8   3   -0.13    0.20
 -13  -9   3    0.12    0.22
  13  -9  -3    0.12    0.24
 -13  -9   3   -0.07    0.18
  13   9  -3   -0.03    0.25
 -13   9   3    0.01    0.21
  13   9  -3    0.40    0.26
  13   9  -3    0.31    0.26
  13   9  -3    0.25    0.27
 -12  -9   3   -0.25    0.15
 -12  -9   3   -0.01    0.18
  12  -9  -3    0.15    0.20
 -12   9   3   -0.05    0.22
  12   9  -3    0.71    0.29
  12   9  -3    0.04    0.22
  12   9  -3   -0.09    0.23
  12   9  -3    0.16    0.22
 -11  -9   3    0.10    0.17
  11  -9  -3   -0.09    0.17
 -11  -9   3   -0.07    0.15
  11   9  -3    0.21    0.18
  11   9  -3    0.07    0.20
  11   9  -3   -0.42    0.18
  11   9  -3    0.10    0.22
 -11   9   3    0.03    0.17
 -10  -9   3    0.02    0.20
 -10  -9   3    0.35    0.19
 -10  -9   3    0.05    0.15
  10  -9  -3    0.02    0.18
 -10   9   3    0.03    0.19
  10   9  -3    0.11    0.18
  10   9  -3   -0.14    0.18
  10   9  -3    0.00    0.16
  10   9  -3    0.33    0.20
 -10   9   3    0.15    0.22
  -9  -9   3   -0.08    0.11
  -9  -9   3    0.08    0.18
  -9  -9   3    0.05    0.14
   9  -9  -3    0.00    0.15
   9   9  -3    0.01    0.18
   9   9  -3   -0.14    0.14
   9   9  -3   -0.02    0.14
   9   9  -3    0.03    0.17
  -9   9   3    0.21    0.20
  -9   9   3   -0.06    0.15
   8  -9  -3    1.12    0.25
  -8  -9   3    1.18    0.26
  -8  -9   3    1.38    0.29
  -8  -9   3    0.96    0.25
   8   9  -3    1.10    0.27
  -8   9   3    1.42    0.30
  -8   9   3    1.10    0.29
   8   9  -3    2.16    0.35
   8   9  -3    1.63    0.31
   8   9  -3    1.34    0.29
  -7  -9   3    0.04    0.12
  -7  -9   3    0.10    0.12
   7  -9  -3    0.21    0.14
  -7  -9   3   -0.05    0.12
  -7  -9   3    0.07    0.14
  -7   9   3    0.15    0.15
  -7   9   3    0.02    0.14
   7   9  -3    0.03    0.14
   7   9  -3    0.20    0.16
   7   9  -3   -0.06    0.12
   6  -9  -3    0.04    0.13
  -6  -9   3    0.11    0.14
  -6  -9   3    0.01    0.12
  -6  -9   3    0.12    0.14
  -6  -9   3   -0.14    0.13
   6   9  -3    0.07    0.14
  -6   9   3    0.04    0.13
   6   9  -3   -0.18    0.14
  -6   9   3    0.14    0.14
   6   9  -3    0.23    0.15
   5  -9  -3   -0.04    0.11
  -5  -9   3   -0.09    0.11
  -5  -9   3   -0.08    0.09
  -5  -9   3    0.01    0.13
  -5  -9   3   -0.04    0.11
  -5   9   3   -0.07    0.11
   5   9  -3    0.22    0.15
   5   9  -3    0.03    0.14
   5   9  -3    0.16    0.13
   5   9  -3    0.17    0.13
  -5   9   3   -0.08    0.11
  -4  -9   3    0.28    0.15
  -4  -9   3    0.48    0.15
  -4  -9   3    0.60    0.19
   4  -9  -3    0.56    0.17
  -4  -9   3    0.48    0.16
  -4   9   3    0.54    0.18
   4   9  -3    0.23    0.15
  -4   9   3    0.68    0.17
   4   9  -3    0.79    0.19
   4   9  -3    0.74    0.18
   4   9  -3    0.70    0.19
  -4   9   3    0.76    0.16
   3  -9  -3    2.38    0.32
  -3  -9   3    2.99    0.37
  -3  -9   3    2.53    0.33
  -3  -9   3    2.45    0.34
  -3  -9   3    3.09    0.33
   3  -9  -3    2.39    0.31
  -3   9   3    2.07    0.32
   3   9  -3    2.65    0.34
   3   9  -3    2.27    0.32
   3   9  -3    1.86    0.30
  -3   9   3    1.84    0.33
   3   9  -3    2.47    0.33
   3   9  -3    2.29    0.32
  -3   9   3    2.42    0.31
  -2  -9   3    1.11    0.21
  -2  -9   3    1.49    0.26
   2  -9  -3    1.49    0.23
  -2  -9   3    0.60    0.19
   2  -9  -3    1.31    0.23
   2   9  -3    1.53    0.24
   2   9  -3    1.43    0.25
  -2   9   3    1.18    0.23
  -2   9   3    1.33    0.24
  -2   9   3    0.95    0.20
   2   9  -3    1.28    0.22
   2   9  -3    1.55    0.23
   2   9  -3    0.89    0.21
   1  -9  -3    0.00    0.10
  -1  -9   3   -0.16    0.09
  -1  -9   3    0.12    0.12
   1  -9  -3   -0.10    0.08
  -1  -9   3    0.04    0.10
  -1   9   3   -0.03    0.09
   1   9  -3   -0.02    0.10
   1   9  -3    0.03    0.11
  -1   9   3    0.02    0.09
   1   9  -3   -0.02    0.09
  -1   9   3   -0.01    0.10
   0  -9   3    1.99    0.27
   0  -9  -3    1.56    0.25
   0  -9   3    1.42    0.26
   0  -9   3    1.15    0.23
   0  -9  -3    1.68    0.25
   0   9   3    1.68    0.26
   0   9   3    1.66    0.27
   0   9  -3    1.10    0.22
   0   9  -3    1.00    0.23
   0   9  -3    1.48    0.25
   0   9   3    1.89    0.26
   1  -9   3    0.73    0.19
   1  -9   3    0.74    0.19
  -1  -9  -3    0.94    0.19
   1  -9   3    0.89    0.22
  -1  -9  -3    0.93    0.18
   1   9   3    0.64    0.18
   1   9   3    1.03    0.21
   1   9   3    0.73    0.18
  -1   9  -3    0.85    0.21
  -1   9  -3    0.81    0.18
  -1   9  -3    0.90    0.20
   2  -9   3    6.42    0.63
  -2  -9  -3    7.33    0.63
   2  -9   3    7.24    0.65
   2  -9   3    7.50    0.68
  -2  -9  -3    6.79    0.63
  -2   9  -3    7.77    0.67
   2   9   3    6.59    0.65
  -2   9  -3    6.74    0.67
   2   9   3    6.86    0.63
   2   9   3    7.50    0.64
   3  -9   3    3.65    0.47
   3  -9   3    4.56    0.46
  -3  -9  -3    4.47    0.47
  -3  -9  -3    4.56    0.46
  -3  -9  -3    4.21    0.43
   3  -9   3    3.52    0.46
   3   9   3    3.36    0.45
  -3   9  -3    4.48    0.52
   3   9   3    3.20    0.44
  -3   9  -3    4.24    0.50
  -4  -9  -3    0.06    0.11
   4  -9   3   -0.02    0.13
   4  -9   3    0.13    0.15
  -4  -9  -3    0.05    0.12
  -4  -9  -3    0.06    0.11
   4  -9   3   -0.04    0.12
   4   9   3    0.10    0.14
   4   9   3    0.21    0.15
   4   9   3    0.07    0.13
  -4   9  -3    0.10    0.14
  -4   9  -3   -0.07    0.09
   4   9   3   -0.07    0.13
  -5  -9  -3   -0.18    0.10
  -5  -9  -3    0.12    0.11
   5  -9   3    0.22    0.18
  -5  -9  -3    0.08    0.13
   5  -9   3    0.17    0.14
   5  -9   3    0.17    0.15
  -5   9  -3    0.20    0.14
   5   9   3    0.17    0.16
   5   9   3    0.27    0.16
   5   9   3    0.01    0.13
   5   9   3    0.18    0.13
  -5   9  -3    0.02    0.13
  -6  -9  -3    0.55    0.22
   6  -9   3    1.35    0.26
  -6  -9  -3    0.63    0.18
   6  -9   3    0.61    0.22
  -6  -9  -3    1.23    0.23
   6  -9   3    0.64    0.18
   6   9   3    0.40    0.20
  -6   9  -3    0.93    0.24
   6   9   3    0.84    0.23
  -6   9  -3    0.72    0.24
   6   9   3    0.44    0.20
   6   9   3    0.58    0.22
  -7  -9  -3    0.32    0.15
   7  -9   3    0.03    0.16
   7  -9   3    0.03    0.19
   7  -9   3    0.11    0.17
  -7  -9  -3    0.20    0.18
  -7  -9  -3    0.23    0.15
  -7   9  -3    0.54    0.24
   7   9   3    0.07    0.15
   7   9   3    0.22    0.19
   7   9   3   -0.11    0.16
  -7   9  -3    0.47    0.20
   7   9   3    0.13    0.16
  -8  -9  -3    0.11    0.14
  -8  -9  -3    0.17    0.16
   8  -9   3    0.09    0.16
  -8  -9  -3    0.39    0.18
   8  -9   3   -0.01    0.18
   8   9   3    0.09    0.17
   8   9   3   -0.24    0.15
   8   9   3   -0.18    0.17
  -8   9  -3    0.41    0.23
  -8   9  -3    0.10    0.19
   8   9   3    0.24    0.21
  -9  -9  -3    0.05    0.13
  -9  -9  -3   -0.13    0.14
   9  -9   3   -0.03    0.17
  -9  -9  -3   -0.14    0.16
   9  -9   3    0.14    0.23
   9   9   3   -0.08    0.16
   9   9   3    0.10    0.20
  -9   9  -3    0.37    0.26
   9   9   3    0.41    0.23
  -9   9  -3   -0.11    0.17
   9   9   3    0.39    0.19
 -10  -9  -3    0.28    0.21
 -10  -9  -3    0.30    0.22
  10  -9   3   -0.19    0.16
  10   9   3    0.16    0.22
 -10   9  -3   -0.06    0.23
  10   9   3    0.12    0.18
  10   9   3    0.07    0.20
  10   9   3    0.27    0.25
  11  -9   3   -0.08    0.19
 -11  -9  -3    0.23    0.17
 -11  -9  -3    0.10    0.17
  11   9   3    0.09    0.24
  11   9   3   -0.23    0.23
  11   9   3    0.37    0.23
  11   9   3    0.16    0.23
  12  -9   3    0.10    0.21
 -12  -9  -3    0.23    0.19
 -12  -9  -3    0.41    0.26
  12   9   3   -0.39    0.24
  12   9   3    0.20    0.26
  12   9   3    0.16    0.27
  12   9   3    0.14    0.25
 -12 -10   3    0.16    0.21
 -12 -10   3    0.40    0.24
  12 -10  -3   -0.13    0.44
 -12 -10   3    0.13    0.19
  12  10  -3   -0.02    0.26
  12  10  -3    0.18    0.24
  12  10  -3   -0.13    0.22
  12  10  -3   -0.41    0.16
 -12  10   3    0.42    0.28
 -11 -10   3   -0.01    0.17
 -11 -10   3    0.20    0.23
  11 -10  -3    0.42    0.23
 -11 -10   3    0.44    0.22
  11  10  -3   -0.12    0.21
 -11  10   3    0.00    0.22
  11  10  -3    0.40    0.26
  11  10  -3    0.09    0.21
  11  10  -3    0.35    0.25
 -10 -10   3    0.02    0.17
  10 -10  -3    0.01    0.17
 -10 -10   3    0.16    0.19
 -10 -10   3   -0.11    0.15
  10  10  -3   -0.14    0.16
  10  10  -3   -0.01    0.21
 -10  10   3    0.11    0.19
  10  10  -3    0.25    0.22
  10  10  -3   -0.13    0.18
  -9 -10   3    0.29    0.19
  -9 -10   3    0.31    0.18
  -9 -10   3    0.34    0.18
   9 -10  -3    0.11    0.19
  -9 -10   3    0.27    0.17
   9  10  -3    0.09    0.19
  -9  10   3    0.26    0.22
   9  10  -3    0.13    0.20
  -9  10   3    0.49    0.22
   9  10  -3    0.04    0.18
  -8 -10   3    0.00    0.16
  -8 -10   3    0.11    0.18
  -8 -10   3    0.29    0.18
   8 -10  -3   -0.04    0.15
  -8 -10   3    0.19    0.20
  -8  10   3    0.00    0.16
   8  10  -3    0.14    0.18
   8  10  -3    0.36    0.19
  -8  10   3    0.04    0.19
   8  10  -3    0.31    0.21
  -7 -10   3    0.26    0.15
  -7 -10   3   -0.01    0.13
  -7 -10   3    0.09    0.17
   7 -10  -3   -0.01    0.14
  -7 -10   3   -0.03    0.14
  -7  10   3    0.47    0.18
   7  10  -3    0.31    0.17
   7  10  -3    0.36    0.18
  -7  10   3    0.21    0.18
   7  10  -3    0.13    0.18
  -6 -10   3    0.03    0.15
  -6 -10   3    0.14    0.16
  -6 -10   3    0.08    0.16
   6 -10  -3    0.01    0.13
  -6 -10   3    0.18    0.15
  -6  10   3    0.09    0.15
   6  10  -3    0.00    0.14
  -6  10   3    0.08    0.15
   6  10  -3    0.32    0.18
   6  10  -3    0.09    0.17
   5 -10  -3    0.50    0.19
  -5 -10   3    0.73    0.20
  -5 -10   3    0.50    0.18
  -5 -10   3    0.80    0.21
  -5 -10   3    0.81    0.21
   5  10  -3    0.47    0.20
  -5  10   3    0.96    0.25
  -5  10   3    0.73    0.22
   5  10  -3    1.01    0.24
   5  10  -3    0.59    0.19
   5  10  -3    0.58    0.22
   4 -10  -3   -0.23    0.10
  -4 -10   3    0.00    0.14
  -4 -10   3   -0.05    0.10
  -4 -10   3   -0.05    0.11
  -4  10   3    0.00    0.12
   4  10  -3   -0.03    0.13
   4  10  -3   -0.01    0.12
  -4  10   3    0.03    0.12
   4  10  -3   -0.06    0.14
   4  10  -3   -0.01    0.16
   3 -10  -3    0.00    0.11
  -3 -10   3    0.00    0.12
  -3 -10   3    0.15    0.12
  -3 -10   3   -0.11    0.12
   3  10  -3    0.02    0.14
  -3  10   3   -0.13    0.10
  -3  10   3   -0.07    0.11
   3  10  -3   -0.02    0.13
   3  10  -3   -0.12    0.12
  -3  10   3    0.03    0.13
   2 -10  -3    0.19    0.13
  -2 -10   3    0.16    0.13
  -2 -10   3    0.28    0.13
  -2 -10   3    0.25    0.14
  -2  10   3   -0.03    0.13
  -2  10   3    0.18    0.14
   2  10  -3   -0.02    0.13
   2  10  -3    0.08    0.13
  -2  10   3    0.05    0.12
   2  10  -3    0.22    0.14
  -1 -10   3    0.35    0.15
  -1 -10   3   -0.02    0.12
   1 -10  -3    0.17    0.12
  -1 -10   3    0.01    0.10
  -1  10   3   -0.08    0.10
   1  10  -3    0.10    0.13
  -1  10   3    0.01    0.11
   1  10  -3   -0.13    0.12
   1  10  -3    0.02    0.13
  -1  10   3    0.01    0.11
   0 -10   3    0.34    0.16
   0 -10   3    0.38    0.16
   0 -10  -3    0.17    0.13
   0 -10  -3    0.47    0.17
   0 -10   3    0.19    0.17
   0  10   3    0.49    0.17
   0  10  -3    0.25    0.16
   0  10  -3    0.38    0.16
   0  10  -3    0.27    0.15
   0  10   3    0.33    0.15
   0  10   3    0.30    0.15
   1 -10   3    0.50    0.18
  -1 -10  -3    0.39    0.15
   1 -10   3    0.23    0.16
   1 -10   3    0.24    0.15
  -1 -10  -3    0.29    0.14
   1  10   3    0.10    0.13
  -1  10  -3    0.40    0.18
  -1  10  -3    0.33    0.17
   1  10   3    0.45    0.17
   2 -10   3    0.32    0.15
  -2 -10  -3    0.15    0.13
   2 -10   3    0.45    0.20
  -2 -10  -3    0.28    0.15
   2 -10   3    0.40    0.17
   2  10   3    0.45    0.18
   2  10   3    0.38    0.18
   2  10   3    0.26    0.15
  -2  10  -3    0.35    0.17
  -2  10  -3    0.07    0.14
   3 -10   3   -0.19    0.12
   3 -10   3   -0.04    0.12
   3 -10   3    0.37    0.17
  -3 -10  -3    0.03    0.14
  -3 -10  -3    0.19    0.13
  -3  10  -3    0.22    0.16
   3  10   3    0.11    0.15
  -3  10  -3    0.05    0.14
   3  10   3   -0.01    0.13
   4 -10   3    0.27    0.14
  -4 -10  -3    0.11    0.13
   4 -10   3    0.40    0.19
   4 -10   3    0.62    0.22
  -4 -10  -3    0.45    0.20
   4  10   3    0.27    0.18
  -4  10  -3    0.56    0.23
   4  10   3    0.23    0.17
  -4  10  -3    0.25    0.18
  -5 -10  -3    0.04    0.14
  -5 -10  -3    0.03    0.14
   5 -10   3   -0.01    0.15
   5 -10   3   -0.03    0.17
  -5 -10  -3    0.04    0.12
  -5  10  -3   -0.02    0.14
   5  10   3   -0.16    0.14
   5  10   3   -0.05    0.14
  -5  10  -3    0.26    0.20
   6 -10   3    0.90    0.27
   6 -10   3    0.67    0.23
  -6 -10  -3    0.59    0.22
  -6 -10  -3    0.68    0.20
  -6 -10  -3    0.70    0.20
   6  10   3    1.32    0.29
  -6  10  -3    0.54    0.24
   6  10   3    0.98    0.24
  -6  10  -3    0.48    0.20
   6  10   3    0.94    0.26
   6  10   3    0.55    0.23
   7 -10   3    0.21    0.23
  -7 -10  -3    0.12    0.15
  -7 -10  -3    0.04    0.15
   7 -10   3   -0.15    0.16
  -7 -10  -3    0.37    0.20
   7  10   3    0.28    0.22
   7  10   3   -0.07    0.17
  -7  10  -3   -0.12    0.14
  -7  10  -3    0.07    0.19
   7  10   3    0.10    0.19
   7  10   3    0.38    0.19
  -8 -10  -3    0.17    0.16
  -8 -10  -3    0.51    0.19
   8 -10   3    0.09    0.23
   8 -10   3    0.55    0.23
  -8 -10  -3    0.30    0.23
   8  10   3    0.23    0.21
  -8  10  -3    0.39    0.24
   8  10   3    0.17    0.22
   8  10   3    0.29    0.21
  -8  10  -3    0.32    0.26
   8  10   3   -0.06    0.15
  -9 -10  -3   -0.07    0.17
  -9 -10  -3   -0.09    0.14
   9 -10   3   -0.05    0.16
   9  10   3    0.14    0.19
  -9  10  -3   -0.01    0.22
   9  10   3   -0.01    0.24
   9  10   3   -0.03    0.19
   9  10   3   -0.02    0.18
 -10 -10  -3    0.09    0.18
  10 -10   3    0.14    0.22
 -10 -10  -3    0.19    0.19
  10  10   3    0.03    0.21
  10  10   3    0.04    0.23
 -10  10  -3   -0.06    0.23
  10  10   3   -0.13    0.20
  10  10   3    0.25    0.23
 -11 -10  -3   -0.01    0.21
 -11 -10  -3   -0.08    0.20
  11 -10   3    0.20    0.23
  11  10   3    0.01    0.24
  11  10   3    0.10    0.25
  11  10   3   -0.26    0.24
  11  10   3   -0.21    0.21
 -11 -11   3    0.10    0.20
 -11 -11   3    0.47    0.28
 -11 -11   3   -0.04    0.17
  11  11  -3   -0.18    0.23
  11  11  -3    0.14    0.29
 -11  11   3   -0.08    0.22
  11  11  -3    0.29    0.29
 -10 -11   3   -0.09    0.15
  10 -11  -3   -0.12    0.19
 -10 -11   3    0.12    0.19
 -10 -11   3   -0.24    0.17
  10  11  -3   -0.04    0.22
  10  11  -3   -0.15    0.20
 -10  11   3   -0.24    0.19
  10  11  -3    0.14    0.21
  -9 -11   3   -0.10    0.15
  -9 -11   3   -0.05    0.16
  -9 -11   3    0.24    0.20
   9 -11  -3   -0.03    0.17
   9  11  -3   -0.08    0.21
  -9  11   3    0.10    0.19
   9  11  -3   -0.12    0.16
   9  11  -3    0.05    0.20
  -8 -11   3   -0.08    0.15
  -8 -11   3   -0.04    0.14
  -8 -11   3   -0.08    0.15
   8 -11  -3    0.03    0.18
  -8  11   3   -0.05    0.16
   8  11  -3    0.18    0.20
   8  11  -3    0.04    0.20
   8  11  -3    0.01    0.21
  -7 -11   3    0.23    0.20
   7 -11  -3    0.13    0.17
  -7 -11   3    0.33    0.20
  -7 -11   3    0.16    0.17
  -7 -11   3    0.00    0.16
   7  11  -3    0.35    0.25
  -7  11   3    0.25    0.21
   7  11  -3    0.48    0.22
  -7  11   3    0.31    0.20
   7  11  -3    0.58    0.26
   6 -11  -3    0.12    0.16
  -6 -11   3    0.00    0.18
  -6 -11   3   -0.01    0.14
  -6 -11   3    0.10    0.14
  -6  11   3   -0.20    0.13
   6  11  -3    0.06    0.18
   6  11  -3    0.16    0.16
   6  11  -3   -0.01    0.16
  -6  11   3   -0.07    0.15
  -5 -11   3   -0.07    0.13
   5 -11  -3   -0.03    0.14
  -5 -11   3    0.04    0.18
  -5 -11   3   -0.05    0.12
  -5  11   3    0.13    0.17
  -5  11   3    0.05    0.17
   5  11  -3   -0.01    0.15
   5  11  -3    0.10    0.16
  -4 -11   3    0.18    0.19
  -4 -11   3    0.15    0.15
  -4 -11   3    0.18    0.16
   4 -11  -3    0.25    0.17
   4  11  -3   -0.02    0.14
   4  11  -3    0.15    0.17
  -4  11   3    0.18    0.18
  -4  11   3    0.11    0.16
  -3 -11   3    0.13    0.17
  -3 -11   3    0.05    0.12
   3 -11  -3    0.04    0.15
  -3 -11   3    0.02    0.15
  -3  11   3    0.03    0.15
   3  11  -3   -0.04    0.14
  -3  11   3    0.00    0.12
   3  11  -3    0.36    0.17
  -2 -11   3    1.72    0.29
  -2 -11   3    1.58    0.32
  -2 -11   3    1.73    0.31
   2 -11  -3    1.70    0.30
   2  11  -3    1.23    0.28
  -2  11   3    1.64    0.31
   2  11  -3    1.61    0.28
  -2  11   3    1.80    0.32
  -2  11   3    1.69    0.29
   1 -11  -3    3.84    0.43
  -1 -11   3    3.23    0.45
  -1 -11   3    2.93    0.39
  -1 -11   3    3.26    0.43
   1  11  -3    2.92    0.43
  -1  11   3    3.05    0.42
   1  11  -3    3.72    0.43
  -1  11   3    2.78    0.40
  -1  11   3    2.93    0.42
   1  11  -3    2.61    0.42
   0 -11  -3    0.38    0.17
   0 -11   3    0.61    0.23
   0 -11   3    0.33    0.17
   0 -11   3    0.25    0.17
   0  11   3    0.64    0.22
   0  11  -3    0.26    0.19
   0  11   3    0.51    0.19
   0  11  -3    0.59    0.20
   0  11  -3    0.55    0.22
  -1 -11  -3    0.01    0.12
   1 -11   3   -0.10    0.13
   1 -11   3    0.04    0.15
   1 -11   3    0.16    0.18
  -1  11  -3    0.07    0.15
  -1  11  -3   -0.14    0.11
   1  11   3    0.10    0.16
   1  11   3   -0.25    0.14
   2 -11   3   -0.19    0.13
   2 -11   3   -0.26    0.12
  -2 -11  -3    0.04    0.13
   2  11   3   -0.04    0.14
  -2  11  -3   -0.21    0.12
  -2  11  -3   -0.07    0.14
   3 -11   3    0.48    0.21
   3 -11   3    0.69    0.22
  -3 -11  -3    0.53    0.21
  -3  11  -3    0.29    0.18
   3  11   3    0.15    0.17
  -3  11  -3    0.36    0.20
   3  11   3    0.85    0.24
   4 -11   3    0.50    0.21
   4 -11   3    0.15    0.20
  -4 -11  -3    0.41    0.17
  -4 -11  -3    0.43    0.20
  -4  11  -3    0.29    0.20
   4  11   3    0.31    0.20
  -4  11  -3    0.23    0.20
   4  11   3    1.17    0.26
  -5 -11  -3    0.15    0.17
   5 -11   3    1.00    0.29
   5 -11   3    0.42    0.21
[truncated: 1,549,396 more chars]
