# Supplementary material for: Crystal structure of tetra­methyl­ammonium 1,1,7,7-tetra­cyano­hepta-2,4,6-trienide
Source: Acta Crystallogr E Crystallogr Commun. 2019 Aug 23;75(Pt 9):1344–7. doi: 10.1107/S2056989019011411 (PMC6727047; doi:10.1107/S2056989019011411)
Supplement: Supplementary file 2 [file e-75-01344-Isup2.hkl]

data_I                                                                          
_shelx_title ' Georgii_70_0m in P2(1)/n'                                        
_shelx_refln_list_code          4                                               
_shelx_F_calc_maximum      169.09                                               
_exptl_crystal_F_000       568.00                                               
_reflns_d_resolution_high  0.6172                                               
                                                                                
loop_                                                                           
 _space_group_symop_operation_xyz                                               
 'x, y, z'                                                                      
 '-x+1/2, y+1/2, -z+1/2'                                                        
 '-x, -y, -z'                                                                   
 'x-1/2, -y-1/2, z-1/2'                                                         
                                                                                
_cell_length_a    10.6043                                                       
_cell_length_b     9.4168                                                       
_cell_length_c    16.4423                                                       
_cell_angle_alpha  90.000                                                       
_cell_angle_beta  107.886                                                       
_cell_angle_gamma  90.000                                                       
                                                                                
_shelx_F_squared_multiplier     1.000                                           
                                                                                
loop_                                                                           
 _refln_index_h                                                                 
 _refln_index_k                                                                 
 _refln_index_l                                                                 
 _refln_F_squared_calc                                                          
 _refln_F_squared_meas                                                          
 _refln_F_squared_sigma                                                         
 _refln_observed_status                                                         
   2   0   0         33.01         54.43         3.28 o                         
   4   0   0       3678.25       3038.69       100.58 o                         
   6   0   0          2.40          1.42         0.67 o                         
   8   0   0         19.33         31.41         2.23 o                         
  10   0   0          1.20          0.97         1.67 o                         
  12   0   0         10.72          5.67         3.59 o                         
  14   0   0          2.30          8.84         3.62 o                         
  16   0   0          0.01          3.49         4.07 o                         
   1   1   0        181.46        113.14         8.98 o                         
   2   1   0       3467.39       3082.53       113.85 o                         
   3   1   0       1081.99       1310.21        86.59 o                         
   4   1   0        347.58        311.83         7.28 o                         
   5   1   0        192.23        152.85         3.57 o                         
   6   1   0        607.05        568.65        11.70 o                         
   7   1   0        142.79        169.65         3.80 o                         
   8   1   0         20.44         19.66         1.15 o                         
   9   1   0          1.52          0.68         0.86 o                         
  10   1   0        132.27        155.89         5.22 o                         
  11   1   0         54.96         57.74         3.01 o                         
  12   1   0         13.20         18.66         2.05 o                         
  13   1   0         11.47         12.14         2.11 o                         
  14   1   0          0.24          1.40         2.27 o                         
  15   1   0          2.51          6.94         2.74 o                         
  16   1   0          0.10         -2.47         2.47 o                         
   0   2   0          7.63          2.54         0.63 o                         
   1   2   0        307.98        294.64        12.96 o                         
   2   2   0      14264.66      12926.59       425.69 o                         
   3   2   0        151.74         86.30         2.34 o                         
   4   2   0        184.97        201.64         4.20 o                         
   5   2   0        145.33        138.83         2.96 o                         
   6   2   0        160.31        168.86         3.85 o                         
   7   2   0        208.39        218.62         4.74 o                         
   8   2   0          2.98          2.98         0.81 o                         
   9   2   0        113.63        117.17         3.61 o                         
  10   2   0          5.36          6.91         1.25 o                         
  11   2   0        101.52         90.53         3.66 o                         
  12   2   0          0.11         -1.32         1.32 o                         
  13   2   0         21.91         15.38         2.17 o                         
  14   2   0          0.48          3.97         2.30 o                         
  15   2   0          0.21         -0.96         2.48 o                         
  16   2   0          0.99          6.01         2.99 o                         
   1   3   0         30.43         40.48         3.07 o                         
   2   3   0        884.94        807.09        21.43 o                         
   3   3   0          6.65          5.48         0.65 o                         
   4   3   0        228.19        215.69         4.69 o                         
   5   3   0         81.60         96.45         2.43 o                         
   6   3   0        241.49        227.99         5.10 o                         
   7   3   0        233.81        253.44         5.69 o                         
   8   3   0         68.15         66.65         2.35 o                         
   9   3   0         37.64         35.47         1.75 o                         
  10   3   0        129.46        145.75         4.66 o                         
  11   3   0          0.03         -0.79         1.24 o                         
  12   3   0          1.13          0.38         1.40 o                         
  13   3   0         13.12         15.06         2.13 o                         
  14   3   0         16.17         16.75         2.75 o                         
  15   3   0          1.01         -1.10         2.39 o                         
  16   3   0          0.01         -1.19         3.27 o                         
   0   4   0       6907.73       6987.82       231.25 o                         
   1   4   0        629.87        601.55        15.21 o                         
   2   4   0         84.95         78.37         2.12 o                         
   3   4   0          1.21          1.39         0.48 o                         
   4   4   0       4131.91       3896.39        79.81 o                         
   5   4   0        828.22        779.01        16.18 o                         
   6   4   0         10.29          7.35         0.77 o                         
   7   4   0        314.80        313.84         7.23 o                         
   8   4   0          4.16          7.10         1.03 o                         
   9   4   0         13.94         13.25         1.30 o                         
  10   4   0          0.02          0.45         0.94 o                         
  11   4   0          0.10          0.20         1.26 o                         
  12   4   0          0.44         -1.30         1.30 o                         
  13   4   0         20.02         23.66         2.58 o                         
  14   4   0          0.17          1.89         2.25 o                         
  15   4   0          0.05          3.81         2.71 o                         
   1   5   0         20.21         30.51         1.14 o                         
   2   5   0        815.89        954.61        19.23 o                         
   3   5   0        105.57        146.65         3.39 o                         
   4   5   0        206.50        195.53         4.59 o                         
   5   5   0         32.50         55.40         1.97 o                         
   6   5   0        294.75        303.38         6.72 o                         
   7   5   0        329.31        347.97         7.95 o                         
   8   5   0         87.50         90.86         3.14 o                         
   9   5   0         30.31         28.69         1.75 o                         
  10   5   0          0.00         -1.02         1.02 o                         
  11   5   0          1.41          3.36         1.33 o                         
  12   5   0          0.09          0.12         1.49 o                         
  13   5   0          0.40         -1.89         1.89 o                         
  14   5   0          0.00         -0.94         2.20 o                         
  15   5   0          0.38          1.02         2.60 o                         
   0   6   0         44.36         28.08         1.50 o                         
   1   6   0         28.00         25.08         1.11 o                         
   2   6   0        222.44        232.23         5.10 o                         
   3   6   0         39.56         49.20         1.66 o                         
   4   6   0         44.73         41.89         1.81 o                         
   5   6   0        212.46        201.61         5.12 o                         
   6   6   0       1149.34       1133.40        24.99 o                         
   7   6   0         10.58         10.85         1.38 o                         
   8   6   0         18.69         20.72         1.57 o                         
   9   6   0          0.14          0.36         0.98 o                         
  10   6   0          7.72         10.80         1.50 o                         
  11   6   0          0.08          1.38         1.41 o                         
  12   6   0          0.44          0.73         1.57 o                         
  13   6   0          3.93          3.83         2.27 o                         
  14   6   0          3.81          1.25         2.34 o                         
  15   6   0          0.12          1.64         3.67 o                         
   1   7   0         14.10         16.54         1.23 o                         
   2   7   0          9.62         11.42         0.94 o                         
   3   7   0          6.60          8.67         0.84 o                         
   4   7   0          4.00          4.83         1.02 o                         
   5   7   0         25.18         25.11         1.53 o                         
   6   7   0        459.07        463.50        10.89 o                         
   7   7   0          2.00          2.53         1.20 o                         
   8   7   0         18.43         18.54         1.71 o                         
   9   7   0         38.13         37.13         2.38 o                         
  10   7   0         14.00         13.82         1.79 o                         
  11   7   0          1.62          3.05         1.58 o                         
  12   7   0          0.55          0.53         1.82 o                         
  13   7   0          1.36          3.83         2.41 o                         
  14   7   0          1.46          0.04         2.58 o                         
   0   8   0         42.52         53.66         3.54 o                         
   1   8   0        139.21        145.33         3.60 o                         
   2   8   0          0.03         -0.63         0.66 o                         
   3   8   0        158.38        154.08         4.00 o                         
   4   8   0          1.00          0.79         0.87 o                         
   5   8   0         25.88         19.67         1.83 o                         
   6   8   0          2.94          1.09         1.07 o                         
   7   8   0          9.73         12.26         1.49 o                         
   8   8   0         65.26         56.86         2.89 o                         
   9   8   0          9.99         11.41         1.71 o                         
  10   8   0          3.07          2.51         1.52 o                         
  11   8   0          0.55         -0.43         1.73 o                         
  12   8   0          9.57          8.84         2.40 o                         
  13   8   0          2.67         -2.22         2.22 o                         
   1   9   0          0.04          0.17         0.86 o                         
   2   9   0          4.92          8.06         1.09 o                         
   3   9   0         46.37         50.87         2.43 o                         
   4   9   0        159.56        159.49         5.14 o                         
   5   9   0         14.72         15.32         1.64 o                         
   6   9   0          3.23          2.78         1.25 o                         
   7   9   0          1.60          2.65         1.32 o                         
   8   9   0          1.45          1.90         1.42 o                         
   9   9   0          0.57          2.49         1.56 o                         
  10   9   0          0.25         -0.56         1.63 o                         
  11   9   0          1.16         -0.03         2.01 o                         
  12   9   0          0.66         -0.76         2.35 o                         
  13   9   0          2.12         -0.79         2.82 o                         
   0  10   0          0.03         -0.93         1.46 o                         
   1  10   0        314.51        341.63         8.78 o                         
   2  10   0         36.04         45.15         2.55 o                         
   3  10   0          0.42         -1.07         1.07 o                         
   4  10   0         28.06         27.99         2.62 o                         
   5  10   0         11.70          7.40         1.55 o                         
   6  10   0         19.27         28.15         2.32 o                         
   7  10   0          0.15         -1.33         1.33 o                         
   8  10   0         10.88         13.36         1.99 o                         
   9  10   0          0.48         -1.48         1.79 o                         
  10  10   0          1.23          6.10         2.16 o                         
  11  10   0          5.95          9.66         2.56 o                         
  12  10   0          3.21          6.27         2.61 o                         
   1  11   0         28.27         31.44         2.98 o                         
   2  11   0         39.89         37.80         2.84 o                         
   3  11   0          0.92          0.87         1.46 o                         
   4  11   0          2.55          1.94         1.86 o                         
   5  11   0         13.30         11.25         2.12 o                         
   6  11   0          5.93          4.34         1.80 o                         
   7  11   0          0.01          0.16         1.67 o                         
   8  11   0          5.33          5.13         2.51 o                         
   9  11   0          0.14          2.56         2.27 o                         
  10  11   0          6.01          6.33         2.53 o                         
  11  11   0          1.56          4.60         2.70 o                         
   0  12   0         51.79         62.20         5.40 o                         
   1  12   0         55.44         62.27         4.02 o                         
   2  12   0         20.45         19.82         2.62 o                         
   3  12   0          2.04          1.49         2.63 o                         
   4  12   0          2.05         -0.16         2.00 o                         
   5  12   0          0.76          0.62         2.03 o                         
   6  12   0          0.09         -0.68         2.04 o                         
   7  12   0          0.00          0.20         2.23 o                         
   8  12   0          7.23         11.56         2.81 o                         
   9  12   0          0.03         -1.49         2.32 o                         
  10  12   0          0.09          0.59         2.87 o                         
   1  13   0         18.72         21.16         3.32 o                         
   2  13   0         10.21         12.18         2.70 o                         
   3  13   0          2.16          3.64         2.90 o                         
   4  13   0          4.55          8.27         3.09 o                         
   5  13   0          2.71         -1.10         2.85 o                         
   6  13   0          0.35         -2.84         2.84 o                         
   7  13   0          0.31         -1.67         2.77 o                         
   8  13   0          4.14          3.58         3.03 o                         
   0  14   0         17.02         13.37         5.18 o                         
   1  14   0          7.17         13.08         3.58 o                         
   2  14   0          3.62          3.81         3.41 o                         
   3  14   0         35.12         19.86         4.23 o                         
   4  14   0          0.01         -2.57         2.99 o                         
   5  14   0          0.01          0.19         3.26 o                         
   6  14   0          1.60         -2.98         2.98 o                         
   1  15   0          1.75         -1.94         3.84 o                         
   2  15   0          5.96         13.92         5.00 o                         
 -15   0   1          8.27          0.27         3.96 o                         
 -13   0   1         62.48         70.09         5.26 o                         
 -11   0   1        228.32        219.87        11.12 o                         
  -9   0   1        104.74         99.29         4.63 o                         
  -7   0   1        103.49         88.19         3.14 o                         
  -5   0   1          1.74          0.56         0.54 o                         
  -3   0   1       1718.29       1423.89        91.24 o                         
   1   0   1        285.36        236.33        12.59 o                         
   3   0   1       2100.35       1658.21        87.30 o                         
   5   0   1       1424.51       1459.69        44.68 o                         
   7   0   1         52.91         47.87         2.42 o                         
   9   0   1        123.68        108.75         5.51 o                         
  11   0   1         39.05         52.26         4.67 o                         
  13   0   1         11.05          8.44         2.76 o                         
  15   0   1          3.77          8.37         4.07 o                         
 -16   1   1          1.41          0.11         2.61 o                         
 -15   1   1          0.57         -0.20         2.35 o                         
 -14   1   1          0.05         -1.79         1.79 o                         
 -13   1   1         39.59         40.87         3.00 o                         
 -12   1   1         29.26         38.68         2.63 o                         
 -11   1   1         90.42        100.21         4.02 o                         
 -10   1   1          9.45          4.96         1.16 o                         
  -9   1   1         70.86         75.78         2.58 o                         
  -8   1   1         16.88         18.99         1.12 o                         
  -7   1   1         36.49         58.41         1.64 o                         
  -6   1   1          5.37          8.94         0.80 o                         
  -5   1   1          9.44          0.94         0.45 o                         
  -4   1   1         62.53         75.73         2.18 o                         
  -3   1   1       5476.83       4632.62       152.84 o                         
  -2   1   1        493.57        430.28        15.73 o                         
  -1   1   1         17.08         30.43         2.00 o                         
   0   1   1         16.75         17.10         1.01 o                         
   1   1   1       1617.62       1410.23        52.27 o                         
   2   1   1       3337.60       3022.84       129.20 o                         
   3   1   1         49.40         30.88         1.72 o                         
   4   1   1       1826.73       2043.92        45.89 o                         
   5   1   1       1327.42       1288.57        26.79 o                         
   6   1   1          0.19          1.24         0.48 o                         
   7   1   1         16.02         26.08         1.22 o                         
   8   1   1        222.40        238.72         5.87 o                         
   9   1   1          1.23         -0.57         0.97 o                         
  10   1   1         71.75         97.83         4.75 o                         
  11   1   1          0.96          1.40         1.53 o                         
  12   1   1         73.76         72.55         4.84 o                         
  13   1   1          1.32          3.46         1.85 o                         
  14   1   1          0.28          0.20         2.13 o                         
  15   1   1          0.09         -1.10         2.60 o                         
  16   1   1          0.37          2.91         3.13 o                         
 -16   2   1          1.42          1.16         2.76 o                         
 -15   2   1          4.00          2.01         2.57 o                         
 -14   2   1         12.15         15.29         2.64 o                         
 -13   2   1          1.98          3.77         1.67 o                         
 -12   2   1          2.47          2.80         1.46 o                         
 -11   2   1         13.09         13.20         1.65 o                         
 -10   2   1         51.42         54.91         2.35 o                         
  -9   2   1        227.73        251.32         6.55 o                         
  -8   2   1         29.54         24.35         1.42 o                         
  -7   2   1         58.17         58.66         1.69 o                         
  -6   2   1        673.00        695.52        12.92 o                         
  -5   2   1        278.75        291.92         5.94 o                         
  -4   2   1        939.60        837.98        17.48 o                         
  -3   2   1        833.02        873.08        22.50 o                         
  -2   2   1      28592.11      28272.33      1043.14 o                         
  -1   2   1        525.11        589.60        22.11 o                         
   0   2   1       1559.82       1432.85        53.17 o                         
   1   2   1       1546.83       1711.43        63.45 o                         
   2   2   1       6950.56       6889.91       227.18 o                         
   3   2   1       1051.71       1064.61        25.23 o                         
   4   2   1        233.49        335.37         7.26 o                         
   5   2   1          9.56          6.92         0.54 o                         
   6   2   1        101.45        109.05         2.60 o                         
   7   2   1         28.91         33.09         1.44 o                         
   8   2   1         19.35         31.22         1.86 o                         
   9   2   1         21.65         18.97         1.81 o                         
  10   2   1          9.33          7.54         1.41 o                         
  11   2   1          0.45          0.57         1.33 o                         
  12   2   1          2.33          1.15         1.45 o                         
  13   2   1          1.75          1.59         1.74 o                         
  14   2   1         10.15         15.58         3.30 o                         
  15   2   1          3.77         -0.30         2.67 o                         
  16   2   1          0.08          5.99         6.58 o                         
 -16   3   1          0.29          2.96         3.11 o                         
 -15   3   1          7.24          5.61         3.00 o                         
 -14   3   1          1.21          3.42         2.13 o                         
 -13   3   1          0.34          2.71         1.64 o                         
 -12   3   1          0.03          0.03         1.43 o                         
 -11   3   1          4.12          1.84         1.19 o                         
 -10   3   1          8.35         13.49         1.57 o                         
  -9   3   1        294.73        322.89         7.29 o                         
  -8   3   1         35.48         39.76         1.78 o                         
  -7   3   1          8.62          4.07         0.68 o                         
  -6   3   1         10.62         11.22         0.82 o                         
  -5   3   1        797.70        939.79        18.33 o                         
  -4   3   1        190.15        173.74         3.89 o                         
  -3   3   1       1351.95       1296.40        27.84 o                         
  -2   3   1        567.01        563.01        15.12 o                         
  -1   3   1        597.91        604.24        22.82 o                         
   0   3   1        251.57        293.59        11.30 o                         
   1   3   1       5078.20       5371.34       228.97 o                         
   2   3   1         23.08         24.67         1.15 o                         
   3   3   1        820.81       1014.40        21.17 o                         
   4   3   1        349.80        376.13         8.14 o                         
   5   3   1        525.41        470.16         9.77 o                         
   6   3   1         86.37         94.06         2.64 o                         
   7   3   1         35.17         31.28         1.45 o                         
   8   3   1        707.06        698.56        15.13 o                         
   9   3   1          4.15          2.62         0.97 o                         
  10   3   1          2.25          0.67         0.99 o                         
  11   3   1          2.25          5.23         1.50 o                         
  12   3   1          1.56         -1.38         1.38 o                         
  13   3   1          2.80          3.36         1.72 o                         
  14   3   1         10.45         15.52         2.77 o                         
  15   3   1          0.14         -2.15         2.42 o                         
 -15   4   1          9.07          7.74         2.91 o                         
 -14   4   1          0.25          0.13         2.19 o                         
 -13   4   1          4.79          3.83         1.79 o                         
 -12   4   1          3.42          1.28         1.50 o                         
 -11   4   1         10.06          4.61         1.25 o                         
 -10   4   1          0.47          0.18         0.96 o                         
  -9   4   1         51.01         50.31         2.20 o                         
  -8   4   1        562.36        561.21        12.36 o                         
  -7   4   1         40.70         41.79         1.83 o                         
  -6   4   1         46.42         48.70         1.85 o                         
  -5   4   1         17.10         24.50         1.61 o                         
  -4   4   1       2297.79       2350.58        48.40 o                         
  -3   4   1        215.36        216.20         5.06 o                         
  -2   4   1         78.44        122.17         2.89 o                         
  -1   4   1        838.40        882.20        19.99 o                         
   0   4   1        204.29        208.77         5.03 o                         
   1   4   1        107.95        117.33         3.03 o                         
   2   4   1        638.41        619.17        13.01 o                         
   3   4   1          6.74         11.63         0.74 o                         
   4   4   1        596.22        651.92        13.35 o                         
   5   4   1          0.84         -0.21         0.51 o                         
   6   4   1          6.43          2.35         0.62 o                         
   7   4   1        222.52        200.89         4.94 o                         
   8   4   1         11.51          9.13         1.09 o                         
   9   4   1         90.92         83.93         3.06 o                         
  10   4   1         87.70         84.74         3.34 o                         
  11   4   1          8.92         13.66         1.70 o                         
  12   4   1          4.54          5.34         1.63 o                         
  13   4   1          0.05         -1.33         1.87 o                         
  14   4   1          0.14          1.36         2.33 o                         
  15   4   1          0.11          2.51         2.71 o                         
 -15   5   1          3.62          4.49         2.55 o                         
 -14   5   1          0.20         -0.49         2.08 o                         
 -13   5   1          3.39          4.58         2.00 o                         
 -12   5   1         15.67         14.83         1.86 o                         
 -11   5   1          0.00         -1.12         1.18 o                         
 -10   5   1          0.27         -0.28         1.00 o                         
  -9   5   1         33.12         41.22         2.30 o                         
  -8   5   1         53.57         56.47         2.22 o                         
  -7   5   1        121.80        127.35         3.68 o                         
  -6   5   1         31.96         26.16         1.37 o                         
  -5   5   1         70.55         67.11         2.27 o                         
  -4   5   1          2.43          3.53         0.82 o                         
  -3   5   1          0.55          1.03         0.46 o                         
  -2   5   1        390.43        364.11         7.59 o                         
  -1   5   1        248.71        272.67         5.60 o                         
   0   5   1         74.62         77.94         2.07 o                         
   1   5   1        781.39        869.58        17.56 o                         
   2   5   1        951.42        933.83        19.61 o                         
   3   5   1        190.03        205.45         4.72 o                         
   4   5   1        492.27        496.75        10.35 o                         
   5   5   1         46.56         63.52         2.32 o                         
   6   5   1        600.46        546.34        11.95 o                         
   7   5   1         77.67         81.58         2.83 o                         
   8   5   1         66.25         66.89         2.61 o                         
   9   5   1          0.00          0.60         0.88 o                         
  10   5   1         11.40          5.97         1.25 o                         
  11   5   1          0.12          0.32         1.33 o                         
  12   5   1          2.03          0.89         1.59 o                         
  13   5   1          0.00         -0.54         2.07 o                         
  14   5   1          1.20          2.95         3.11 o                         
  15   5   1          0.53          4.54         2.83 o                         
 -15   6   1          1.39          0.16         2.65 o                         
 -14   6   1          0.29         -1.65         2.03 o                         
 -13   6   1          4.09          6.00         2.10 o                         
 -12   6   1          0.03          1.08         1.57 o                         
 -11   6   1         10.45          7.21         1.51 o                         
 -10   6   1         16.41         11.45         1.51 o                         
  -9   6   1         98.72         96.74         3.57 o                         
  -8   6   1          3.05          4.38         1.03 o                         
  -7   6   1         95.02         86.16         3.43 o                         
  -6   6   1        116.53        118.51         3.73 o                         
  -5   6   1        264.83        241.63         5.94 o                         
  -4   6   1        118.13        105.52         2.72 o                         
  -3   6   1         23.61         18.37         1.18 o                         
  -2   6   1        371.79        376.22         8.24 o                         
  -1   6   1         65.40         89.43         2.23 o                         
   0   6   1         51.09         57.91         2.01 o                         
   1   6   1          1.96         -0.20         0.43 o                         
   2   6   1        166.28        170.35         3.91 o                         
   3   6   1         77.45         86.53         2.35 o                         
   4   6   1         83.88         64.74         2.59 o                         
   5   6   1        579.93        589.79        13.38 o                         
   6   6   1         42.19         48.44         2.18 o                         
   7   6   1         27.06         24.54         1.56 o                         
   8   6   1         45.26         44.70         2.17 o                         
   9   6   1          0.52         -0.95         1.01 o                         
  10   6   1         12.11         11.40         1.67 o                         
  11   6   1         30.76         31.73         2.24 o                         
  12   6   1          8.29          6.36         1.70 o                         
  13   6   1          2.43          0.05         2.19 o                         
  14   6   1          1.35          1.94         2.42 o                         
 -14   7   1          0.05          2.05         2.52 o                         
 -13   7   1          1.11          1.11         2.23 o                         
 -12   7   1          1.53          0.87         1.95 o                         
 -11   7   1          0.50          0.28         1.47 o                         
 -10   7   1         12.97         15.20         1.82 o                         
  -9   7   1         11.40          9.48         1.52 o                         
  -8   7   1         54.96         54.52         2.81 o                         
  -7   7   1        115.20        123.89         4.38 o                         
  -6   7   1          0.35          0.54         0.83 o                         
  -5   7   1        372.54        390.08         8.80 o                         
  -4   7   1        120.28        119.94         3.25 o                         
  -3   7   1        138.83        140.50         3.59 o                         
  -2   7   1          1.38         -0.53         0.53 o                         
  -1   7   1        172.84        184.75         4.10 o                         
   0   7   1         49.67         62.03         1.79 o                         
   1   7   1         77.61         82.07         2.57 o                         
   2   7   1        207.03        195.29         4.67 o                         
   3   7   1         42.50         34.86         1.51 o                         
   4   7   1        264.13        273.07         6.70 o                         
   5   7   1         35.43         33.21         1.96 o                         
   6   7   1         70.44         68.47         2.71 o                         
   7   7   1         21.50         18.05         1.56 o                         
   8   7   1          1.75          1.01         1.09 o                         
   9   7   1         11.49          9.86         1.49 o                         
  10   7   1          1.55          2.51         1.43 o                         
  11   7   1          0.38         -0.33         1.51 o                         
  12   7   1          0.42          1.84         1.82 o                         
  13   7   1          0.12         -1.53         2.36 o                         
  14   7   1          2.52          3.34         2.84 o                         
 -14   8   1          0.74          3.07         2.72 o                         
 -13   8   1          1.13          2.24         2.35 o                         
 -12   8   1          3.87          5.45         2.17 o                         
 -11   8   1          0.94          0.78         1.55 o                         
 -10   8   1          3.30          2.59         1.62 o                         
  -9   8   1          2.20          5.78         1.50 o                         
  -8   8   1        192.77        197.01         6.52 o                         
  -7   8   1         56.72         56.84         2.75 o                         
  -6   8   1          3.58          3.00         1.11 o                         
  -5   8   1          0.62         -0.94         0.94 o                         
  -4   8   1        335.84        349.75         8.73 o                         
  -3   8   1        577.62        544.62        11.98 o                         
  -2   8   1          5.16          3.89         0.82 o                         
  -1   8   1         74.08         87.32         2.71 o                         
   0   8   1          8.31          8.68         1.08 o                         
   1   8   1         74.62         70.20         2.46 o                         
   2   8   1          7.75          5.63         1.00 o                         
   3   8   1        360.40        387.34         9.13 o                         
   4   8   1          2.71          4.24         1.03 o                         
   5   8   1          0.19         -0.30         0.92 o                         
   6   8   1          0.00          1.17         1.04 o                         
   7   8   1         41.41         42.37         2.43 o                         
   8   8   1          0.38          1.23         1.29 o                         
   9   8   1         18.97         23.69         2.14 o                         
  10   8   1          0.02         -0.06         1.51 o                         
  11   8   1          5.29          4.00         1.90 o                         
  12   8   1          0.86         -0.89         2.18 o                         
  13   8   1          0.42          0.03         2.52 o                         
 -13   9   1          3.20          3.79         2.74 o                         
 -12   9   1          2.05          0.14         2.22 o                         
 -11   9   1          2.10          5.12         2.14 o                         
 -10   9   1         26.78         28.59         2.59 o                         
  -9   9   1          0.80          0.72         1.53 o                         
  -8   9   1         43.52         49.24         2.94 o                         
  -7   9   1          1.84          1.43         1.28 o                         
  -6   9   1         11.40         11.26         2.08 o                         
  -5   9   1          0.58          2.05         1.19 o                         
  -4   9   1          1.37         -0.59         0.95 o                         
  -3   9   1         55.34         60.83         2.40 o                         
  -2   9   1         33.15         36.67         1.91 o                         
  -1   9   1          0.02          0.42         0.89 o                         
   0   9   1         55.51         62.26         2.53 o                         
   1   9   1        106.80        106.02         3.36 o                         
   2   9   1        187.69        205.57         5.39 o                         
   3   9   1         39.96         42.22         2.61 o                         
   4   9   1         60.67         63.77         2.98 o                         
   5   9   1          0.29         -1.03         1.08 o                         
   6   9   1         22.44         21.05         1.86 o                         
   7   9   1          6.14          3.06         1.72 o                         
   8   9   1          3.63          2.54         1.46 o                         
   9   9   1         10.23         12.56         1.96 o                         
  10   9   1          1.87          0.82         1.79 o                         
  11   9   1          0.58         -1.92         1.92 o                         
  12   9   1          2.14          4.87         2.52 o                         
 -12  10   1          0.22         -1.27         2.30 o                         
 -11  10   1          1.62          3.65         2.18 o                         
 -10  10   1         30.06         29.24         3.02 o                         
  -9  10   1          3.41          2.74         1.80 o                         
  -8  10   1          3.60          1.34         1.62 o                         
  -7  10   1         16.32         11.66         1.98 o                         
  -6  10   1          5.31          4.82         1.79 o                         
  -5  10   1         25.72         25.72         2.10 o                         
  -4  10   1         12.82         14.76         2.20 o                         
  -3  10   1          1.77          3.41         1.25 o                         
  -2  10   1         42.97         49.53         2.63 o                         
  -1  10   1         71.93         69.83         3.02 o                         
   0  10   1         13.56         12.29         1.46 o                         
   1  10   1         74.85         90.24         3.67 o                         
   2  10   1         13.64         13.15         1.62 o                         
   3  10   1          5.75          3.28         1.33 o                         
   4  10   1         22.43         24.10         2.13 o                         
   5  10   1          9.55          8.79         1.64 o                         
   6  10   1          2.76          2.50         1.43 o                         
   7  10   1          9.24         10.98         1.81 o                         
   8  10   1          7.23          5.70         1.78 o                         
   9  10   1         14.31         13.07         2.39 o                         
  10  10   1          6.16          4.32         2.19 o                         
  11  10   1          0.32         -1.62         2.18 o                         
  12  10   1          0.06         -0.31         2.61 o                         
 -11  11   1          5.91          1.96         2.45 o                         
 -10  11   1          0.00         -0.19         2.28 o                         
  -9  11   1          0.53          1.02         2.10 o                         
  -8  11   1          1.03          2.89         2.04 o                         
  -7  11   1         11.19          9.75         1.91 o                         
  -6  11   1         23.88         28.72         2.99 o                         
  -5  11   1          2.59          3.37         1.62 o                         
  -4  11   1         10.85          9.59         1.94 o                         
  -3  11   1          3.51          3.30         1.67 o                         
  -2  11   1         40.36         35.62         2.70 o                         
  -1  11   1          6.84          5.82         1.61 o                         
   0  11   1         14.07         11.58         1.72 o                         
   1  11   1          2.99          1.57         1.47 o                         
   2  11   1         21.63         19.99         2.26 o                         
   3  11   1         10.44          7.73         1.90 o                         
   4  11   1          7.44          5.64         1.83 o                         
   5  11   1          4.63          2.63         1.60 o                         
   6  11   1          6.34          2.24         1.86 o                         
   7  11   1          0.61          1.65         1.90 o                         
   8  11   1          4.24          3.14         2.27 o                         
   9  11   1          0.91          2.50         2.16 o                         
  10  11   1          0.64         -2.21         2.21 o                         
  11  11   1         18.70         16.18         3.01 o                         
 -10  12   1          2.00          1.47         2.55 o                         
  -9  12   1          0.03          1.42         2.59 o                         
  -8  12   1          2.67          1.93         2.52 o                         
  -7  12   1          4.86         -0.12         2.16 o                         
  -6  12   1          3.29          0.78         1.98 o                         
  -5  12   1         12.34         11.78         2.28 o                         
  -4  12   1          0.00          2.31         2.13 o                         
  -3  12   1         73.07         79.70         5.51 o                         
  -2  12   1          2.54          0.27         1.77 o                         
  -1  12   1         26.34         25.65         3.17 o                         
   0  12   1         24.12         27.64         2.86 o                         
   1  12   1         51.76         47.60         3.60 o                         
   2  12   1          0.03          0.93         1.78 o                         
   3  12   1          1.74          1.85         2.09 o                         
   4  12   1          0.02         -1.28         1.98 o                         
   5  12   1          2.28          4.68         2.19 o                         
   6  12   1          3.38          3.95         2.39 o                         
   7  12   1          1.71         -1.98         2.51 o                         
   8  12   1          3.18          4.96         3.12 o                         
   9  12   1          1.82         -0.50         2.69 o                         
  -8  13   1          0.12          1.26         3.10 o                         
  -7  13   1          0.26          2.30         3.23 o                         
  -6  13   1          1.74          1.94         3.20 o                         
  -5  13   1          5.50         -0.39         2.84 o                         
  -4  13   1         20.34         18.19         4.67 o                         
  -3  13   1          3.12          3.07         2.40 o                         
  -2  13   1          0.60          3.14         2.15 o                         
  -1  13   1          0.73         -0.95         2.18 o                         
   0  13   1          4.74          2.64         2.47 o                         
   1  13   1         12.16         12.78         3.12 o                         
   2  13   1          3.07          2.00         2.55 o                         
   3  13   1          5.32          7.77         3.35 o                         
   4  13   1         10.51         12.62         3.58 o                         
   5  13   1          1.50          4.64         3.01 o                         
   6  13   1          0.90         -0.95         2.91 o                         
   7  13   1          0.55          1.62         2.77 o                         
   8  13   1          0.14         -0.31         3.05 o                         
  -6  14   1          0.33         -1.48         3.35 o                         
  -5  14   1          0.03         -0.99         3.23 o                         
  -4  14   1          0.50         -0.33         2.90 o                         
  -3  14   1          1.70          3.42         3.36 o                         
  -2  14   1          0.14          0.29         2.77 o                         
  -1  14   1         13.67         14.81         3.86 o                         
   0  14   1          1.42         -1.18         2.85 o                         
   1  14   1          0.19          5.28         3.13 o                         
   2  14   1          1.70          4.46         3.32 o                         
   3  14   1         23.73         25.14         5.66 o                         
   4  14   1          0.59          0.87         3.20 o                         
   5  14   1          1.00         -2.48         3.11 o                         
   6  14   1          3.61         -1.45         3.33 o                         
  -3  15   1          4.10         10.44         4.67 o                         
  -2  15   1          0.72          0.51         3.90 o                         
  -1  15   1          0.00         -0.97         3.62 o                         
   0  15   1          0.02         -2.00         3.14 o                         
   1  15   1          1.14          2.33         4.03 o                         
   2  15   1          4.43          6.27         4.10 o                         
 -16   0   2          2.28          5.74         3.86 o                         
 -14   0   2          2.68          1.46         2.37 o                         
 -12   0   2         85.54         80.93         5.24 o                         
 -10   0   2         61.00         71.06         4.41 o                         
  -8   0   2        427.08        505.73        13.92 o                         
  -6   0   2        689.56        695.50        17.65 o                         
  -4   0   2        789.94       1196.24        63.39 o                         
  -2   0   2       2326.51       1959.41       102.54 o                         
   0   0   2        264.94        268.58        32.03 o                         
   2   0   2       9632.97       9330.38       486.36 o                         
   4   0   2       1059.03        995.76        30.59 o                         
   6   0   2        774.13        819.68        23.66 o                         
   8   0   2         63.83         77.41         3.91 o                         
  10   0   2         89.96         96.21         5.53 o                         
  12   0   2         27.64         23.99         3.76 o                         
  14   0   2          1.02         -3.01         3.01 o                         
 -16   1   2          0.69          0.92         2.63 o                         
 -15   1   2          0.06         -2.00         2.27 o                         
 -14   1   2          3.32          6.38         1.93 o                         
 -13   1   2         67.98         69.24         3.66 o                         
 -12   1   2          0.17          1.20         1.40 o                         
 -11   1   2        167.62        191.48         5.84 o                         
 -10   1   2          4.74          1.70         0.98 o                         
  -9   1   2          0.45         -0.49         0.65 o                         
  -8   1   2         43.16         48.88         1.61 o                         
  -7   1   2        342.18        342.22         6.57 o                         
  -6   1   2        166.92        139.49         2.92 o                         
  -5   1   2       2619.13       2458.13        46.99 o                         
  -4   1   2        132.73        132.14         3.35 o                         
  -3   1   2        345.49        319.70        10.22 o                         
  -2   1   2       1500.62       1301.41        55.59 o                         
  -1   1   2        252.52        259.22        13.41 o                         
   0   1   2          0.70          1.46         0.39 o                         
   1   1   2       6477.75       6331.52       233.61 o                         
   2   1   2        195.14        239.51         9.35 o                         
   3   1   2        574.10        502.29        12.10 o                         
   4   1   2        214.17        161.15         4.05 o                         
   5   1   2         43.43         35.55         1.57 o                         
   6   1   2        465.01        493.10        10.30 o                         
   7   1   2          6.28         10.53         0.85 o                         
   8   1   2         25.62         22.81         1.53 o                         
   9   1   2         18.97         15.63         1.64 o                         
  10   1   2        144.31        125.79         5.05 o                         
  11   1   2          3.72          1.85         1.35 o                         
  12   1   2         27.05         26.73         2.56 o                         
  13   1   2          5.71          5.46         1.98 o                         
  14   1   2          0.00         -1.59         2.35 o                         
  15   1   2          0.05         -1.45         2.67 o                         
 -16   2   2          0.78          1.45         2.60 o                         
 -15   2   2          8.37         11.49         2.88 o                         
 -14   2   2          4.60          5.71         2.01 o                         
 -13   2   2         47.20         48.94         3.00 o                         
 -12   2   2          3.48          3.15         1.44 o                         
 -11   2   2         24.10         31.14         2.11 o                         
 -10   2   2        189.10        202.52         4.96 o                         
  -9   2   2         47.36         52.22         1.97 o                         
  -8   2   2          0.92          1.34         0.55 o                         
  -7   2   2          7.98          8.09         0.57 o                         
  -6   2   2         84.47         96.04         2.21 o                         
  -5   2   2        170.43        176.49         3.67 o                         
  -4   2   2         38.03         45.30         1.40 o                         
  -3   2   2       2313.63       2398.09        62.63 o                         
  -2   2   2         16.19         21.76         1.42 o                         
  -1   2   2       6183.38       4299.91       318.47 o                         
   0   2   2       2980.69       3001.36        99.29 o                         
   1   2   2        402.91        330.29        11.24 o                         
   2   2   2        261.55        290.84        11.84 o                         
   3   2   2        285.34        275.89         6.27 o                         
   4   2   2          5.90          2.51         0.48 o                         
   5   2   2        137.88        117.57         3.06 o                         
   6   2   2         45.72         46.41         1.58 o                         
   7   2   2        137.82        118.08         3.29 o                         
   8   2   2        213.91        222.50         5.92 o                         
   9   2   2         26.33         35.17         2.51 o                         
  10   2   2          0.85          0.83         1.21 o                         
  11   2   2          0.03         -0.76         1.28 o                         
  12   2   2          3.16          1.76         1.52 o                         
  13   2   2          1.55          1.88         1.82 o                         
  14   2   2          0.68          1.78         2.38 o                         
  15   2   2          0.60         -2.37         2.37 o                         
 -16   3   2          0.10         -1.42         2.81 o                         
 -15   3   2         15.80         18.55         3.17 o                         
 -14   3   2          1.02          0.90         1.99 o                         
 -13   3   2          1.09          3.33         1.69 o                         
 -12   3   2          3.35         -0.92         1.34 o                         
 -11   3   2          2.37          2.28         1.12 o                         
 -10   3   2          0.38         -0.87         0.87 o                         
  -9   3   2         92.08         99.91         3.10 o                         
  -8   3   2         39.98         41.15         1.73 o                         
  -7   3   2          1.28          0.89         0.52 o                         
  -6   3   2         18.79         15.36         0.82 o                         
  -5   3   2        522.63        519.86        10.68 o                         
  -4   3   2         36.13         37.91         1.24 o                         
  -3   3   2       1597.99       1728.98        35.75 o                         
  -2   3   2       1039.14       1074.66        24.28 o                         
  -1   3   2        513.24        501.74        17.03 o                         
   0   3   2        883.87        959.31        35.95 o                         
   1   3   2        230.87        230.01         7.45 o                         
   2   3   2        361.23        402.93         8.56 o                         
   3   3   2        731.93        763.76        16.01 o                         
   4   3   2         13.54         23.14         1.05 o                         
   5   3   2        147.29        156.17         3.65 o                         
   6   3   2        403.53        400.18         8.54 o                         
   7   3   2         19.82         24.19         1.35 o                         
   8   3   2        113.34        133.50         3.72 o                         
   9   3   2         29.79         32.99         1.88 o                         
  10   3   2         11.03          5.15         1.24 o                         
  11   3   2          0.32          0.24         1.24 o                         
  12   3   2          1.42         -1.11         1.45 o                         
  13   3   2          6.14          7.05         2.04 o                         
  14   3   2         10.34          5.64         2.43 o                         
  15   3   2          5.53          1.77         2.65 o                         
 -16   4   2          3.27          1.52         2.75 o                         
 -15   4   2          0.01          1.33         2.33 o                         
 -14   4   2          0.28         -1.31         2.07 o                         
 -13   4   2          4.38          4.92         1.82 o                         
 -12   4   2         14.20         12.98         1.67 o                         
 -11   4   2         35.47         34.97         2.18 o                         
 -10   4   2          3.88          3.93         1.06 o                         
  -9   4   2          1.02          0.80         0.91 o                         
  -8   4   2         47.21         36.81         1.78 o                         
  -7   4   2        146.21        135.22         3.70 o                         
  -6   4   2        113.07        114.03         2.49 o                         
  -5   4   2        491.27        516.59        10.35 o                         
  -4   4   2       1540.21       1644.66        32.76 o                         
  -3   4   2        315.51        349.80         7.30 o                         
  -2   4   2          6.85          6.37         0.68 o                         
  -1   4   2        137.97        130.73         3.17 o                         
   0   4   2         71.68         76.24         2.21 o                         
   1   4   2         43.39         38.04         1.56 o                         
   2   4   2        390.84        402.02         8.65 o                         
   3   4   2       1373.93       1412.53        28.26 o                         
   4   4   2         31.98         22.70         1.16 o                         
   5   4   2          0.84          0.47         0.53 o                         
   6   4   2          2.97          1.72         0.65 o                         
   7   4   2         71.66         73.01         2.48 o                         
   8   4   2         25.35         29.89         1.68 o                         
   9   4   2         27.74         31.74         2.34 o                         
  10   4   2          1.60          3.44         1.26 o                         
  11   4   2          6.64          6.60         1.62 o                         
  12   4   2         30.18         30.64         2.60 o                         
  13   4   2          0.00         -0.90         1.95 o                         
  14   4   2          2.88          3.18         2.49 o                         
  15   4   2          0.02          1.85         2.67 o                         
 -15   5   2          0.09         -0.59         2.41 o                         
 -14   5   2          0.45          0.55         2.04 o                         
 -13   5   2          2.77          1.86         1.62 o                         
 -12   5   2          3.44          4.34         1.50 o                         
 -11   5   2         18.95         15.94         1.59 o                         
 -10   5   2          5.46          4.13         1.11 o                         
  -9   5   2          4.44          1.35         0.96 o                         
  -8   5   2         51.32         52.65         2.22 o                         
  -7   5   2        531.66        542.81        11.89 o                         
  -6   5   2        111.78        129.34         3.58 o                         
  -5   5   2         45.21         33.03         1.37 o                         
  -4   5   2         18.97         26.55         1.17 o                         
  -3   5   2        147.47        153.65         3.55 o                         
  -2   5   2        116.86        124.37         2.92 o                         
  -1   5   2       1317.87       1408.63        28.15 o                         
   0   5   2        515.87        538.52        10.65 o                         
   1   5   2         38.95         43.68         1.38 o                         
   2   5   2         11.92         17.32         0.90 o                         
   3   5   2         46.41         39.19         1.46 o                         
   4   5   2        514.22        475.29        10.79 o                         
   5   5   2        246.59        233.69         5.33 o                         
   6   5   2        852.87        827.97        17.75 o                         
   7   5   2         15.19         12.72         1.57 o                         
   8   5   2          1.59          1.46         0.89 o                         
   9   5   2          3.78          2.95         1.09 o                         
  10   5   2          0.23         -0.45         1.21 o                         
  11   5   2          3.00          1.90         1.45 o                         
  12   5   2          3.32          3.65         1.77 o                         
  13   5   2          1.34          1.76         2.08 o                         
  14   5   2          0.49          3.15         2.66 o                         
  15   5   2          3.22         11.37         8.08 o                         
 -15   6   2          0.03         -0.43         2.41 o                         
 -14   6   2          3.93          4.51         2.47 o                         
 -13   6   2          1.53          3.95         2.03 o                         
 -12   6   2          6.51          4.75         1.70 o                         
 -11   6   2         19.88         25.26         2.00 o                         
 -10   6   2          0.68          0.35         1.05 o                         
  -9   6   2         12.41         10.04         1.37 o                         
  -8   6   2          3.73          5.16         1.14 o                         
  -7   6   2         94.89         99.45         3.55 o                         
  -6   6   2        419.45        389.07         9.53 o                         
  -5   6   2        741.91        706.00        15.15 o                         
  -4   6   2        135.96        146.20         3.51 o                         
  -3   6   2         68.22         78.03         2.43 o                         
  -2   6   2        261.84        263.90         5.74 o                         
  -1   6   2        308.61        315.49         6.50 o                         
   0   6   2        369.09        433.09         9.06 o                         
   1   6   2        444.62        478.11         9.57 o                         
   2   6   2         47.10         55.39         1.67 o                         
   3   6   2         48.65         49.74         1.73 o                         
   4   6   2         39.18         30.31         1.55 o                         
   5   6   2          2.14          1.30         0.88 o                         
   6   6   2         64.06         70.10         2.69 o                         
   7   6   2          0.87          0.68         0.88 o                         
   8   6   2         29.02         28.93         1.94 o                         
   9   6   2          4.31          3.17         1.17 o                         
  10   6   2         15.48         18.89         1.79 o                         
  11   6   2          6.03          6.45         1.61 o                         
  12   6   2          3.57          7.78         2.15 o                         
  13   6   2          0.20          0.60         2.22 o                         
  14   6   2          0.01         -2.37         2.37 o                         
 -14   7   2          0.91         -1.66         2.36 o                         
 -13   7   2          0.00         -0.12         2.11 o                         
 -12   7   2          0.33          1.56         1.76 o                         
 -11   7   2          5.19          2.51         1.59 o                         
 -10   7   2          1.30          3.29         1.50 o                         
  -9   7   2          0.05         -0.26         1.19 o                         
  -8   7   2          1.18          1.79         1.12 o                         
  -7   7   2          4.79          6.74         1.21 o                         
  -6   7   2          4.56          4.05         1.02 o                         
  -5   7   2          6.29          5.28         0.99 o                         
  -4   7   2         34.17         37.64         1.68 o                         
  -3   7   2         18.86         15.49         0.95 o                         
  -2   7   2        120.60        133.33         3.30 o                         
  -1   7   2          0.02          0.16         0.49 o                         
   0   7   2        130.41        138.64         3.23 o                         
   1   7   2        426.89        442.54         9.37 o                         
   2   7   2        200.95        211.21         5.01 o                         
   3   7   2         41.80         44.70         1.83 o                         
   4   7   2        938.37        914.93        20.33 o                         
   5   7   2         28.40         25.58         1.59 o                         
   6   7   2          0.17          0.39         0.90 o                         
   7   7   2         49.03         58.17         2.60 o                         
   8   7   2         24.14         23.97         1.82 o                         
   9   7   2          1.40          1.88         1.32 o                         
  10   7   2          0.04         -0.61         1.20 o                         
  11   7   2          0.59         -0.93         1.53 o                         
  12   7   2          1.71          1.49         1.89 o                         
  13   7   2          0.07         -1.56         2.22 o                         
  14   7   2          0.40         -1.32         2.68 o                         
 -14   8   2          0.31          2.14         2.74 o                         
 -13   8   2          0.08         -2.16         2.16 o                         
 -12   8   2          0.82          0.48         1.85 o                         
 -11   8   2          6.00          6.12         1.73 o                         
 -10   8   2         18.02         14.67         1.92 o                         
  -9   8   2         53.82         45.95         2.81 o                         
  -8   8   2         68.55         63.05         3.16 o                         
  -7   8   2          3.81          5.07         1.26 o                         
  -6   8   2          0.73          3.04         1.06 o                         
  -5   8   2         20.71         21.23         1.59 o                         
  -4   8   2         31.70         30.17         1.63 o                         
  -3   8   2         37.50         35.47         1.65 o                         
  -2   8   2          0.09         -0.66         0.66 o                         
  -1   8   2         37.21         33.23         1.59 o                         
   0   8   2         41.93         40.34         1.83 o                         
   1   8   2          0.16         -0.57         0.66 o                         
   2   8   2         86.49         89.08         2.88 o                         
   3   8   2        115.59        125.40         3.69 o                         
   4   8   2         60.11         67.53         2.69 o                         
   5   8   2         14.61         15.39         1.38 o                         
   6   8   2         24.49         26.61         1.82 o                         
   7   8   2         45.88         45.31         2.63 o                         
   8   8   2         13.50         21.17         1.89 o                         
   9   8   2          1.35          1.29         1.45 o                         
  10   8   2          1.69          0.70         1.60 o                         
  11   8   2          0.45         -1.85         1.85 o                         
  12   8   2          3.33          1.44         2.21 o                         
  13   8   2          0.08         -1.59         2.58 o                         
 -13   9   2          1.76          0.22         2.54 o                         
 -12   9   2          5.96          2.70         2.36 o                         
 -11   9   2          3.31          2.95         2.02 o                         
 -10   9   2          8.29          4.41         1.77 o                         
  -9   9   2          0.06          3.35         1.58 o                         
  -8   9   2         13.31         17.16         1.93 o                         
  -7   9   2         64.25         68.50         3.30 o                         
  -6   9   2         28.51         26.45         2.13 o                         
  -5   9   2          3.37          3.35         1.11 o                         
  -4   9   2         67.12         67.16         2.72 o                         
  -3   9   2          7.53          7.92         1.09 o                         
  -2   9   2         40.01         35.74         1.81 o                         
  -1   9   2          0.14          1.39         0.95 o                         
   0   9   2         38.18         38.03         2.10 o                         
   1   9   2          0.64         -0.87         0.87 o                         
   2   9   2        310.51        309.19         7.94 o                         
   3   9   2         72.54         76.70         3.27 o                         
   4   9   2          2.83          0.42         1.09 o                         
   5   9   2         40.83         35.60         2.21 o                         
   6   9   2          8.55         11.14         1.57 o                         
   7   9   2          7.42          6.84         1.57 o                         
   8   9   2          4.87          3.56         1.55 o                         
   9   9   2         44.97         47.16         2.90 o                         
  10   9   2          0.00         -0.66         1.83 o                         
  11   9   2          0.68          0.06         2.11 o                         
  12   9   2          1.75          1.86         2.51 o                         
 -12  10   2          1.46         -1.69         2.39 o                         
 -11  10   2          3.38          1.77         2.10 o                         
 -10  10   2         16.89          9.16         2.21 o                         
  -9  10   2         14.72         10.85         2.01 o                         
  -8  10   2          4.79          4.09         1.71 o                         
  -7  10   2          8.11          5.92         1.73 o                         
  -6  10   2          0.80          1.24         1.35 o                         
  -5  10   2         31.24         28.85         2.14 o                         
  -4  10   2          2.03          2.82         1.29 o                         
  -3  10   2          4.08          4.21         1.24 o                         
  -2  10   2          5.65          5.34         1.25 o                         
  -1  10   2         91.45         99.67         3.71 o                         
   0  10   2         26.62         25.72         1.88 o                         
   1  10   2        125.61        161.20         5.34 o                         
   2  10   2         17.99         19.29         1.82 o                         
   3  10   2          0.17         -0.20         1.30 o                         
   4  10   2          0.71         -1.64         1.64 o                         
   5  10   2          6.30          7.14         1.66 o                         
   6  10   2          4.51          5.65         1.55 o                         
   7  10   2          0.19         -1.34         1.34 o                         
   8  10   2          2.33          2.88         1.61 o                         
   9  10   2          1.62         -0.40         1.81 o                         
  10  10   2          2.21          1.71         2.07 o                         
  11  10   2          2.03          1.57         2.33 o                         
 -11  11   2          0.04          3.06         2.37 o                         
 -10  11   2          0.18         -0.16         2.16 o                         
  -9  11   2          3.30          1.65         1.99 o                         
  -8  11   2          0.19         -0.50         1.74 o                         
  -7  11   2          4.64          4.23         1.68 o                         
  -6  11   2         25.17         27.57         2.55 o                         
  -5  11   2          1.51          0.81         1.60 o                         
  -4  11   2          1.06          3.50         1.54 o                         
  -3  11   2          5.52          9.38         1.87 o                         
  -2  11   2         10.26          9.64         1.74 o                         
  -1  11   2          3.15          4.51         1.51 o                         
   0  11   2        118.28        131.18         6.46 o                         
   1  11   2          2.81          1.72         1.55 o                         
   2  11   2         25.14         22.62         2.62 o                         
   3  11   2          3.17          1.15         1.70 o                         
   4  11   2          3.79          2.10         1.69 o                         
   5  11   2         19.03         13.61         2.62 o                         
   6  11   2          0.01         -1.00         1.72 o                         
   7  11   2          0.18         -0.47         1.85 o                         
   8  11   2          0.03         -1.55         2.02 o                         
   9  11   2          0.07         -1.28         2.10 o                         
  10  11   2          7.70          8.37         2.61 o                         
 -10  12   2          0.05         -0.81         2.37 o                         
  -9  12   2          1.55         -0.28         2.42 o                         
  -8  12   2          0.01         -2.30         2.30 o                         
  -7  12   2          0.05         -2.10         2.12 o                         
  -6  12   2          1.32         -0.18         2.02 o                         
  -5  12   2          3.11          3.36         2.04 o                         
  -4  12   2          0.76         -0.46         1.89 o                         
  -3  12   2          0.19         -0.55         1.72 o                         
  -2  12   2         14.98         14.42         2.34 o                         
  -1  12   2         34.27         40.86         3.31 o                         
   0  12   2         13.39         13.78         2.38 o                         
   1  12   2          9.65          5.03         2.48 o                         
   2  12   2          4.92          1.53         2.10 o                         
   3  12   2          0.26         -1.91         1.91 o                         
   4  12   2          1.82          3.12         2.27 o                         
   5  12   2          6.52          5.99         2.94 o                         
   6  12   2         10.56          7.93         2.67 o                         
   7  12   2          0.44         -0.64         2.83 o                         
   8  12   2          0.80          1.08         2.73 o                         
   9  12   2          0.35         -0.40         3.06 o                         
  -8  13   2          0.36         -2.62         2.62 o                         
  -7  13   2          0.05          1.53         2.61 o                         
  -6  13   2          4.32          1.08         2.93 o                         
  -5  13   2          2.47          7.47         3.29 o                         
  -4  13   2          1.62         -1.52         2.60 o                         
  -3  13   2          0.27          0.26         2.25 o                         
  -2  13   2         51.47         51.40         4.23 o                         
  -1  13   2          4.63          6.22         2.60 o                         
   0  13   2         10.02          5.22         2.53 o                         
   1  13   2          0.12         -1.38         2.03 o                         
   2  13   2          1.37          2.64         2.56 o                         
   3  13   2          0.32         -2.60         2.60 o                         
   4  13   2          4.58          3.64         3.11 o                         
   5  13   2          2.13         -2.62         2.62 o                         
   6  13   2          1.21          3.09         3.19 o                         
   7  13   2          6.08          4.44         3.21 o                         
   8  13   2          1.73          2.04         3.52 o                         
  -6  14   2          0.01         -1.13         3.30 o                         
  -5  14   2          2.02          2.63         3.20 o                         
  -4  14   2          6.73          6.78         3.42 o                         
  -3  14   2          1.83          0.96         2.91 o                         
  -2  14   2          6.04          5.79         3.15 o                         
  -1  14   2          0.02         -2.53         2.89 o                         
   0  14   2          5.31         -2.18         3.07 o                         
   1  14   2          0.36          1.99         3.04 o                         
   2  14   2          1.97          7.36         3.47 o                         
   3  14   2          1.35         -2.14         2.82 o                         
   4  14   2          0.84         -0.36         3.17 o                         
   5  14   2          0.12         -0.27         3.27 o                         
  -3  15   2          1.87         -1.22         4.09 o                         
  -2  15   2          6.52          6.53         4.14 o                         
  -1  15   2          0.13         -3.35         3.35 o                         
   0  15   2          0.15          5.87         5.41 o                         
   1  15   2          1.18          2.61         4.14 o                         
   2  15   2          1.18         -1.19         3.41 o                         
 -15   0   3          3.57          3.06         4.08 o                         
 -13   0   3         43.23         53.06         4.38 o                         
 -11   0   3          0.49          0.42         1.49 o                         
  -9   0   3          2.22          0.57         0.76 o                         
  -7   0   3         36.34         38.95         2.15 o                         
  -5   0   3          0.11          1.83         0.59 o                         
  -3   0   3       8588.92       8512.89       583.96 o                         
  -1   0   3      15656.48      12518.89       653.24 o                         
   1   0   3          1.86          8.61         1.15 o                         
   3   0   3         76.79        115.98         4.36 o                         
   5   0   3        259.40        336.35        10.83 o                         
   7   0   3        232.83        253.73         8.75 o                         
   9   0   3          1.82         -1.26         1.26 o                         
  11   0   3         17.78         19.78         3.17 o                         
  13   0   3          1.19         -1.10         2.72 o                         
  15   0   3          0.02          5.89         4.27 o                         
 -16   1   3          4.15          6.85         2.89 o                         
 -15   1   3          9.32         10.16         2.88 o                         
 -14   1   3          4.17          3.27         1.75 o                         
 -13   1   3          0.10          1.12         1.32 o                         
 -12   1   3          0.54          1.39         1.38 o                         
 -11   1   3          0.32          0.73         1.16 o                         
 -10   1   3          0.07          0.00         0.83 o                         
  -9   1   3         40.61         44.78         2.02 o                         
  -8   1   3         15.94         16.07         0.89 o                         
  -7   1   3        744.87        867.76        15.96 o                         
  -6   1   3         86.29         88.41         1.95 o                         
  -5   1   3       1225.50       1218.56        25.53 o                         
  -4   1   3        212.49        237.64         5.62 o                         
  -3   1   3        228.28        198.54         7.79 o                         
  -2   1   3        588.09        622.42        32.42 o                         
  -1   1   3       4091.77       3653.07       155.64 o                         
   0   1   3        454.68        495.24        18.59 o                         
   1   1   3       3917.45       3817.49       141.16 o                         
   2   1   3        842.17        836.68        31.28 o                         
   3   1   3        869.34        968.64        21.96 o                         
   4   1   3       1259.06       1227.50        27.78 o                         
   5   1   3        111.53        106.28         2.69 o                         
   6   1   3         21.00         10.82         0.96 o                         
   7   1   3         18.70         21.44         1.39 o                         
   8   1   3          0.58          1.59         1.10 o                         
   9   1   3         25.72         27.42         2.07 o                         
  10   1   3         27.80         19.73         2.23 o                         
  11   1   3         52.96         76.35         3.84 o                         
  12   1   3          0.22         -1.59         1.59 o                         
  13   1   3         11.16         16.44         2.56 o                         
  14   1   3          0.89         -1.79         2.43 o                         
  15   1   3          2.69         -1.44         2.48 o                         
 -16   2   3          0.64         -1.65         2.72 o                         
 -15   2   3          1.87         -0.10         2.26 o                         
 -14   2   3          0.00          0.18         1.56 o                         
 -13   2   3          0.16         -1.18         1.78 o                         
 -12   2   3         25.63         31.96         2.31 o                         
 -11   2   3         18.98         16.65         1.71 o                         
 -10   2   3          1.17          2.16         0.89 o                         
  -9   2   3          7.54          8.18         0.93 o                         
  -8   2   3         94.83         97.70         2.30 o                         
  -7   2   3          6.32          6.06         0.77 o                         
  -6   2   3        221.34        245.48         5.20 o                         
  -5   2   3        437.61        500.05         9.06 o                         
  -4   2   3         52.94         74.05         2.46 o                         
  -3   2   3       4471.33       4377.49       101.87 o                         
  -2   2   3        963.04       1045.80        39.06 o                         
  -1   2   3        613.99        581.45        28.22 o                         
   0   2   3       3082.17       3140.12       116.32 o                         
   1   2   3       1784.75       1745.08        57.83 o                         
   2   2   3        132.60        134.08         3.69 o                         
   3   2   3         90.41        110.90         2.94 o                         
   4   2   3        119.70         96.58         2.57 o                         
   5   2   3        254.18        260.58         6.15 o                         
   6   2   3          4.94          7.40         0.78 o                         
   7   2   3         96.60        106.99         3.33 o                         
   8   2   3         78.62         89.29         3.28 o                         
   9   2   3         40.70         39.36         2.50 o                         
  10   2   3          0.30          0.76         1.12 o                         
  11   2   3          1.74          0.88         1.42 o                         
  12   2   3          5.49          1.97         1.54 o                         
  13   2   3          3.19          3.07         2.27 o                         
  14   2   3          2.48          0.73         2.37 o                         
  15   2   3          0.90          1.36         2.73 o                         
 -16   3   3          0.64         -2.48         2.48 o                         
 -15   3   3         14.20         21.30         4.56 o                         
 -14   3   3          4.60          6.97         2.08 o                         
 -13   3   3         10.22          6.35         1.73 o                         
 -12   3   3          2.67         -0.61         1.30 o                         
 -11   3   3         22.47         21.20         1.62 o                         
 -10   3   3         19.47         16.59         1.33 o                         
  -9   3   3         58.71         56.77         2.19 o                         
  -8   3   3         13.57         13.21         1.18 o                         
  -7   3   3        160.46        170.03         3.29 o                         
  -6   3   3          0.28          0.02         0.39 o                         
  -5   3   3         57.06         63.27         1.74 o                         
  -4   3   3        399.96        386.24         7.98 o                         
  -3   3   3        335.69        338.70         7.31 o                         
  -2   3   3        220.79        217.27         5.01 o                         
  -1   3   3          3.98          7.49         0.68 o                         
   0   3   3        487.56        478.90        12.84 o                         
   1   3   3       1228.86       1312.17        30.95 o                         
   2   3   3        789.63        807.59        16.25 o                         
   3   3   3        638.22        671.83        13.69 o                         
   4   3   3        255.24        272.13         5.88 o                         
   5   3   3         16.20         19.39         1.03 o                         
   6   3   3         21.92         28.33         1.34 o                         
   7   3   3         36.67         37.63         1.66 o                         
   8   3   3         30.56         24.15         1.44 o                         
   9   3   3         20.21         23.21         1.59 o                         
  10   3   3          2.45         -0.47         1.18 o                         
  11   3   3          0.72         -0.56         1.36 o                         
  12   3   3          6.20          6.40         1.86 o                         
  13   3   3          5.13          8.00         2.34 o                         
  14   3   3          0.13          1.15         2.39 o                         
  15   3   3          0.04          3.05         2.89 o                         
 -16   4   3          0.18          5.62         2.74 o                         
 -15   4   3          1.48          2.01         2.40 o                         
 -14   4   3          3.43          3.08         2.11 o                         
 -13   4   3          1.46          1.84         1.63 o                         
 -12   4   3          0.38          0.32         1.30 o                         
 -11   4   3          2.53          3.64         1.17 o                         
 -10   4   3          0.50          0.01         0.90 o                         
  -9   4   3         20.67         20.40         1.35 o                         
  -8   4   3        130.27        135.19         3.79 o                         
  -7   4   3        130.37        118.40         2.95 o                         
  -6   4   3        188.30        201.44         4.81 o                         
  -5   4   3       1367.50       1294.90        25.96 o                         
  -4   4   3         95.60         78.74         2.36 o                         
  -3   4   3        462.96        477.62         9.48 o                         
  -2   4   3        544.71        565.76        11.12 o                         
  -1   4   3        626.87        626.27        12.68 o                         
   0   4   3        320.49        383.91         8.56 o                         
   1   4   3        439.11        538.94        13.77 o                         
   2   4   3        112.59        125.18         2.99 o                         
   3   4   3         82.26         81.70         2.11 o                         
   4   4   3         13.29         12.84         1.02 o                         
   5   4   3          8.58          5.16         0.71 o                         
   6   4   3         46.79         46.02         1.82 o                         
   7   4   3         23.19         23.34         1.39 o                         
   8   4   3          0.10         -0.56         0.84 o                         
   9   4   3         39.61         49.06         2.86 o                         
  10   4   3          0.05          0.82         1.23 o                         
  11   4   3          5.42          4.45         1.63 o                         
  12   4   3         20.98         15.58         2.39 o                         
  13   4   3          0.86         -0.35         2.10 o                         
  14   4   3          1.17         -2.00         2.25 o                         
  15   4   3          1.40          2.14         2.76 o                         
 -15   5   3          0.00          2.69         2.50 o                         
 -14   5   3          2.04         -0.37         2.17 o                         
 -13   5   3          6.29          5.45         1.84 o                         
 -12   5   3          0.75          0.87         1.38 o                         
 -11   5   3          0.37         -0.95         1.11 o                         
 -10   5   3          2.94          2.18         1.09 o                         
  -9   5   3         16.83         16.63         1.48 o                         
  -8   5   3         11.91          9.18         1.15 o                         
  -7   5   3        443.79        444.44        10.80 o                         
  -6   5   3         51.66         52.87         1.89 o                         
  -5   5   3        409.76        414.43         8.18 o                         
  -4   5   3          0.30         -0.01         0.47 o                         
  -3   5   3          1.99          1.81         0.50 o                         
  -2   5   3        218.87        229.16         4.99 o                         
  -1   5   3       2191.71       2274.61        43.71 o                         
   0   5   3        484.94        504.40        10.77 o                         
   1   5   3        353.08        366.46         7.40 o                         
   2   5   3         44.52         45.48         1.59 o                         
   3   5   3         10.98          7.80         0.82 o                         
   4   5   3          4.22          5.28         0.87 o                         
   5   5   3        394.11        374.69         8.43 o                         
   6   5   3          8.74          4.40         0.90 o                         
   7   5   3         22.84         27.70         1.94 o                         
   8   5   3         10.50          8.78         1.19 o                         
   9   5   3          4.27          2.35         1.10 o                         
  10   5   3          1.27          2.35         1.28 o                         
  11   5   3          0.97         -1.49         1.49 o                         
  12   5   3          3.53          5.67         1.92 o                         
  13   5   3          2.76          1.97         2.13 o                         
  14   5   3          1.70          0.48         2.52 o                         
 -15   6   3          0.49          1.61         2.51 o                         
 -14   6   3          0.41         -1.90         1.90 o                         
 -13   6   3          0.03          1.22         1.79 o                         
 -12   6   3          0.77          0.16         1.40 o                         
 -11   6   3          0.95          1.26         1.32 o                         
 -10   6   3         19.05         13.24         1.61 o                         
  -9   6   3         49.35         42.19         2.32 o                         
  -8   6   3          3.19          3.17         1.10 o                         
  -7   6   3        470.71        476.44        11.58 o                         
  -6   6   3         60.20         45.94         2.03 o                         
  -5   6   3         37.06         54.55         1.96 o                         
  -4   6   3          2.89          3.92         0.65 o                         
  -3   6   3          4.52          2.50         0.56 o                         
  -2   6   3         67.48         83.74         2.25 o                         
  -1   6   3          9.23         10.63         0.71 o                         
   0   6   3          7.83          4.62         0.65 o                         
   1   6   3         70.87         78.04         2.28 o                         
   2   6   3         33.72         38.75         1.33 o                         
   3   6   3         36.70         41.35         1.90 o                         
   4   6   3          5.24          2.69         0.76 o                         
   5   6   3         11.80         12.22         1.16 o                         
   6   6   3          0.89         -0.11         0.83 o                         
   7   6   3          5.79          4.14         1.04 o                         
   8   6   3         15.64         18.27         1.54 o                         
   9   6   3          3.68          4.47         1.28 o                         
  10   6   3         40.87         52.44         2.80 o                         
  11   6   3          7.67          5.45         1.64 o                         
  12   6   3          0.35          1.39         2.11 o                         
  13   6   3          0.82          1.26         2.39 o                         
  14   6   3          0.00         -1.21         2.39 o                         
 -15   7   3          0.53          4.19         6.88 o                         
 -14   7   3          1.35         -0.50         2.43 o                         
 -13   7   3          3.59          3.86         2.22 o                         
 -12   7   3          0.72          2.68         1.67 o                         
 -11   7   3          8.32          7.20         1.67 o                         
 -10   7   3         66.29         73.57         3.52 o                         
  -9   7   3         85.08         88.89         3.79 o                         
  -8   7   3          0.04          0.77         1.08 o                         
  -7   7   3         81.26         84.38         3.32 o                         
  -6   7   3         14.96         15.82         1.36 o                         
  -5   7   3        219.36        213.28         5.19 o                         
  -4   7   3          2.26          2.93         0.95 o                         
  -3   7   3          1.04          0.46         0.81 o                         
  -2   7   3        116.85        125.42         3.15 o                         
  -1   7   3         75.36         77.16         2.24 o                         
   0   7   3          0.11          0.82         0.53 o                         
   1   7   3        290.79        304.82         6.64 o                         
   2   7   3          4.60          3.86         0.70 o                         
   3   7   3          0.03         -0.62         0.62 o                         
   4   7   3        198.73        186.71         4.88 o                         
   5   7   3          0.31         -0.25         0.83 o                         
   6   7   3         39.79         41.28         2.68 o                         
   7   7   3        108.79        106.27         3.79 o                         
   8   7   3          0.40          1.06         1.10 o                         
   9   7   3          0.09         -0.57         1.14 o                         
  10   7   3          0.20         -1.30         1.30 o                         
  11   7   3          2.84          3.04         1.75 o                         
  12   7   3          0.58         -1.87         2.09 o                         
  13   7   3          0.26         -2.31         2.31 o                         
 -14   8   3          0.14         -0.75         2.44 o                         
 -13   8   3          0.23          0.67         2.12 o                         
 -12   8   3          0.40          2.20         2.00 o                         
 -11   8   3          7.98          7.19         1.79 o                         
 -10   8   3         12.65         11.47         1.86 o                         
  -9   8   3         75.90         78.83         4.70 o                         
  -8   8   3          0.19          0.72         1.29 o                         
  -7   8   3          5.87          4.00         1.25 o                         
  -6   8   3         17.97         22.20         1.80 o                         
  -5   8   3         11.83         11.17         1.21 o                         
  -4   8   3         19.71         19.41         1.51 o                         
  -3   8   3         43.90         48.98         1.95 o                         
  -2   8   3         22.95         25.90         1.58 o                         
  -1   8   3        143.88        149.85         3.87 o                         
   0   8   3          0.16         -0.12         0.72 o                         
   1   8   3          4.93          3.76         0.82 o                         
   2   8   3          5.26          3.63         0.94 o                         
   3   8   3         44.38         44.04         2.04 o                         
   4   8   3          2.35          1.01         0.95 o                         
   5   8   3          4.34          5.72         1.15 o                         
   6   8   3         37.08         37.67         2.10 o                         
   7   8   3          0.00          0.41         1.18 o                         
   8   8   3         37.90         40.54         2.62 o                         
   9   8   3          8.35          5.97         1.55 o                         
  10   8   3          6.29          3.84         1.79 o                         
  11   8   3          0.51          1.23         2.10 o                         
  12   8   3          1.51         -1.82         2.27 o                         
  13   8   3          2.27          3.80         2.96 o                         
 -13   9   3          2.13          3.69         2.44 o                         
 -12   9   3          4.21          1.37         2.15 o                         
 -11   9   3          5.02         -0.40         1.87 o                         
 -10   9   3          3.98          2.58         1.72 o                         
  -9   9   3          0.01         -0.08         1.42 o                         
  -8   9   3         36.09         40.47         2.67 o                         
  -7   9   3          1.13          1.94         1.26 o                         
  -6   9   3          1.21          1.22         1.28 o                         
  -5   9   3          1.03          0.16         1.05 o                         
  -4   9   3         14.67         17.43         1.45 o                         
  -3   9   3         69.74         72.88         2.60 o                         
  -2   9   3         42.64         38.01         1.91 o                         
  -1   9   3          0.83         -0.52         0.86 o                         
   0   9   3         42.46         46.08         2.38 o                         
   1   9   3         19.84         25.22         1.74 o                         
   2   9   3        214.78        212.20         6.13 o                         
   3   9   3        112.44        121.79         4.64 o                         
   4   9   3          0.25          1.22         1.06 o                         
   5   9   3          4.06          3.12         1.15 o                         
   6   9   3         18.43         23.32         2.18 o                         
   7   9   3          3.72          5.19         1.47 o                         
   8   9   3          1.59          2.75         1.55 o                         
   9   9   3          1.27          1.75         1.64 o                         
  10   9   3          2.51          3.13         2.15 o                         
  11   9   3          0.25          2.80         2.29 o                         
  12   9   3          0.02          3.60         2.66 o                         
 -12  10   3          1.72          1.42         2.27 o                         
 -11  10   3          7.48          5.42         2.17 o                         
 -10  10   3          0.72          0.21         1.78 o                         
  -9  10   3          8.67          6.88         1.80 o                         
  -8  10   3          1.45          3.87         1.68 o                         
  -7  10   3          3.34          4.89         1.50 o                         
  -6  10   3          1.22          2.88         1.44 o                         
  -5  10   3         20.77         21.10         1.87 o                         
  -4  10   3          0.00         -1.14         1.14 o                         
  -3  10   3          0.09         -0.85         1.12 o                         
  -2  10   3          8.19          4.00         1.25 o                         
  -1  10   3          2.10          1.02         1.10 o                         
   0  10   3          8.52          9.58         1.41 o                         
   1  10   3         11.80          9.44         1.56 o                         
   2  10   3         10.81          8.91         1.50 o                         
   3  10   3          2.51          1.99         1.37 o                         
   4  10   3         10.92          9.76         1.73 o                         
   5  10   3          0.09          0.12         1.45 o                         
   6  10   3         23.88         22.97         2.07 o                         
   7  10   3          4.67          2.78         1.57 o                         
   8  10   3          8.02          7.60         1.83 o                         
   9  10   3          0.12         -0.67         1.90 o                         
  10  10   3          2.02          2.06         2.21 o                         
  11  10   3          0.00         -1.17         2.53 o                         
 -11  11   3          4.34          2.26         2.57 o                         
 -10  11   3          0.01         -1.97         1.97 o                         
  -9  11   3          0.70         -0.21         1.87 o                         
  -8  11   3          1.59         -0.22         1.78 o                         
  -7  11   3          9.10          7.79         1.87 o                         
  -6  11   3          0.41          0.34         1.53 o                         
  -5  11   3          1.45          0.38         1.57 o                         
  -4  11   3          7.12          4.27         1.72 o                         
  -3  11   3          1.97          1.95         1.51 o                         
  -2  11   3         46.84         49.13         2.98 o                         
  -1  11   3         83.72         94.51         3.99 o                         
   0  11   3         16.66         13.30         1.91 o                         
   1  11   3          2.64         -0.78         1.46 o                         
   2  11   3          1.07         -1.58         1.58 o                         
   3  11   3         16.32         13.91         2.27 o                         
   4  11   3          9.99         13.44         2.33 o                         
   5  11   3         15.84         13.79         2.63 o                         
   6  11   3          7.56          8.15         2.23 o                         
   7  11   3         12.02         12.93         2.60 o                         
   8  11   3          0.26          2.41         2.44 o                         
   9  11   3          0.14         -2.08         2.08 o                         
  10  11   3          1.18         -2.15         2.39 o                         
 -10  12   3          0.32          2.11         2.68 o                         
  -9  12   3          0.44          0.95         2.26 o                         
  -8  12   3          0.15         -2.22         2.22 o                         
  -7  12   3          0.89         -1.52         2.45 o                         
  -6  12   3          9.91          8.17         2.44 o                         
  -5  12   3          1.08         -0.04         1.84 o                         
  -4  12   3          0.83          1.56         1.78 o                         
  -3  12   3          5.52          4.20         1.83 o                         
  -2  12   3          9.07         10.33         2.08 o                         
  -1  12   3         49.95         61.64         3.78 o                         
   0  12   3         48.20         50.95         5.79 o                         
   1  12   3          0.52         -1.75         1.75 o                         
   2  12   3          4.06          2.12         2.13 o                         
   3  12   3          2.91         -1.11         2.15 o                         
   4  12   3         12.63         14.42         2.85 o                         
   5  12   3          2.54          0.97         2.31 o                         
   6  12   3          3.39          4.02         2.49 o                         
   7  12   3          0.01         -2.49         2.49 o                         
   8  12   3          2.12          1.30         2.85 o                         
   9  12   3          0.61          0.23         3.11 o                         
  -8  13   3          2.93          4.07         3.14 o                         
  -7  13   3          0.36          3.06         2.79 o                         
  -6  13   3          0.42          0.35         2.75 o                         
  -5  13   3          4.97          7.79         2.86 o                         
  -4  13   3         35.39         35.88         6.96 o                         
  -3  13   3          0.15          0.25         2.17 o                         
  -2  13   3         24.73         26.93         3.40 o                         
  -1  13   3          0.14         -2.28         2.28 o                         
   0  13   3          1.03         -2.23         2.23 o                         
   1  13   3         31.39         30.98         4.26 o                         
   2  13   3          7.57          8.63         2.79 o                         
   3  13   3          0.32         -2.55         2.55 o                         
   4  13   3          0.70         -2.72         2.72 o                         
   5  13   3          4.52          5.09         3.07 o                         
   6  13   3          0.70         -0.69         3.80 o                         
   7  13   3          1.01          0.97         2.96 o                         
  -6  14   3          0.25          1.40         3.83 o                         
  -5  14   3          0.35          1.68         3.59 o                         
  -4  14   3         17.91         16.89         4.88 o                         
  -3  14   3         17.59         13.61         3.74 o                         
  -2  14   3          5.42          3.77         3.11 o                         
  -1  14   3          2.38         -2.77         2.77 o                         
   0  14   3          0.75          1.27         2.90 o                         
   1  14   3          0.60          1.82         3.28 o                         
   2  14   3          0.67         -0.49         3.03 o                         
   3  14   3          1.13          0.54         3.10 o                         
   4  14   3          1.04         -1.72         3.59 o                         
   5  14   3          0.11         -1.73         3.48 o                         
  -2  15   3          2.22          3.65         3.69 o                         
  -1  15   3          0.46          1.71         3.53 o                         
   0  15   3          0.00         -0.70         3.84 o                         
   1  15   3          0.12          2.22         3.28 o                         
 -16   0   4          1.74          6.42         3.74 o                         
 -14   0   4         25.78         21.57         3.16 o                         
 -12   0   4        115.02        148.67        10.02 o                         
 -10   0   4         14.97         15.55         1.41 o                         
  -8   0   4          1.73          1.15         0.68 o                         
  -6   0   4         12.02         21.37         1.23 o                         
  -4   0   4        262.45        265.94         8.70 o                         
  -2   0   4       4691.11       4063.55       398.53 o                         
   0   0   4       2285.44       2552.26       215.80 o                         
   2   0   4         78.85         54.79         2.82 o                         
   4   0   4        907.12        833.39        25.76 o                         
   6   0   4        179.11        194.09         6.83 o                         
   8   0   4         31.62         39.65         3.37 o                         
  10   0   4         30.91         25.17         2.96 o                         
  12   0   4          0.73          2.15         2.65 o                         
  14   0   4          1.38         -2.26         3.51 o                         
 -16   1   4          0.66          3.89         2.65 o                         
 -15   1   4          3.00          4.27         2.32 o                         
 -14   1   4          1.53          3.65         1.74 o                         
 -13   1   4          0.19          1.91         1.42 o                         
 -12   1   4          2.29          0.35         1.16 o                         
 -11   1   4          0.12         -1.01         1.01 o                         
 -10   1   4         12.72         11.02         1.40 o                         
  -9   1   4        134.03        138.46         3.17 o                         
  -8   1   4          2.61          2.64         0.55 o                         
  -7   1   4        118.21        128.05         2.72 o                         
  -6   1   4        185.05        157.19         3.15 o                         
  -5   1   4        546.17        602.13        10.50 o                         
  -4   1   4        175.58        180.90         4.02 o                         
  -3   1   4         13.61          0.94         0.52 o                         
  -2   1   4       1623.53       1763.80        65.14 o                         
  -1   1   4       1790.09       1727.35        87.01 o                         
   0   1   4       1686.97       1863.43        68.99 o                         
   1   1   4       1671.10       1689.21        62.59 o                         
   2   1   4        824.30        907.09        22.75 o                         
   3   1   4          4.40          4.44         0.59 o                         
   4   1   4         46.14         56.83         1.83 o                         
   5   1   4        127.71        116.23         2.96 o                         
   6   1   4         22.83         26.73         1.37 o                         
   7   1   4         38.69         40.13         1.96 o                         
   8   1   4          1.51         -0.67         0.88 o                         
   9   1   4          4.66          5.57         1.25 o                         
  10   1   4          6.35          5.12         2.13 o                         
  11   1   4          0.00         -1.10         1.37 o                         
  12   1   4          0.16         -1.18         1.78 o                         
  13   1   4          0.35         -2.10         2.10 o                         
  14   1   4          0.01         -0.51         2.58 o                         
  15   1   4          1.70          2.99         2.78 o                         
 -16   2   4          0.05          3.40         2.54 o                         
 -15   2   4          8.59          6.05         2.79 o                         
 -14   2   4         12.21         15.31         2.30 o                         
 -13   2   4          5.06          2.66         1.47 o                         
 -12   2   4          0.32          0.06         1.46 o                         
 -11   2   4         28.97         20.55         1.57 o                         
 -10   2   4        123.61        138.19         3.72 o                         
  -9   2   4          0.02         -0.09         0.64 o                         
  -8   2   4         20.70         24.32         1.09 o                         
  -7   2   4         37.72         43.43         1.56 o                         
  -6   2   4         19.77         29.10         0.97 o                         
  -5   2   4        144.43        104.32         2.19 o                         
  -4   2   4         99.12        113.98         2.55 o                         
  -3   2   4         11.25         22.52         1.50 o                         
  -2   2   4         85.95         93.74         4.10 o                         
  -1   2   4        120.77        112.04         4.58 o                         
   0   2   4       1989.58       1871.61        69.63 o                         
   1   2   4       4069.91       3615.04       101.17 o                         
   2   2   4        881.21        913.57        19.05 o                         
   3   2   4        136.02        147.14         3.45 o                         
   4   2   4          0.26          0.31         0.37 o                         
   5   2   4         58.64         76.16         2.25 o                         
   6   2   4         12.99         12.75         0.95 o                         
   7   2   4        247.13        290.14         7.39 o                         
   8   2   4         16.88         16.50         1.90 o                         
   9   2   4         41.23         46.22         2.74 o                         
  10   2   4          5.52          4.20         1.30 o                         
  11   2   4          5.45          3.38         1.57 o                         
  12   2   4          3.33          2.40         1.60 o                         
  13   2   4         14.25         12.91         2.70 o                         
  14   2   4          0.11          1.44         2.47 o                         
  15   2   4          0.01         -2.43         2.43 o                         
 -16   3   4          1.76          2.72         2.65 o                         
 -15   3   4          5.76          9.63         2.50 o                         
 -14   3   4          0.16          0.04         1.69 o                         
 -13   3   4          1.54          0.28         1.59 o                         
 -12   3   4          1.94         -1.17         1.17 o                         
 -11   3   4          4.74          2.30         1.01 o                         
 -10   3   4          3.48          2.46         0.97 o                         
  -9   3   4        335.16        325.56         7.22 o                         
  -8   3   4         89.20         83.68         2.34 o                         
  -7   3   4        124.77        121.39         2.46 o                         
  -6   3   4         21.88         22.86         0.97 o                         
  -5   3   4        215.85        214.45         4.38 o                         
  -4   3   4        406.95        383.74         8.02 o                         
  -3   3   4       1081.34       1000.15        18.71 o                         
  -2   3   4        138.90        137.36         2.95 o                         
  -1   3   4        110.85         87.61         2.12 o                         
   0   3   4        436.71        422.42        10.23 o                         
   1   3   4        107.17        109.14         2.85 o                         
   2   3   4        568.75        616.64        11.70 o                         
   3   3   4          4.57          7.94         0.65 o                         
   4   3   4         72.67         95.34         2.48 o                         
   5   3   4         29.96         32.73         1.41 o                         
   6   3   4         48.26         44.00         1.75 o                         
   7   3   4         16.01         10.67         1.06 o                         
   8   3   4          0.03         -0.56         0.90 o                         
   9   3   4          0.51         -0.95         0.95 o                         
  10   3   4          0.18         -0.47         1.03 o                         
  11   3   4          0.15          0.25         1.40 o                         
  12   3   4          0.07         -1.07         1.58 o                         
  13   3   4          3.79          4.27         2.26 o                         
  14   3   4          0.07          0.23         2.68 o                         
  15   3   4          0.06         -1.11         2.90 o                         
 -16   4   4          0.99         -0.29         2.40 o                         
 -15   4   4          0.24          1.17         2.21 o                         
 -14   4   4         14.31         12.32         2.96 o                         
 -13   4   4          1.76          0.20         1.55 o                         
 -12   4   4          2.31          1.01         1.24 o                         
 -11   4   4         23.48         23.39         1.85 o                         
 -10   4   4          0.17         -0.02         0.84 o                         
  -9   4   4         73.57         67.09         2.36 o                         
  -8   4   4         70.32         68.21         3.03 o                         
  -7   4   4          3.06          2.25         0.57 o                         
  -6   4   4         11.89         14.63         0.81 o                         
  -5   4   4        245.55        270.54         5.86 o                         
  -4   4   4         52.84         50.78         1.59 o                         
  -3   4   4         58.76         64.77         1.71 o                         
  -2   4   4         25.56         45.04         1.32 o                         
  -1   4   4        442.11        409.11         8.14 o                         
   0   4   4         57.54         62.43         1.78 o                         
   1   4   4        343.42        415.76         9.30 o                         
   2   4   4        294.03        308.97         6.53 o                         
   3   4   4          4.32          1.70         0.44 o                         
   4   4   4          0.09         -0.38         0.47 o                         
   5   4   4         15.68         22.61         1.22 o                         
   6   4   4         62.90         68.02         2.36 o                         
   7   4   4        107.97        120.81         3.53 o                         
   8   4   4         14.93         17.93         1.44 o                         
   9   4   4         30.97         30.91         2.29 o                         
  10   4   4          0.07         -0.94         1.26 o                         
  11   4   4          1.67          1.40         1.51 o                         
  12   4   4          0.19          3.01         1.74 o                         
  13   4   4          0.98          6.14         2.37 o                         
  14   4   4          3.22          5.74         2.64 o                         
 -16   5   4          1.98          1.21         3.52 o                         
 -15   5   4          0.08         -0.17         2.27 o                         
 -14   5   4          0.25         -0.14         2.06 o                         
 -13   5   4          5.07          2.30         1.97 o                         
 -12   5   4         15.12         14.65         1.82 o                         
 -11   5   4         29.73         34.41         2.58 o                         
 -10   5   4          0.01          0.98         1.04 o                         
  -9   5   4          1.48          1.72         0.92 o                         
  -8   5   4          0.22         -0.78         0.78 o                         
  -7   5   4         40.19         30.22         1.87 o                         
  -6   5   4         98.59        107.22         2.81 o                         
  -5   5   4          4.60          0.45         0.48 o                         
  -4   5   4        166.39        181.75         4.00 o                         
  -3   5   4        138.51        140.73         3.43 o                         
  -2   5   4        132.71        142.15         3.37 o                         
  -1   5   4         51.89         63.11         1.90 o                         
   0   5   4         88.48         82.11         2.23 o                         
   1   5   4        170.00        167.07         3.79 o                         
   2   5   4         64.31         69.93         2.03 o                         
   3   5   4         22.28         24.12         1.27 o                         
   4   5   4         10.27         16.22         1.06 o                         
   5   5   4          8.69          3.66         0.93 o                         
   6   5   4          9.91          6.87         0.98 o                         
   7   5   4         33.40         32.56         1.78 o                         
   8   5   4         16.15         21.55         1.65 o                         
   9   5   4          3.18          3.94         1.27 o                         
  10   5   4         10.41          9.53         1.59 o                         
  11   5   4          0.03          0.76         1.60 o                         
  12   5   4          1.10         -1.48         2.00 o                         
  13   5   4          0.20         -2.03         2.03 o                         
  14   5   4          1.77          2.67         2.76 o                         
 -15   6   4          0.18          0.52         2.79 o                         
 -14   6   4          0.04         -0.80         2.10 o                         
 -13   6   4          4.46          3.98         1.94 o                         
 -12   6   4         15.31         12.59         1.93 o                         
 -11   6   4          2.44          3.73         1.48 o                         
 -10   6   4         25.77         27.45         2.09 o                         
  -9   6   4          3.83          3.42         1.14 o                         
  -8   6   4         18.81         19.73         1.57 o                         
  -7   6   4         66.20         73.52         2.77 o                         
  -6   6   4        102.62        102.49         3.14 o                         
  -5   6   4        113.02        107.88         3.29 o                         
  -4   6   4         60.43         54.76         1.99 o                         
  -3   6   4        240.13        238.48         5.52 o                         
  -2   6   4         23.59         26.15         1.20 o                         
  -1   6   4         24.62         27.34         1.25 o                         
   0   6   4          8.57          6.41         0.65 o                         
   1   6   4        190.21        178.17         4.08 o                         
   2   6   4          0.17         -0.44         0.45 o                         
   3   6   4         13.02         10.66         0.88 o                         
   4   6   4        177.99        185.90         4.79 o                         
   5   6   4         24.44         24.85         1.70 o                         
   6   6   4          6.44          7.23         1.11 o                         
   7   6   4          0.44         -0.09         0.96 o                         
   8   6   4         10.06          8.33         1.31 o                         
   9   6   4          2.17          2.69         1.15 o                         
  10   6   4         25.06         23.18         2.09 o                         
  11   6   4          8.79          7.34         1.97 o                         
  12   6   4          0.01          0.40         2.13 o                         
  13   6   4          0.19          0.66         2.29 o                         
  14   6   4          0.24          0.78         3.08 o                         
 -15   7   4          0.86         -1.25         3.12 o                         
 -14   7   4          0.02         -1.10         2.30 o                         
 -13   7   4          5.17          2.48         2.24 o                         
 -12   7   4          0.10          1.91         1.70 o                         
 -11   7   4          4.13          1.88         1.49 o                         
 -10   7   4          6.73          6.83         1.56 o                         
  -9   7   4          8.95          7.78         1.47 o                         
  -8   7   4          0.01          0.15         1.05 o                         
  -7   7   4        108.39        111.85         4.16 o                         
  -6   7   4          0.06         -0.75         0.75 o                         
  -5   7   4         50.78         50.46         2.53 o                         
  -4   7   4        187.65        197.16         4.82 o                         
  -3   7   4         37.66         43.54         1.82 o                         
  -2   7   4         88.33         81.37         2.73 o                         
  -1   7   4          0.00          1.30         0.62 o                         
   0   7   4         21.78         19.04         1.09 o                         
   1   7   4          5.21          5.41         1.01 o                         
   2   7   4         23.18         20.72         1.23 o                         
   3   7   4         77.96         69.24         2.69 o                         
   4   7   4         15.76         19.45         1.38 o                         
   5   7   4         11.66          7.47         1.10 o                         
   6   7   4          3.81          5.48         1.16 o                         
   7   7   4          4.07          6.93         1.39 o                         
   8   7   4         18.76         18.52         1.74 o                         
   9   7   4          0.75          3.20         1.31 o                         
  10   7   4          0.09         -1.38         1.38 o                         
  11   7   4          0.24         -1.04         1.69 o                         
  12   7   4          6.54          6.67         2.31 o                         
  13   7   4          0.84          3.56         2.62 o                         
 -14   8   4          0.02         -1.94         2.66 o                         
 -13   8   4          1.55         -0.17         2.27 o                         
 -12   8   4          5.49          5.02         2.09 o                         
 -11   8   4          0.71         -0.17         1.61 o                         
 -10   8   4          0.11         -0.38         1.46 o                         
  -9   8   4         39.51         27.02         2.90 o                         
  -8   8   4         23.53         27.72         2.15 o                         
  -7   8   4         31.81         26.95         1.87 o                         
  -6   8   4         12.95          9.89         1.57 o                         
  -5   8   4          0.10         -0.03         0.87 o                         
  -4   8   4         57.59         57.38         3.48 o                         
  -3   8   4          1.65          0.97         0.73 o                         
  -2   8   4          5.13          3.14         0.80 o                         
  -1   8   4         45.79         43.65         1.97 o                         
   0   8   4          0.07         -0.67         0.75 o                         
   1   8   4         23.52         30.81         1.73 o                         
   2   8   4         50.34         62.91         3.27 o                         
   3   8   4         28.38         30.35         1.72 o                         
   4   8   4          4.34          5.50         1.12 o                         
   5   8   4          0.85          1.51         1.02 o                         
   6   8   4         19.40         17.04         1.64 o                         
   7   8   4         20.31         23.77         2.15 o                         
   8   8   4         12.56         13.63         1.66 o                         
   9   8   4          0.08         -1.29         1.33 o                         
  10   8   4          0.10         -1.24         1.54 o                         
  11   8   4          0.07         -1.91         2.10 o                         
  12   8   4          0.40          4.52         2.88 o                         
 -13   9   4          0.67          0.48         2.45 o                         
 -12   9   4          2.78          4.76         2.38 o                         
 -11   9   4          2.50          0.01         1.89 o                         
 -10   9   4          0.00          0.25         1.59 o                         
  -9   9   4         36.60         38.16         2.56 o                         
  -8   9   4          6.24          5.22         1.52 o                         
  -7   9   4          8.27          5.24         1.46 o                         
  -6   9   4         17.68         14.71         1.64 o                         
  -5   9   4          3.80          5.83         1.22 o                         
  -4   9   4          2.27          4.83         1.11 o                         
  -3   9   4         52.56         60.55         2.45 o                         
  -2   9   4         28.13         32.51         1.77 o                         
  -1   9   4          2.41          2.06         1.03 o                         
   0   9   4          0.00         -0.79         0.79 o                         
   1   9   4         21.72         29.33         2.00 o                         
   2   9   4          0.35          0.47         1.03 o                         
   3   9   4          8.51          5.20         1.45 o                         
   4   9   4          9.37          8.22         1.48 o                         
   5   9   4         14.11         11.77         1.52 o                         
   6   9   4          2.30          0.84         1.43 o                         
   7   9   4          0.04         -0.85         1.35 o                         
   8   9   4         14.03         18.77         1.94 o                         
   9   9   4          0.00         -1.16         1.56 o                         
  10   9   4          4.91          0.57         2.00 o                         
  11   9   4          0.03         -0.88         2.13 o                         
  12   9   4          0.11         -2.47         2.47 o                         
 -12  10   4          3.75         -0.59         2.21 o                         
 -11  10   4         13.00         12.69         2.80 o                         
 -10  10   4          1.46          1.25         1.95 o                         
  -9  10   4          5.41          3.57         1.71 o                         
  -8  10   4          1.90          2.86         1.57 o                         
  -7  10   4          4.58          4.77         1.61 o                         
  -6  10   4          9.02         10.71         1.64 o                         
  -5  10   4          0.03          0.93         1.26 o                         
  -4  10   4          2.10          0.41         1.12 o                         
  -3  10   4         70.11         76.15         3.60 o                         
  -2  10   4          9.92         11.01         1.54 o                         
  -1  10   4          6.94         10.25         1.52 o                         
   0  10   4         74.36         81.03         3.81 o                         
   1  10   4          5.49          6.52         1.57 o                         
   2  10   4          0.19         -1.27         1.27 o                         
   3  10   4         26.24         30.28         2.73 o                         
   4  10   4         19.00         16.44         1.94 o                         
   5  10   4          5.14          7.13         1.79 o                         
   6  10   4         11.63         13.67         1.88 o                         
   7  10   4          0.02         -0.64         1.54 o                         
   8  10   4          0.50         -0.56         1.74 o                         
   9  10   4          0.51          2.77         2.07 o                         
  10  10   4          3.65          5.07         2.33 o                         
  11  10   4          0.65          3.15         2.82 o                         
 -11  11   4          3.75          4.89         2.57 o                         
 -10  11   4          1.78         -1.94         2.24 o                         
  -9  11   4          1.54          1.43         2.15 o                         
  -8  11   4          3.41          3.39         1.94 o                         
  -7  11   4          0.94          0.16         1.61 o                         
  -6  11   4          8.89          6.95         1.81 o                         
  -5  11   4          0.47         -1.48         1.48 o                         
  -4  11   4          1.68          0.87         1.75 o                         
  -3  11   4          9.23          7.93         1.73 o                         
  -2  11   4          0.04          0.11         1.41 o                         
  -1  11   4          6.76          5.76         1.62 o                         
   0  11   4         50.21         43.98         3.11 o                         
   1  11   4          4.58          4.01         1.75 o                         
   2  11   4          0.40         -0.35         1.69 o                         
   3  11   4          2.24          2.77         1.79 o                         
   4  11   4          0.12         -1.74         1.74 o                         
   5  11   4         10.68          6.26         2.14 o                         
   6  11   4          1.53          2.51         2.15 o                         
   7  11   4          0.10         -1.58         2.20 o                         
   8  11   4          0.81          0.98         2.66 o                         
   9  11   4          0.82         -0.21         2.63 o                         
  10  11   4          2.17          7.63         3.41 o                         
 -10  12   4          0.64         -1.35         2.43 o                         
  -9  12   4          0.21         -0.82         2.28 o                         
  -8  12   4          0.46          0.87         2.63 o                         
  -7  12   4          0.28         -1.15         2.39 o                         
  -6  12   4          5.85          3.91         2.35 o                         
  -5  12   4         18.83         19.59         3.48 o                         
  -4  12   4          5.26          6.35         2.07 o                         
  -3  12   4          0.69          1.89         1.81 o                         
  -2  12   4         10.17         10.15         2.09 o                         
  -1  12   4          8.90          8.75         2.05 o                         
   0  12   4          0.17         -0.07         1.76 o                         
   1  12   4          3.92          2.27         2.18 o                         
   2  12   4         16.81         14.73         2.76 o                         
   3  12   4          0.29          0.63         2.23 o                         
   4  12   4          7.41          2.63         2.37 o                         
   5  12   4          6.17          7.06         2.72 o                         
   6  12   4          2.04          6.09         2.76 o                         
   7  12   4          0.47         -1.62         2.50 o                         
   8  12   4          4.20          3.68         2.87 o                         
  -8  13   4          0.03          2.25         3.07 o                         
  -7  13   4          0.01         -2.72         2.72 o                         
  -6  13   4          0.52         -0.52         2.83 o                         
  -5  13   4          4.25          0.31         2.62 o                         
  -4  13   4          0.01          1.04         2.43 o                         
  -3  13   4         13.79         14.11         2.98 o                         
  -2  13   4          2.17          2.46         2.69 o                         
  -1  13   4          0.01          1.61         2.30 o                         
   0  13   4          0.49          0.98         2.07 o                         
   1  13   4          0.17         -1.97         2.27 o                         
   2  13   4          6.56          7.30         3.43 o                         
   3  13   4          0.70         -1.92         2.95 o                         
   4  13   4          5.50          6.56         3.22 o                         
   5  13   4          1.00          1.84         3.28 o                         
   6  13   4          0.00         -1.29         2.75 o                         
   7  13   4          0.39          3.12         3.16 o                         
  -6  14   4          1.14          0.46         4.25 o                         
  -5  14   4          0.09         -0.27         3.52 o                         
  -4  14   4          2.00          0.61         3.80 o                         
  -3  14   4          0.97          2.13         3.59 o                         
  -2  14   4          2.53          2.50         3.59 o                         
  -1  14   4          0.79         -0.24         2.98 o                         
   0  14   4          0.95         -0.02         3.01 o                         
   1  14   4          2.08          3.25         3.17 o                         
   2  14   4          7.20          7.27         3.54 o                         
   3  14   4          0.63          0.59         3.24 o                         
   4  14   4          0.21         -0.08         3.13 o                         
   5  14   4          3.26         -1.06         3.22 o                         
  -2  15   4          0.30         -2.65         4.06 o                         
  -1  15   4          1.46          0.28         5.09 o                         
   0  15   4          0.03          4.29         4.70 o                         
 -17   0   5          0.38          2.26         3.84 o                         
 -15   0   5          0.50          3.22         3.00 o                         
 -13   0   5         71.93         57.22         4.43 o                         
 -11   0   5          4.98          6.37         1.56 o                         
  -9   0   5        144.63        184.57         5.66 o                         
  -7   0   5        146.22        161.01         4.67 o                         
  -5   0   5        182.49        216.04         6.18 o                         
  -3   0   5        732.12        739.83        25.08 o                         
   1   0   5         89.97        214.95        10.71 o                         
   3   0   5          3.38          1.37         0.66 o                         
   5   0   5       1364.05       1389.03        42.79 o                         
   7   0   5        185.78        205.72         8.30 o                         
   9   0   5          4.13          3.16         1.82 o                         
  11   0   5         56.75         52.18         5.01 o                         
  13   0   5          0.02         -0.50         3.22 o                         
  15   0   5          0.84          2.01         4.21 o                         
 -17   1   5          0.20         -1.20         6.58 o                         
 -16   1   5          0.15          3.34         2.60 o                         
 -15   1   5          0.16          4.24         2.07 o                         
 -14   1   5          0.95         -0.87         1.51 o                         
 -13   1   5          1.15          2.17         1.44 o                         
 -12   1   5          0.04          0.39         1.13 o                         
 -11   1   5         19.03         18.32         1.32 o                         
 -10   1   5          1.26          0.15         0.64 o                         
  -9   1   5          0.00          0.08         0.55 o                         
  -8   1   5         11.23         13.22         0.83 o                         
  -7   1   5          7.31          1.59         0.48 o                         
  -6   1   5         46.12         76.77         1.81 o                         
  -5   1   5        172.50        192.96         3.61 o                         
  -4   1   5        113.42         61.80         1.53 o                         
  -3   1   5          0.90          0.87         0.37 o                         
  -2   1   5       6260.89       6126.82       295.72 o                         
  -1   1   5        112.89        162.53         6.46 o                         
   0   1   5       2226.68       2049.87        76.10 o                         
   1   1   5         65.91         61.48         2.07 o                         
   2   1   5        500.42        430.75        10.51 o                         
   3   1   5         43.07         31.24         1.38 o                         
   4   1   5         60.13         73.34         2.14 o                         
   5   1   5        378.77        382.20         8.80 o                         
   6   1   5         16.66         17.82         1.33 o                         
   7   1   5         35.79         37.84         2.46 o                         
   8   1   5          7.30          8.05         1.28 o                         
   9   1   5          6.93          2.90         1.34 o                         
  10   1   5          5.92          4.85         1.91 o                         
  11   1   5          0.56         -0.40         1.61 o                         
  12   1   5          0.12          1.21         1.85 o                         
  13   1   5          0.99         -1.65         2.37 o                         
  14   1   5          0.99          1.76         2.79 o                         
  15   1   5          0.37          2.56         3.48 o                         
 -16   2   5          9.86          7.82         3.24 o                         
 -15   2   5          6.29          2.79         3.13 o                         
 -14   2   5         16.98         17.50         2.18 o                         
 -13   2   5          1.79          0.57         1.35 o                         
 -12   2   5          6.66          7.82         1.31 o                         
 -11   2   5         75.46         82.20         2.98 o                         
 -10   2   5         29.39         29.39         1.48 o                         
  -9   2   5         18.48         15.08         1.03 o                         
  -8   2   5         22.13         17.72         0.85 o                         
  -7   2   5          6.81          3.35         0.45 o                         
  -6   2   5         84.94         84.96         1.86 o                         
  -5   2   5          1.12         -0.31         0.31 o                         
  -4   2   5         25.14         11.83         0.65 o                         
  -3   2   5       1861.25       1839.13        40.14 o                         
  -2   2   5        507.01        409.42         9.49 o                         
  -1   2   5        963.94        931.80        24.60 o                         
   0   2   5       1903.63       1780.88        44.09 o                         
   1   2   5        377.32        431.57         9.98 o                         
   2   2   5        562.72        591.05        12.50 o                         
   3   2   5       1095.09       1116.05        23.29 o                         
   4   2   5          0.49         -0.40         0.40 o                         
   5   2   5         61.99         60.58         2.16 o                         
   6   2   5         74.84         85.40         2.87 o                         
   7   2   5         92.23         95.95         3.43 o                         
   8   2   5        174.91        184.29         5.60 o                         
   9   2   5         10.03          6.37         1.40 o                         
  10   2   5         13.50          6.33         1.64 o                         
  11   2   5          4.01          1.87         1.54 o                         
  12   2   5         14.50         13.86         2.52 o                         
  13   2   5          1.50          0.11         2.09 o                         
  14   2   5          2.61          1.66         2.58 o                         
 -16   3   5          0.04          0.25         2.51 o                         
 -15   3   5          0.19         -1.43         2.27 o                         
 -14   3   5          0.59         -1.60         1.60 o                         
 -13   3   5          4.66          7.59         1.74 o                         
 -12   3   5          3.91          1.44         1.14 o                         
 -11   3   5         20.25         13.61         1.31 o                         
 -10   3   5         32.82         40.30         2.11 o                         
  -9   3   5          3.98          1.64         0.70 o                         
  -8   3   5         90.81         93.05         2.29 o                         
  -7   3   5          9.39          9.29         0.91 o                         
  -6   3   5         60.63         50.78         1.73 o                         
  -5   3   5          3.32          5.86         0.63 o                         
  -4   3   5       1447.00       1539.34        28.61 o                         
  -3   3   5        862.67        801.68        15.60 o                         
  -2   3   5         10.96         18.72         0.78 o                         
  -1   3   5          1.32          2.16         0.36 o                         
   0   3   5         11.97         22.29         1.04 o                         
   1   3   5          6.85          5.09         0.53 o                         
   2   3   5        413.62        398.60         7.97 o                         
   3   3   5        927.39        859.70        16.23 o                         
   4   3   5          3.98          0.81         0.49 o                         
   5   3   5          2.64          2.58         0.65 o                         
   6   3   5        140.22        155.68         3.85 o                         
   7   3   5         46.00         39.05         1.79 o                         
   8   3   5          5.02          6.49         1.12 o                         
   9   3   5          3.96          1.64         1.21 o                         
  10   3   5          0.49         -0.78         1.23 o                         
  11   3   5          1.31         -0.60         1.41 o                         
  12   3   5          6.59          3.97         1.87 o                         
  13   3   5          6.40          4.08         2.29 o                         
  14   3   5          0.06         -2.57         2.57 o                         
 -16   4   5          0.77          1.50         2.83 o                         
 -15   4   5          0.03          0.28         2.08 o                         
 -14   4   5          4.73          6.85         2.28 o                         
 -13   4   5          5.83          8.58         1.65 o                         
 -12   4   5          9.94          7.35         1.39 o                         
 -11   4   5          3.58          3.63         1.10 o                         
 -10   4   5          7.23          7.08         1.13 o                         
  -9   4   5          1.05         -0.53         0.77 o                         
  -8   4   5         52.53         47.29         1.77 o                         
  -7   4   5          1.42          1.46         0.54 o                         
  -6   4   5          0.01         -0.29         0.45 o                         
  -5   4   5         45.98         43.30         1.64 o                         
  -4   4   5         68.02         77.02         2.22 o                         
  -3   4   5          1.13          0.48         0.34 o                         
  -2   4   5        211.98        223.34         4.48 o                         
  -1   4   5        316.53        284.41         5.80 o                         
   0   4   5        325.71        308.04         6.48 o                         
   1   4   5         39.23         32.06         1.28 o                         
   2   4   5         59.95         57.60         1.59 o                         
   3   4   5         60.12         76.02         2.23 o                         
   4   4   5          6.52         12.16         0.90 o                         
   5   4   5          4.02          3.85         0.74 o                         
   6   4   5        168.84        153.69         3.91 o                         
   7   4   5        102.10        104.35         3.28 o                         
   8   4   5         38.23         36.28         1.96 o                         
   9   4   5         42.61         48.18         2.86 o                         
  10   4   5         10.07          6.36         1.79 o                         
  11   4   5          8.43          4.23         1.84 o                         
  12   4   5          0.10          2.21         2.14 o                         
  13   4   5          0.81         -0.37         2.24 o                         
  14   4   5          3.13          1.39         2.48 o                         
 -16   5   5          0.08         -0.73         2.78 o                         
 -15   5   5          0.62          3.69         3.44 o                         
 -14   5   5          0.21          3.66         2.12 o                         
 -13   5   5          3.86          2.73         1.66 o                         
 -12   5   5          2.01         -1.16         1.32 o                         
 -11   5   5          0.16         -1.10         1.10 o                         
 -10   5   5         13.42         10.37         1.31 o                         
  -9   5   5         56.09         62.21         2.70 o                         
  -8   5   5         29.15         29.16         1.71 o                         
  -7   5   5        122.44        100.52         3.11 o                         
  -6   5   5        319.07        323.02         7.08 o                         
  -5   5   5         95.39        105.35         2.55 o                         
  -4   5   5          1.60          6.40         0.65 o                         
  -3   5   5          6.57          5.25         0.61 o                         
  -2   5   5          1.90          5.38         0.54 o                         
  -1   5   5        181.24        146.31         3.14 o                         
   0   5   5         35.89         29.50         1.19 o                         
   1   5   5        703.64        720.10        14.72 o                         
   2   5   5        123.52        112.18         2.75 o                         
   3   5   5        139.84        147.31         3.69 o                         
   4   5   5         26.11         30.51         1.43 o                         
   5   5   5         46.88         36.87         1.68 o                         
   6   5   5         21.61         21.03         1.37 o                         
   7   5   5          0.24          0.76         0.92 o                         
   8   5   5          4.81          3.20         1.13 o                         
   9   5   5          0.02         -1.13         1.13 o                         
  10   5   5          6.59          5.76         1.59 o                         
  11   5   5         14.21         23.03         2.44 o                         
  12   5   5          0.08         -1.24         1.96 o                         
  13   5   5          0.00          0.24         2.35 o                         
  14   5   5          0.25         -1.24         2.58 o                         
 -15   6   5          4.34          2.47         3.11 o                         
 -14   6   5          0.11         -0.19         2.20 o                         
 -13   6   5          2.69          1.33         1.92 o                         
 -12   6   5          0.25         -0.59         1.42 o                         
 -11   6   5          0.08          0.82         1.39 o                         
 -10   6   5          0.56          0.19         1.14 o                         
  -9   6   5          4.45          3.54         1.25 o                         
  -8   6   5         44.55         47.71         2.40 o                         
  -7   6   5          0.00         -0.45         0.77 o                         
  -6   6   5         16.74         16.05         1.14 o                         
  -5   6   5          4.00          1.40         0.63 o                         
  -4   6   5         10.65          9.75         0.85 o                         
  -3   6   5        197.43        201.64         4.52 o                         
  -2   6   5          7.20          2.90         0.57 o                         
  -1   6   5        887.65        930.29        19.55 o                         
   0   6   5         66.52         80.86         2.19 o                         
   1   6   5          0.57         -0.43         0.44 o                         
   2   6   5          0.95          0.57         0.54 o                         
   3   6   5         92.48         98.37         2.96 o                         
   4   6   5        132.09        133.16         3.83 o                         
   5   6   5        279.33        271.94         6.79 o                         
   6   6   5         19.71         25.55         1.63 o                         
   7   6   5         18.23         17.23         1.81 o                         
   8   6   5          4.82          2.03         1.38 o                         
   9   6   5          8.36          6.02         1.48 o                         
  10   6   5          1.70          1.64         1.43 o                         
  11   6   5          2.05          1.85         1.91 o                         
  12   6   5          2.88          7.89         2.47 o                         
  13   6   5          1.27          1.21         2.47 o                         
 -15   7   5          0.22         -0.44         2.82 o                         
 -14   7   5          1.05         -0.58         2.48 o                         
 -13   7   5          0.46         -0.33         2.46 o                         
 -12   7   5          3.64          3.81         1.70 o                         
 -11   7   5          2.44          3.97         1.56 o                         
 -10   7   5          2.84          3.89         1.53 o                         
  -9   7   5         17.29         18.59         1.86 o                         
  -8   7   5          3.98          1.95         1.13 o                         
  -7   7   5         59.05         68.21         2.74 o                         
  -6   7   5         23.19         18.54         1.66 o                         
  -5   7   5         29.02         20.92         1.43 o                         
  -4   7   5          0.24          0.03         0.70 o                         
  -3   7   5        224.26        220.88         5.07 o                         
  -2   7   5         47.78         32.90         1.46 o                         
  -1   7   5        280.83        278.91         6.42 o                         
   0   7   5         40.25         39.01         1.65 o                         
   1   7   5        423.43        415.84         8.86 o                         
   2   7   5          1.48          1.42         0.71 o                         
   3   7   5        110.69        103.99         3.35 o                         
   4   7   5          9.79          9.66         1.15 o                         
   5   7   5         19.87         20.43         1.52 o                         
   6   7   5         44.01         51.80         2.56 o                         
   7   7   5          1.19          4.57         1.26 o                         
   8   7   5          3.11          1.63         1.27 o                         
   9   7   5          7.90         11.16         1.70 o                         
  10   7   5          1.25          0.60         1.56 o                         
  11   7   5          0.02          0.37         2.04 o                         
  12   7   5          0.38          0.68         2.18 o                         
  13   7   5          0.31         -0.29         2.50 o                         
 -14   8   5          0.04          0.43         2.70 o                         
 -13   8   5          0.01         -1.16         2.15 o                         
 -12   8   5          3.38          2.04         2.11 o                         
 -11   8   5          0.06         -0.15         1.62 o                         
 -10   8   5          1.92          1.89         1.53 o                         
  -9   8   5          7.99          9.59         1.63 o                         
  -8   8   5          0.67          0.57         1.01 o                         
  -7   8   5         16.66         11.67         1.55 o                         
  -6   8   5         17.46         18.82         1.60 o                         
  -5   8   5         65.84         61.25         2.97 o                         
  -4   8   5         35.48         33.54         2.16 o                         
  -3   8   5        199.46        198.82         4.94 o                         
  -2   8   5         48.07         54.55         2.26 o                         
  -1   8   5          4.46          1.02         0.73 o                         
   0   8   5         33.53         29.30         1.54 o                         
   1   8   5         27.49         33.95         1.98 o                         
   2   8   5        193.77        214.06         6.44 o                         
   3   8   5         86.27         92.66         3.29 o                         
   4   8   5         11.99         10.70         1.27 o                         
   5   8   5          0.26          0.67         1.01 o                         
   6   8   5          0.68          0.61         1.15 o                         
   7   8   5          1.42          4.99         1.36 o                         
   8   8   5         16.49         11.92         1.67 o                         
   9   8   5          0.04         -0.76         1.45 o                         
  10   8   5          0.23          2.28         1.95 o                         
  11   8   5          1.35          0.14         2.16 o                         
  12   8   5          0.40         -1.31         2.54 o                         
 -13   9   5          0.10          1.33         2.32 o                         
 -12   9   5          0.00         -1.21         2.15 o                         
 -11   9   5          1.01         -0.92         1.82 o                         
 -10   9   5          2.00          1.82         2.24 o                         
  -9   9   5          0.94          1.90         1.54 o                         
  -8   9   5          0.05         -1.23         1.23 o                         
  -7   9   5          0.49          0.99         1.27 o                         
  -6   9   5          7.42          6.28         1.36 o                         
  -5   9   5         63.98         59.60         2.61 o                         
  -4   9   5          0.23         -0.66         0.86 o                         
  -3   9   5         94.84         83.11         2.97 o                         
  -2   9   5          0.36          1.88         0.99 o                         
  -1   9   5          0.42          1.00         1.05 o                         
   0   9   5         12.93         10.35         1.30 o                         
   1   9   5         64.13         67.17         3.23 o                         
   2   9   5          0.20          0.10         1.04 o                         
   3   9   5         37.45         35.94         2.42 o                         
   4   9   5          7.25          7.26         1.43 o                         
   5   9   5         26.17         28.11         2.11 o                         
   6   9   5          1.50          2.48         1.30 o                         
   7   9   5         11.08         13.08         1.72 o                         
   8   9   5          3.45          3.76         1.64 o                         
   9   9   5          0.04         -1.63         1.63 o                         
  10   9   5          0.01         -2.04         2.04 o                         
  11   9   5          0.06          0.61         2.47 o                         
 -12  10   5          1.34          0.94         2.54 o                         
 -11  10   5          4.55          4.04         2.36 o                         
 -10  10   5          2.92         -0.61         1.96 o                         
  -9  10   5          0.08         -1.50         1.63 o                         
  -8  10   5          0.00         -1.49         1.49 o                         
  -7  10   5         22.33         24.84         2.26 o                         
  -6  10   5          2.49          2.55         1.41 o                         
  -5  10   5          6.77          2.85         1.32 o                         
  -4  10   5          6.85          3.82         1.20 o                         
  -3  10   5          1.33          1.76         1.22 o                         
  -2  10   5          8.40          7.91         1.40 o                         
  -1  10   5         12.05         10.49         1.49 o                         
   0  10   5         17.32         20.48         2.25 o                         
   1  10   5         21.73         19.51         1.95 o                         
   2  10   5          0.20         -0.50         1.42 o                         
   3  10   5         35.86         38.95         2.90 o                         
   4  10   5         35.06         38.15         2.95 o                         
   5  10   5         25.75         33.53         2.89 o                         
   6  10   5          2.50          2.22         1.70 o                         
   7  10   5          0.80         -1.73         1.73 o                         
   8  10   5          0.62         -0.13         1.98 o                         
   9  10   5          0.58         -1.77         2.14 o                         
  10  10   5          3.52          3.46         2.68 o                         
 -11  11   5          0.16         -0.05         2.30 o                         
 -10  11   5          2.42          2.77         2.32 o                         
  -9  11   5          0.01         -1.94         1.94 o                         
  -8  11   5          2.49          5.43         2.08 o                         
  -7  11   5          9.88         11.41         2.13 o                         
  -6  11   5          2.56          2.88         1.73 o                         
  -5  11   5          3.22          0.72         1.47 o                         
  -4  11   5          3.08          3.61         1.70 o                         
  -3  11   5          0.81          0.61         1.62 o                         
  -2  11   5          9.03          8.29         1.62 o                         
  -1  11   5         60.54         61.29         3.41 o                         
   0  11   5          3.72          0.02         1.52 o                         
   1  11   5          9.84          9.95         2.09 o                         
   2  11   5          7.21          9.40         2.16 o                         
   3  11   5          2.47          2.03         1.78 o                         
   4  11   5          0.04         -0.49         1.82 o                         
   5  11   5         12.16         14.28         2.62 o                         
   6  11   5          0.86          2.28         2.31 o                         
   7  11   5          0.90         -0.63         3.36 o                         
   8  11   5          0.69         -2.66         2.66 o                         
   9  11   5          2.03         -0.27         3.03 o                         
 -10  12   5          0.78         -0.39         2.47 o                         
  -9  12   5          2.61          1.34         2.40 o                         
  -8  12   5          0.22          1.74         2.42 o                         
  -7  12   5          4.20          3.35         2.68 o                         
  -6  12   5         17.36         21.55         3.74 o                         
  -5  12   5          1.55         -0.74         2.02 o                         
  -4  12   5          7.89          7.27         2.14 o                         
  -3  12   5         25.94         30.38         2.67 o                         
  -2  12   5          0.05          0.30         2.18 o                         
  -1  12   5          4.06          3.79         1.92 o                         
   0  12   5         17.15         15.44         2.33 o                         
   1  12   5          0.48         -0.61         1.99 o                         
   2  12   5          0.00          0.65         2.07 o                         
   3  12   5         14.80          9.96         4.84 o                         
   4  12   5          0.07         -0.25         2.25 o                         
   5  12   5          8.32          7.85         3.00 o                         
   6  12   5          6.40          3.65         2.81 o                         
   7  12   5          2.67          4.99         2.97 o                         
   8  12   5          0.00          4.23         4.16 o                         
  -8  13   5          0.02         -2.98         2.98 o                         
  -7  13   5          1.54          2.95         3.25 o                         
  -6  13   5          0.41          2.00         3.12 o                         
  -5  13   5          0.54         -1.62         2.82 o                         
  -4  13   5          0.28         -2.45         2.45 o                         
  -3  13   5          8.68          5.43         2.82 o                         
  -2  13   5          2.70          2.19         2.30 o                         
  -1  13   5          7.67          0.50         2.91 o                         
   0  13   5          1.48          1.29         2.65 o                         
   1  13   5          5.98          4.83         3.28 o                         
   2  13   5          0.91         -2.24         2.74 o                         
   3  13   5          0.04         -1.71         2.81 o                         
   4  13   5          2.19          6.82         3.43 o                         
   5  13   5          2.50          0.83         4.71 o                         
   6  13   5          0.31          0.30         3.41 o                         
  -6  14   5          1.40         -2.73         3.19 o                         
  -5  14   5          1.50         -3.04         3.37 o                         
  -4  14   5          2.55         11.06         4.34 o                         
  -3  14   5          3.86         -0.51         3.52 o                         
  -2  14   5          1.63          3.09         3.79 o                         
  -1  14   5          3.34          5.38         3.85 o                         
   0  14   5          0.38         -1.87         3.44 o                         
   1  14   5          4.95         -0.30         3.14 o                         
   2  14   5          9.19          6.99         3.57 o                         
   3  14   5          0.02         -1.74         3.20 o                         
   4  14   5          0.19         -3.21         3.21 o                         
 -16   0   6          1.53         -1.76         3.33 o                         
 -14   0   6          6.60          7.12         2.36 o                         
 -12   0   6          0.13          1.63         1.66 o                         
 -10   0   6          0.81          1.96         1.02 o                         
  -8   0   6        413.31        470.31        12.29 o                         
  -6   0   6       1456.84       1594.63        37.66 o                         
  -4   0   6         97.34         79.42         3.22 o                         
  -2   0   6         98.36         44.17         5.06 o                         
   0   0   6         45.05         36.31         2.20 o                         
   2   0   6       1174.55       1148.98        35.19 o                         
   4   0   6        333.32        394.34        12.73 o                         
   6   0   6         36.06         32.76         2.32 o                         
   8   0   6         61.14         54.29         3.91 o                         
  10   0   6         74.52         88.99         6.50 o                         
  12   0   6          3.59          7.70         3.20 o                         
  14   0   6          0.25          1.16         4.00 o                         
 -17   1   6          0.44         -1.28         3.22 o                         
 -16   1   6          2.87          1.76         2.65 o                         
 -15   1   6          0.40         -1.90         1.90 o                         
 -14   1   6         12.82         19.52         2.20 o                         
 -13   1   6          1.03         -0.52         1.33 o                         
 -12   1   6         36.25         50.48         2.38 o                         
 -11   1   6          7.89          7.94         0.98 o                         
 -10   1   6         38.08         39.55         1.40 o                         
  -9   1   6          0.08         -0.29         0.55 o                         
  -8   1   6         91.84        109.83         2.41 o                         
  -7   1   6        355.75        346.70         5.98 o                         
  -6   1   6        115.96        121.94         2.28 o                         
  -5   1   6        172.28        171.32         3.66 o                         
  -4   1   6        403.14        439.55         8.48 o                         
  -3   1   6        263.63        207.23         4.31 o                         
  -2   1   6        760.53        672.59        14.55 o                         
  -1   1   6          9.96          2.61         0.44 o                         
   0   1   6        357.43        331.92         8.55 o                         
   1   1   6         60.00         85.59         2.44 o                         
   2   1   6         11.63          2.92         0.46 o                         
   3   1   6        316.73        335.24         7.35 o                         
   4   1   6          2.05          2.06         0.54 o                         
   5   1   6        282.85        278.53         6.64 o                         
   6   1   6         28.51         30.50         1.82 o                         
   7   1   6          1.73          0.89         0.95 o                         
   8   1   6         23.13         25.10         1.89 o                         
   9   1   6          9.67          9.28         1.69 o                         
  10   1   6         18.57         21.11         2.18 o                         
  11   1   6          4.01          0.19         1.77 o                         
  12   1   6          5.56          6.17         2.76 o                         
  13   1   6          1.96          1.12         2.40 o                         
  14   1   6          4.21         -0.04         2.86 o                         
 -16   2   6          0.14          4.31         2.84 o                         
 -15   2   6          1.40          2.48         2.21 o                         
 -14   2   6          0.00         -0.31         1.62 o                         
 -13   2   6          1.06          3.39         1.45 o                         
 -12   2   6          3.05          1.82         1.07 o                         
 -11   2   6          0.02          1.14         0.86 o                         
 -10   2   6         18.30         13.29         0.98 o                         
  -9   2   6        122.22        127.18         2.58 o                         
  -8   2   6         39.79         42.17         1.29 o                         
  -7   2   6          3.25          1.48         0.43 o                         
  -6   2   6        351.75        384.10         6.88 o                         
  -5   2   6        950.31        895.97        16.32 o                         
  -4   2   6        829.50        826.45        16.90 o                         
  -3   2   6       1076.30        961.74        20.77 o                         
  -2   2   6         28.66         32.13         1.23 o                         
  -1   2   6        562.77        675.12        14.10 o                         
   0   2   6       1223.31       1151.28        25.92 o                         
   1   2   6         10.54         29.99         1.18 o                         
   2   2   6          1.90          1.96         0.44 o                         
   3   2   6        228.86        177.22         3.98 o                         
   4   2   6          3.65          3.71         0.63 o                         
   5   2   6        270.93        296.84         7.04 o                         
   6   2   6         80.02         73.25         2.80 o                         
   7   2   6         23.21         26.56         1.87 o                         
   8   2   6         27.48         30.94         2.65 o                         
   9   2   6          2.16          4.23         1.47 o                         
  10   2   6          0.54         -0.06         1.57 o                         
  11   2   6          0.37          1.00         1.55 o                         
  12   2   6          2.58          0.99         1.86 o                         
  13   2   6          0.26         -2.14         2.14 o                         
  14   2   6          2.12          0.76         2.73 o                         
 -16   3   6          0.06         -1.45         2.64 o                         
 -15   3   6          1.81          3.34         2.37 o                         
 -14   3   6          2.31          2.10         1.73 o                         
 -13   3   6          1.63          0.44         1.39 o                         
 -12   3   6          0.07         -0.92         1.07 o                         
 -11   3   6          0.14          1.21         0.99 o                         
 -10   3   6         48.38         54.56         2.12 o                         
  -9   3   6          0.54          0.35         0.64 o                         
  -8   3   6         15.34         10.94         0.86 o                         
  -7   3   6         83.66         79.13         2.06 o                         
  -6   3   6        104.93         89.52         2.12 o                         
  -5   3   6        228.65        258.53         4.94 o                         
  -4   3   6        436.62        504.72        10.06 o                         
  -3   3   6        574.87        510.36        10.46 o                         
  -2   3   6         89.15         92.64         2.22 o                         
  -1   3   6         12.51         16.00         0.75 o                         
   0   3   6        121.89        104.14         2.28 o                         
   1   3   6         95.06        119.31         2.76 o                         
   2   3   6          3.66          7.76         0.85 o                         
   3   3   6         39.31         59.45         1.77 o                         
   4   3   6         31.37         32.85         1.38 o                         
   5   3   6         26.28         22.32         1.30 o                         
   6   3   6         65.90         64.16         2.90 o                         
   7   3   6         21.30         25.96         1.81 o                         
   8   3   6        101.94        105.09         3.79 o                         
   9   3   6         12.76          7.61         1.43 o                         
  10   3   6          1.36         -0.96         1.29 o                         
  11   3   6          0.02         -0.19         1.49 o                         
  12   3   6          3.52          7.11         2.32 o                         
  13   3   6          5.53          7.77         2.68 o                         
  14   3   6          0.05         -2.14         2.63 o                         
 -16   4   6          1.14          2.51         2.80 o                         
 -15   4   6          4.65          4.61         2.83 o                         
 -14   4   6          7.24          7.79         2.19 o                         
 -13   4   6          2.78          3.25         1.59 o                         
 -12   4   6          8.35         11.52         1.59 o                         
 -11   4   6         16.34         12.44         1.45 o                         
 -10   4   6          0.72         -0.25         0.95 o                         
  -9   4   6          7.28          5.74         1.42 o                         
  -8   4   6          0.00          0.21         0.60 o                         
  -7   4   6         29.59         30.04         1.67 o                         
  -6   4   6         13.26         19.82         0.94 o                         
  -5   4   6         25.86         41.76         1.39 o                         
  -4   4   6        529.44        480.95         9.34 o                         
  -3   4   6        751.42        749.94        14.64 o                         
  -2   4   6         24.96         13.41         0.78 o                         
  -1   4   6        137.09        131.05         2.83 o                         
   0   4   6         19.27         26.77         0.92 o                         
   1   4   6         18.37         13.06         0.78 o                         
   2   4   6          0.02         -0.03         0.37 o                         
   3   4   6        451.12        476.00         9.65 o                         
   4   4   6         52.53         63.21         2.12 o                         
   5   4   6          1.18         -0.34         0.63 o                         
   6   4   6        187.70        168.58         4.21 o                         
   7   4   6          0.35          0.76         0.85 o                         
   8   4   6          0.14         -0.29         0.95 o                         
   9   4   6          6.48          7.74         1.43 o                         
  10   4   6          2.42          5.24         1.74 o                         
  11   4   6          1.14         -1.14         1.55 o                         
  12   4   6          0.41          1.62         2.22 o                         
  13   4   6          0.62          3.02         2.47 o                         
  14   4   6          0.09         -0.79         2.75 o                         
 -16   5   6          0.00          1.48         2.74 o                         
 -15   5   6          0.61         -0.38         2.63 o                         
 -14   5   6          2.79          4.60         2.22 o                         
 -13   5   6          0.27          1.49         1.65 o                         
 -12   5   6          2.95          3.66         1.47 o                         
 -11   5   6          1.74          4.02         1.26 o                         
 -10   5   6         34.29         40.58         2.28 o                         
  -9   5   6         11.05         10.36         1.34 o                         
  -8   5   6        157.82        158.58         4.04 o                         
  -7   5   6         23.83         15.81         1.11 o                         
  -6   5   6        185.86        183.20         3.95 o                         
  -5   5   6         11.21          9.31         0.73 o                         
  -4   5   6         41.45         45.14         1.52 o                         
  -3   5   6        130.31        121.79         2.78 o                         
  -2   5   6        287.40        269.37         5.41 o                         
  -1   5   6        165.22        156.27         3.36 o                         
   0   5   6         37.93         42.11         1.47 o                         
   1   5   6          7.91          6.05         0.84 o                         
   2   5   6         13.74         13.03         0.86 o                         
   3   5   6        206.16        215.94         4.93 o                         
   4   5   6        226.72        209.91         4.89 o                         
   5   5   6          0.32          0.10         0.72 o                         
   6   5   6         82.29         79.98         2.75 o                         
   7   5   6          2.11         -0.86         0.86 o                         
   8   5   6          0.37         -1.06         1.06 o                         
   9   5   6         19.59         21.67         1.93 o                         
  10   5   6         32.22         35.06         2.64 o                         
  11   5   6          7.60         14.45         2.70 o                         
  12   5   6          0.86          4.28         2.71 o                         
  13   5   6          0.13          0.59         2.37 o                         
 -15   6   6          0.38          1.02         2.74 o                         
 -14   6   6          2.81          9.79         2.81 o                         
 -13   6   6          0.49          1.52         1.93 o                         
 -12   6   6         32.68         29.25         3.55 o                         
 -11   6   6          0.04         -1.33         1.33 o                         
 -10   6   6          3.37          1.39         1.19 o                         
  -9   6   6         11.48         10.48         1.57 o                         
  -8   6   6          7.61          7.46         1.11 o                         
  -7   6   6         29.69         29.35         1.61 o                         
  -6   6   6         32.57         43.95         1.82 o                         
  -5   6   6         42.03         41.17         1.66 o                         
  -4   6   6        102.91        101.23         2.71 o                         
  -3   6   6        139.92        129.77         2.91 o                         
  -2   6   6        155.98        161.32         3.57 o                         
  -1   6   6        280.59        297.56         6.45 o                         
   0   6   6        301.37        273.47         5.78 o                         
   1   6   6         16.00         12.27         0.88 o                         
   2   6   6          0.52          0.43         0.62 o                         
   3   6   6          3.89          1.81         0.77 o                         
   4   6   6        408.32        377.42         8.94 o                         
   5   6   6          0.00         -0.75         0.75 o                         
   6   6   6         56.07         48.66         2.26 o                         
   7   6   6          0.64         -0.17         0.99 o                         
   8   6   6          2.94          1.43         1.12 o                         
   9   6   6          0.18         -0.60         1.31 o                         
  10   6   6          0.79         -1.32         1.57 o                         
  11   6   6          0.00          1.34         2.26 o                         
  12   6   6          1.07         -2.49         2.83 o                         
  13   6   6          0.01         -2.27         2.27 o                         
 -15   7   6          0.01          1.95         2.60 o                         
 -14   7   6          1.84          1.66         2.12 o                         
 -13   7   6          2.31          2.30         2.20 o                         
 -12   7   6          0.07          0.72         1.66 o                         
 -11   7   6          3.63          2.88         1.67 o                         
 -10   7   6          7.66          5.73         1.51 o                         
  -9   7   6         22.35         21.36         1.85 o                         
  -8   7   6        182.10        185.76         5.48 o                         
  -7   7   6          0.03          0.50         0.96 o                         
  -6   7   6        129.36        116.70         3.75 o                         
  -5   7   6         85.18         71.79         2.59 o                         
  -4   7   6         50.43         56.81         2.20 o                         
  -3   7   6          3.10          1.65         0.71 o                         
  -2   7   6        132.77        131.58         3.54 o                         
  -1   7   6         41.35         38.02         1.60 o                         
   0   7   6         16.67         20.28         1.32 o                         
   1   7   6          4.15          3.66         0.75 o                         
   2   7   6        121.00        112.99         3.49 o                         
   3   7   6          4.65          4.24         0.95 o                         
   4   7   6         26.36         26.48         1.66 o                         
   5   7   6         25.54         24.92         1.69 o                         
   6   7   6          0.01          0.44         1.11 o                         
   7   7   6          4.70          3.19         1.30 o                         
   8   7   6         15.31         16.64         1.77 o                         
   9   7   6          6.04          6.70         1.68 o                         
  10   7   6          3.23          1.86         1.67 o                         
  11   7   6          1.56          0.06         2.13 o                         
  12   7   6          2.66         -0.38         2.46 o                         
 -14   8   6          0.18         -0.48         2.19 o                         
 -13   8   6          0.34         -0.12         2.12 o                         
 -12   8   6          0.67          1.43         2.04 o                         
 -11   8   6          3.00          4.79         1.78 o                         
 -10   8   6         64.10         73.68         3.69 o                         
  -9   8   6          2.93          2.29         1.40 o                         
  -8   8   6          0.12         -1.18         1.23 o                         
  -7   8   6          3.08          2.81         1.24 o                         
  -6   8   6          2.10          1.65         0.99 o                         
  -5   8   6          0.01          0.03         0.94 o                         
  -4   8   6         37.27         39.58         1.89 o                         
  -3   8   6         22.68         27.40         1.60 o                         
  -2   8   6          0.33         -0.75         0.82 o                         
  -1   8   6        154.82        148.79         4.17 o                         
   0   8   6         18.06         23.64         1.55 o                         
   1   8   6        145.75        146.81         5.00 o                         
   2   8   6         39.67         43.33         2.41 o                         
   3   8   6         95.06         90.81         3.65 o                         
   4   8   6          2.15          1.69         1.07 o                         
   5   8   6          1.06          0.55         1.08 o                         
   6   8   6         23.57         21.68         1.81 o                         
   7   8   6         19.74         20.23         1.88 o                         
   8   8   6          5.44          1.47         1.43 o                         
   9   8   6          1.75          1.66         1.63 o                         
  10   8   6          0.03         -1.89         1.89 o                         
  11   8   6          0.00          0.52         2.12 o                         
  12   8   6          1.06          0.61         2.73 o                         
 -13   9   6          2.55         -2.19         2.19 o                         
 -12   9   6          4.52          5.17         2.25 o                         
 -11   9   6          8.05          5.26         2.39 o                         
 -10   9   6          5.08          2.83         1.78 o                         
  -9   9   6          0.04          0.61         1.57 o                         
  -8   9   6          1.46          0.72         1.45 o                         
  -7   9   6          5.30          4.68         1.47 o                         
  -6   9   6          0.08         -0.39         1.08 o                         
  -5   9   6          6.68          6.50         1.15 o                         
  -4   9   6         16.46         17.37         1.68 o                         
  -3   9   6         46.48         43.61         2.18 o                         
  -2   9   6          1.92         -0.03         0.98 o                         
  -1   9   6         11.15         12.62         1.47 o                         
   0   9   6          2.01          0.51         1.13 o                         
   1   9   6         98.06         99.93         4.11 o                         
   2   9   6         14.60         13.27         1.81 o                         
   3   9   6          0.54         -0.44         1.71 o                         
   4   9   6          0.87         -0.34         1.43 o                         
   5   9   6          2.14          2.03         1.37 o                         
   6   9   6          2.98          3.37         1.53 o                         
   7   9   6          0.12         -1.44         1.44 o                         
   8   9   6          0.60          0.80         1.54 o                         
   9   9   6          0.80         -1.84         1.84 o                         
  10   9   6          0.63          1.44         2.17 o                         
  11   9   6          1.19          2.09         2.65 o                         
 -12  10   6          0.81          1.32         2.42 o                         
 -11  10   6          1.21         -2.18         2.18 o                         
 -10  10   6          0.42         -1.92         1.92 o                         
  -9  10   6          1.03          2.45         1.76 o                         
  -8  10   6         34.70         43.91         3.08 o                         
  -7  10   6          4.94          5.32         1.65 o                         
  -6  10   6         14.65         15.58         1.88 o                         
  -5  10   6         44.60         51.39         2.70 o                         
  -4  10   6         10.36         12.05         1.72 o                         
  -3  10   6          0.48          0.21         1.25 o                         
  -2  10   6         25.76         31.08         2.20 o                         
  -1  10   6          6.33          2.39         1.33 o                         
   0  10   6        102.36        116.43         5.06 o                         
   1  10   6          1.09         -1.37         1.37 o                         
   2  10   6          0.21          0.78         1.59 o                         
   3  10   6         25.44         25.32         2.44 o                         
   4  10   6          5.48          5.93         1.82 o                         
   5  10   6          0.00         -1.59         1.59 o                         
   6  10   6          0.00          1.19         1.81 o                         
   7  10   6         14.00         12.13         2.51 o                         
   8  10   6          0.49          0.74         2.20 o                         
   9  10   6          4.13          1.41         2.64 o                         
  10  10   6          0.07         -2.90         2.90 o                         
 -11  11   6          0.60          1.37         2.49 o                         
 -10  11   6          0.02         -2.10         2.10 o                         
  -9  11   6          0.02          3.11         2.09 o                         
  -8  11   6         10.37          5.79         2.72 o                         
  -7  11   6          3.07          0.78         1.69 o                         
  -6  11   6          0.07          0.43         1.59 o                         
  -5  11   6          9.21          6.99         1.96 o                         
  -4  11   6          1.88          3.24         1.67 o                         
  -3  11   6          7.39          3.19         1.66 o                         
  -2  11   6         63.47         73.13         3.70 o                         
  -1  11   6          0.07          2.84         1.68 o                         
   0  11   6          3.88          1.66         1.65 o                         
   1  11   6          9.99         15.89         2.38 o                         
   2  11   6         11.03         10.69         2.23 o                         
   3  11   6         37.08         35.83         3.03 o                         
   4  11   6          2.30          3.27         1.93 o                         
   5  11   6          5.79          6.99         2.28 o                         
   6  11   6          0.00         -1.04         2.33 o                         
   7  11   6          0.50          0.65         2.78 o                         
   8  11   6          0.07         -1.89         2.76 o                         
   9  11   6          4.91          1.94         3.11 o                         
 -10  12   6          0.31         -2.42         2.48 o                         
  -9  12   6          1.46          0.12         2.33 o                         
  -8  12   6          3.94          4.19         2.48 o                         
  -7  12   6          7.01          3.02         2.66 o                         
  -6  12   6         20.53         14.41         3.33 o                         
  -5  12   6          0.82          0.53         2.11 o                         
  -4  12   6          4.27          1.46         2.02 o                         
  -3  12   6          1.73          5.27         2.16 o                         
  -2  12   6          4.88          3.99         2.46 o                         
  -1  12   6         28.81         28.73         2.89 o                         
   0  12   6         15.74         13.43         2.53 o                         
   1  12   6          0.27          1.55         2.05 o                         
   2  12   6          1.19          1.81         2.18 o                         
   3  12   6         19.63         22.06         3.49 o                         
   4  12   6          0.33         -0.85         2.50 o                         
   5  12   6         13.41          9.24         3.01 o                         
   6  12   6          3.77          1.75         2.89 o                         
   7  12   6          1.68         -0.27         3.04 o                         
   8  12   6          0.93         -0.72         3.16 o                         
  -8  13   6          0.84          2.64         3.19 o                         
  -7  13   6          0.14          2.40         3.13 o                         
  -6  13   6          2.19         -1.85         2.98 o                         
  -5  13   6          4.04         10.33         3.43 o                         
  -4  13   6          8.19          8.66         3.04 o                         
  -3  13   6         15.30         18.36         3.88 o                         
  -2  13   6          0.12          1.72         2.48 o                         
  -1  13   6          1.15         -1.16         2.50 o                         
   0  13   6          7.25          8.01         3.28 o                         
   1  13   6          0.35         -2.80         2.80 o                         
   2  13   6          0.02          2.56         2.98 o                         
   3  13   6          0.05          1.55         3.07 o                         
   4  13   6          2.08          0.81         3.17 o                         
   5  13   6          2.82          0.48         3.07 o                         
   6  13   6          0.19          0.74         3.14 o                         
  -6  14   6          0.04         -2.13         3.21 o                         
  -5  14   6          3.54         -2.26         3.05 o                         
  -4  14   6          3.59          6.25         3.58 o                         
  -3  14   6          6.62          5.67         3.43 o                         
  -2  14   6          0.64         -3.78         3.85 o                         
  -1  14   6          0.37          2.98         3.92 o                         
   0  14   6          0.48          2.22         4.00 o                         
   1  14   6          0.89         -0.03         3.85 o                         
   2  14   6          4.50         -0.01         3.77 o                         
   3  14   6          0.39         -1.56         4.06 o                         
   4  14   6          0.06          2.00         4.40 o                         
 -15   0   7          0.09         -2.43         2.43 o                         
 -13   0   7         36.06         54.90         5.00 o                         
 -11   0   7         10.35         10.18         1.43 o                         
  -9   0   7         78.71         85.33         3.18 o                         
  -7   0   7        516.34        515.13        11.48 o                         
  -5   0   7        567.62        558.35        13.48 o                         
  -3   0   7        725.07        475.30        12.80 o                         
  -1   0   7        816.43        916.96        25.95 o                         
   1   0   7       2541.35       2450.13        74.31 o                         
   3   0   7         57.34         80.88         4.21 o                         
   5   0   7        260.48        257.24         8.85 o                         
   7   0   7         97.25        103.78         5.51 o                         
   9   0   7         29.85         16.21         2.67 o                         
  11   0   7          2.64          1.85         2.53 o                         
  13   0   7          2.82         -2.69         3.33 o                         
 -17   1   7          0.52          3.60         4.80 o                         
 -16   1   7          0.09          0.41         2.94 o                         
 -15   1   7          1.67          2.85         1.97 o                         
 -14   1   7         16.35         20.35         2.36 o                         
 -13   1   7         11.80         10.18         1.55 o                         
 -12   1   7         65.40         67.98         2.57 o                         
 -11   1   7         64.75         72.08         2.11 o                         
 -10   1   7          0.47         -0.60         0.60 o                         
  -9   1   7          0.54         -0.52         0.56 o                         
  -8   1   7         26.98         35.52         1.16 o                         
  -7   1   7          7.13         10.08         0.59 o                         
  -6   1   7         74.28         93.61         1.95 o                         
  -5   1   7        162.17        136.37         2.62 o                         
  -4   1   7        292.58        249.87         4.92 o                         
  -3   1   7        870.66        818.85        15.93 o                         
  -2   1   7          3.51          3.26         0.41 o                         
  -1   1   7        869.05        881.56        17.67 o                         
   0   1   7         38.47         77.34         2.16 o                         
   1   1   7          3.55         10.49         0.81 o                         
   2   1   7        454.50        407.59         8.44 o                         
   3   1   7        329.99        327.00         6.96 o                         
   4   1   7         24.47         18.95         1.31 o                         
   5   1   7         87.08         86.36         2.84 o                         
   6   1   7        139.74        161.63         4.63 o                         
   7   1   7         75.86         74.21         3.24 o                         
   8   1   7          0.42          0.33         1.23 o                         
   9   1   7         13.25         11.42         1.80 o                         
  10   1   7          0.04         -0.40         1.58 o                         
  11   1   7          0.75          0.17         1.82 o                         
  12   1   7          3.46          2.63         2.39 o                         
  13   1   7          0.62          1.41         2.52 o                         
  14   1   7          2.71         -1.41         2.64 o                         
 -17   2   7          0.04         -0.84         4.12 o                         
 -16   2   7          3.64          3.09         3.05 o                         
 -15   2   7          3.00          1.96         2.52 o                         
 -14   2   7         10.19          7.98         2.27 o                         
 -13   2   7          1.63          1.82         1.40 o                         
 -12   2   7          0.64          0.52         1.01 o                         
 -11   2   7          2.65          2.05         0.89 o                         
 -10   2   7         17.98         25.06         1.20 o                         
  -9   2   7         42.47         44.70         1.42 o                         
  -8   2   7        253.82        247.99         4.76 o                         
  -7   2   7         33.21         34.33         1.17 o                         
  -6   2   7         34.33         32.56         1.35 o                         
  -5   2   7        461.47        488.75         8.66 o                         
  -4   2   7        486.00        421.37         9.13 o                         
  -3   2   7        202.36        193.34         4.72 o                         
  -2   2   7        154.40        179.01         4.27 o                         
  -1   2   7       1497.99       1527.42        30.42 o                         
   0   2   7          3.75          0.83         0.50 o                         
   1   2   7        153.98        181.15         4.16 o                         
   2   2   7        490.77        427.30         8.91 o                         
   3   2   7         18.08         18.43         0.95 o                         
   4   2   7         13.66         21.19         1.08 o                         
   5   2   7         25.82         21.87         1.26 o                         
   6   2   7          2.37          2.40         0.86 o                         
   7   2   7         42.27         36.24         2.20 o                         
   8   2   7         14.81          7.85         1.57 o                         
   9   2   7          7.69          5.67         1.58 o                         
  10   2   7          0.24          1.58         1.58 o                         
  11   2   7          0.69          0.99         1.69 o                         
  12   2   7          6.75          5.56         2.38 o                         
  13   2   7          1.77          1.63         2.48 o                         
  14   2   7          1.96          4.09         2.93 o                         
 -16   3   7         12.95         16.30         3.33 o                         
 -15   3   7          0.30         -1.82         2.29 o                         
 -14   3   7          0.06         -1.73         1.73 o                         
 -13   3   7          1.29         -1.40         1.40 o                         
 -12   3   7          2.15          2.15         1.20 o                         
 -11   3   7          4.26          3.26         1.03 o                         
 -10   3   7        172.79        177.94         4.46 o                         
  -9   3   7        172.45        183.66         4.01 o                         
  -8   3   7          1.98          1.38         0.54 o                         
  -7   3   7        117.77        124.80         2.53 o                         
  -6   3   7         99.72        108.63         2.54 o                         
  -5   3   7         77.35         87.50         2.22 o                         
  -4   3   7        229.79        224.63         4.86 o                         
  -3   3   7         36.42         35.48         1.47 o                         
  -2   3   7          4.38          4.80         0.55 o                         
  -1   3   7         39.96         42.68         1.33 o                         
   0   3   7        338.83        339.36         6.86 o                         
   1   3   7       1483.27       1590.28        31.80 o                         
   2   3   7        223.58        181.11         3.91 o                         
   3   3   7         55.73         45.04         1.60 o                         
   4   3   7         24.58         38.57         1.64 o                         
   5   3   7        172.72        146.18         3.82 o                         
   6   3   7          1.22          2.33         0.87 o                         
   7   3   7         52.43         65.22         2.73 o                         
   8   3   7         63.29         64.89         2.88 o                         
   9   3   7          3.15          5.51         1.45 o                         
  10   3   7          3.03          4.07         1.56 o                         
  11   3   7          0.04          0.33         1.57 o                         
  12   3   7         13.66         14.29         3.52 o                         
  13   3   7          0.33          1.45         2.55 o                         
  14   3   7          3.06          2.18         3.01 o                         
 -16   4   7          1.91          4.08         3.02 o                         
 -15   4   7          0.14         -0.50         2.38 o                         
 -14   4   7         13.59         12.70         2.30 o                         
 -13   4   7          1.85          2.64         1.48 o                         
 -12   4   7          0.08          0.12         1.23 o                         
 -11   4   7         13.45         12.67         1.49 o                         
 -10   4   7          6.98          4.80         1.03 o                         
  -9   4   7         10.41          9.60         1.17 o                         
  -8   4   7          1.93          0.54         0.66 o                         
  -7   4   7         20.25         21.89         1.14 o                         
  -6   4   7          0.01         -0.17         0.45 o                         
  -5   4   7        243.18        232.21         4.83 o                         
  -4   4   7          7.25         14.09         0.77 o                         
  -3   4   7        665.50        740.59        14.09 o                         
  -2   4   7         23.88         23.69         0.93 o                         
  -1   4   7        345.17        340.31         6.68 o                         
   0   4   7        222.18        231.95         4.56 o                         
   1   4   7         75.90         60.75         1.84 o                         
   2   4   7          8.14          3.08         0.50 o                         
   3   4   7         22.48         20.63         1.13 o                         
   4   4   7         14.54          8.96         0.90 o                         
   5   4   7          4.33          4.76         0.86 o                         
   6   4   7         61.15         67.05         2.48 o                         
   7   4   7          4.82          5.22         1.08 o                         
   8   4   7          1.74         -0.77         1.05 o                         
   9   4   7          1.23          2.36         1.41 o                         
  10   4   7          1.53          1.71         1.60 o                         
  11   4   7          3.88          5.76         2.00 o                         
  12   4   7          5.43          6.05         2.47 o                         
  13   4   7          3.29         -0.85         2.37 o                         
 -16   5   7          0.03         -2.96         2.96 o                         
 -15   5   7          0.12         -1.47         2.43 o                         
 -14   5   7          1.04         -0.43         2.07 o                         
 -13   5   7          9.80          8.52         1.96 o                         
 -12   5   7          7.62          7.97         1.66 o                         
 -11   5   7          2.00          1.37         1.25 o                         
 -10   5   7          2.62          0.76         1.17 o                         
  -9   5   7          0.22         -0.26         0.89 o                         
  -8   5   7         51.52         34.74         1.65 o                         
  -7   5   7        578.92        586.67        11.86 o                         
  -6   5   7        110.36        122.72         3.30 o                         
  -5   5   7          2.14          2.99         0.61 o                         
  -4   5   7        117.34        100.09         2.67 o                         
  -3   5   7         60.56         66.24         1.95 o                         
  -2   5   7         15.53         16.80         0.88 o                         
  -1   5   7         20.21         29.52         1.11 o                         
   0   5   7        141.21        146.65         3.02 o                         
   1   5   7        207.47        215.46         4.63 o                         
   2   5   7         33.22         26.68         1.25 o                         
   3   5   7         23.69         15.16         1.30 o                         
   4   5   7         48.18         40.59         1.72 o                         
   5   5   7          0.26         -0.70         0.75 o                         
   6   5   7          0.28         -0.56         0.85 o                         
   7   5   7          5.87          4.10         1.11 o                         
   8   5   7          0.33          0.20         1.16 o                         
   9   5   7         17.86         12.53         2.19 o                         
  10   5   7          0.38          2.48         1.89 o                         
  11   5   7         13.76         15.78         2.95 o                         
  12   5   7          0.77          1.25         2.35 o                         
  13   5   7          0.00          4.17         2.68 o                         
 -15   6   7          0.09         -1.65         2.39 o                         
 -14   6   7          0.08          0.06         1.99 o                         
 -13   6   7          3.54          3.32         1.83 o                         
 -12   6   7         13.06         15.63         2.05 o                         
 -11   6   7          1.56          2.81         1.36 o                         
 -10   6   7          0.18         -0.65         1.11 o                         
  -9   6   7          1.20         -0.83         0.98 o                         
  -8   6   7         43.96         42.34         2.04 o                         
  -7   6   7          0.40         -0.07         0.79 o                         
  -6   6   7         17.18         11.39         1.05 o                         
  -5   6   7         68.56         63.72         2.29 o                         
  -4   6   7          3.90          3.87         0.80 o                         
  -3   6   7         96.95         80.95         2.44 o                         
  -2   6   7         33.82         34.69         1.50 o                         
  -1   6   7          0.00          0.46         0.56 o                         
   0   6   7          2.78          2.60         0.61 o                         
   1   6   7        110.70        110.09         2.92 o                         
   2   6   7          0.76          0.49         0.72 o                         
   3   6   7         71.79         88.61         3.04 o                         
   4   6   7         29.92         20.32         1.38 o                         
   5   6   7          6.26          4.65         1.14 o                         
   6   6   7          4.25          3.57         1.06 o                         
   7   6   7          0.62          0.76         1.12 o                         
   8   6   7          0.56          0.39         1.22 o                         
   9   6   7          0.03         -0.93         1.28 o                         
  10   6   7          0.02          0.16         1.67 o                         
  11   6   7          5.64          4.50         2.32 o                         
  12   6   7          0.07         -2.36         2.36 o                         
  13   6   7          0.05         -3.07         3.07 o                         
 -15   7   7          0.82          1.82         2.71 o                         
 -14   7   7          2.53          3.40         2.25 o                         
 -13   7   7          0.01          0.05         1.95 o                         
 -12   7   7          2.36          3.18         1.74 o                         
 -11   7   7          1.03          2.43         1.53 o                         
 -10   7   7          4.76          1.31         1.41 o                         
  -9   7   7         25.96         21.42         2.41 o                         
  -8   7   7         24.71         26.52         1.87 o                         
  -7   7   7          6.97          4.97         1.09 o                         
  -6   7   7          1.32         -0.30         0.82 o                         
  -5   7   7        378.51        375.04         8.60 o                         
  -4   7   7          1.05          0.05         0.67 o                         
  -3   7   7        132.86        135.60         4.76 o                         
  -2   7   7          0.31          0.33         0.72 o                         
  -1   7   7         90.07        104.08         3.03 o                         
   0   7   7        209.85        204.77         5.19 o                         
   1   7   7        265.38        254.78         6.58 o                         
   2   7   7         34.82         32.63         1.85 o                         
   3   7   7         33.08         29.66         1.75 o                         
   4   7   7         18.56         20.64         1.55 o                         
   5   7   7         30.84         22.40         1.83 o                         
   6   7   7          5.05          3.98         1.30 o                         
   7   7   7          0.43         -0.04         1.33 o                         
   8   7   7         14.29         22.12         1.98 o                         
   9   7   7         10.00          8.60         1.78 o                         
  10   7   7          0.10         -1.14         1.82 o                         
  11   7   7          6.23          5.51         2.63 o                         
  12   7   7          4.33          4.48         2.79 o                         
 -14   8   7          1.42          3.57         2.44 o                         
 -13   8   7          0.65         -0.75         2.07 o                         
 -12   8   7          0.48          1.17         1.87 o                         
 -11   8   7          0.03         -0.08         1.62 o                         
 -10   8   7         32.94         38.31         2.75 o                         
  -9   8   7          3.01          1.14         1.46 o                         
  -8   8   7          0.15         -1.20         1.20 o                         
  -7   8   7          0.48          1.68         1.21 o                         
  -6   8   7         12.83         12.87         1.42 o                         
  -5   8   7          7.67          8.98         1.22 o                         
  -4   8   7         24.46         24.77         1.91 o                         
  -3   8   7          4.16          4.74         1.04 o                         
  -2   8   7          3.42          3.01         0.92 o                         
  -1   8   7         20.59         20.44         1.50 o                         
   0   8   7          0.81         -0.28         0.93 o                         
   1   8   7         92.07        106.47         4.82 o                         
   2   8   7         73.46         65.44         3.41 o                         
   3   8   7         29.28         22.54         1.95 o                         
   4   8   7          0.13         -0.57         1.14 o                         
   5   8   7         11.99         13.58         1.62 o                         
   6   8   7          0.62         -0.25         1.20 o                         
   7   8   7         12.58          9.97         1.85 o                         
   8   8   7          0.51          0.74         1.52 o                         
   9   8   7          3.86          3.75         1.83 o                         
  10   8   7          0.65          2.06         2.10 o                         
  11   8   7          1.62          1.48         2.43 o                         
 -13   9   7          0.00          0.28         2.45 o                         
 -12   9   7          3.54          1.20         2.62 o                         
 -11   9   7          5.47          5.97         3.42 o                         
 -10   9   7         28.99         29.41         2.68 o                         
  -9   9   7          0.87         -1.02         1.57 o                         
  -8   9   7          6.11          3.09         1.53 o                         
  -7   9   7         10.05          7.94         1.56 o                         
  -6   9   7          0.23         -1.12         1.12 o                         
  -5   9   7         11.26         10.44         1.46 o                         
  -4   9   7          0.17         -0.93         1.04 o                         
  -3   9   7          2.44         -0.97         1.03 o                         
  -2   9   7         63.34         72.05         3.11 o                         
  -1   9   7          1.66          0.69         1.10 o                         
   0   9   7          8.77          8.78         1.47 o                         
   1   9   7          0.96          0.88         1.32 o                         
   2   9   7         12.10         10.72         1.75 o                         
   3   9   7          1.86          1.78         1.45 o                         
   4   9   7          0.12          3.02         1.56 o                         
   5   9   7          8.06          8.59         2.04 o                         
   6   9   7         28.55         42.29         3.02 o                         
   7   9   7         10.76          8.55         2.10 o                         
   8   9   7          1.41          0.38         1.84 o                         
   9   9   7          1.10          0.99         2.24 o                         
  10   9   7          2.31          1.83         2.25 o                         
  11   9   7          0.02         -1.11         2.58 o                         
 -12  10   7          0.70          0.06         2.52 o                         
 -11  10   7          4.20          0.60         2.12 o                         
 -10  10   7          2.00          3.37         2.16 o                         
  -9  10   7          2.57          3.01         1.95 o                         
  -8  10   7         15.86         19.85         2.57 o                         
  -7  10   7          0.44         -0.16         1.54 o                         
  -6  10   7          1.54          2.96         1.53 o                         
  -5  10   7         12.49         11.44         1.64 o                         
  -4  10   7         11.57         10.08         1.75 o                         
  -3  10   7         11.65          9.61         1.57 o                         
  -2  10   7          3.34          5.47         1.58 o                         
  -1  10   7         12.64         10.41         1.83 o                         
   0  10   7        109.35        120.70         5.23 o                         
   1  10   7          1.08          0.09         1.51 o                         
   2  10   7          0.29          1.70         1.61 o                         
   3  10   7          0.90         -1.45         1.45 o                         
   4  10   7          0.01          0.38         1.54 o                         
   5  10   7          4.19          8.52         2.08 o                         
   6  10   7          0.14         -1.72         1.79 o                         
   7  10   7          0.33          0.30         2.32 o                         
   8  10   7          0.56          1.40         2.27 o                         
   9  10   7          0.85         -2.28         2.28 o                         
  10  10   7          0.94         -2.26         3.06 o                         
 -11  11   7          0.07          0.02         2.51 o                         
 -10  11   7          3.36          6.46         2.64 o                         
  -9  11   7          2.30         -1.55         2.42 o                         
  -8  11   7          3.22          0.09         2.08 o                         
  -7  11   7          1.45          3.54         1.86 o                         
  -6  11   7          0.07          0.20         1.62 o                         
  -5  11   7          7.06          8.67         1.96 o                         
  -4  11   7          0.67         -0.21         1.56 o                         
  -3  11   7          4.48          4.49         1.71 o                         
  -2  11   7          9.04          8.80         1.99 o                         
  -1  11   7         13.60         10.86         2.43 o                         
   0  11   7          0.05          1.77         1.97 o                         
   1  11   7         10.48          8.52         2.16 o                         
   2  11   7          0.83          0.32         1.67 o                         
   3  11   7          0.34         -1.76         1.77 o                         
   4  11   7          4.65          0.66         1.94 o                         
   5  11   7          4.70          8.38         2.65 o                         
   6  11   7          0.01         -0.34         2.76 o                         
   7  11   7          1.67          2.58         2.64 o                         
   8  11   7          0.00          1.04         2.94 o                         
   9  11   7          0.46         -0.16         3.24 o                         
 -10  12   7          0.00          2.19         2.62 o                         
  -9  12   7          1.04         -1.22         2.32 o                         
  -8  12   7          0.69         -1.27         2.16 o                         
  -7  12   7          3.19          4.07         2.67 o                         
  -6  12   7         10.60         14.29         4.38 o                         
  -5  12   7          6.43          8.38         2.49 o                         
  -4  12   7          0.15          1.37         2.05 o                         
  -3  12   7          0.39          0.75         1.93 o                         
  -2  12   7         36.87         33.41         3.32 o                         
  -1  12   7          0.72          0.48         2.02 o                         
   0  12   7          0.63          2.57         2.28 o                         
   1  12   7          0.01          0.80         2.21 o                         
   2  12   7          3.21          3.29         2.47 o                         
   3  12   7          0.10         -2.26         2.35 o                         
   4  12   7          2.13          5.24         2.59 o                         
   5  12   7          2.81          3.73         2.88 o                         
   6  12   7          0.54          1.78         3.01 o                         
   7  12   7          0.31         -2.51         3.10 o                         
  -8  13   7          0.21         -1.11         3.12 o                         
  -7  13   7          1.92         -2.28         2.90 o                         
  -6  13   7          0.28         -2.17         2.98 o                         
  -5  13   7          0.00         -2.49         2.49 o                         
  -4  13   7          6.29          5.46         3.15 o                         
  -3  13   7          2.31          4.20         2.70 o                         
  -2  13   7          3.04          3.80         2.68 o                         
  -1  13   7          0.00         -2.49         2.79 o                         
   0  13   7          0.50         -1.01         2.92 o                         
   1  13   7          3.46          7.02         3.38 o                         
   2  13   7          0.04         -3.88         3.88 o                         
   3  13   7         13.87         22.36         5.18 o                         
   4  13   7          0.03         -3.46         3.46 o                         
   5  13   7          0.00         -0.09         3.88 o                         
  -6  14   7          0.92         -1.58         3.76 o                         
  -5  14   7          2.90          4.86         3.40 o                         
  -4  14   7         12.63          9.47         3.71 o                         
  -3  14   7          1.91         -0.81         3.20 o                         
  -2  14   7          0.89         -2.34         2.86 o                         
  -1  14   7          0.24         -0.78         3.86 o                         
   0  14   7          0.37          3.01         4.09 o                         
   1  14   7          0.29          2.71         4.07 o                         
   2  14   7          0.36          0.52         4.68 o                         
   3  14   7          1.08         -0.33         4.12 o                         
 -14   0   8          0.00         -0.24         2.11 o                         
 -12   0   8          5.65          4.34         1.37 o                         
 -10   0   8          2.44          2.22         1.08 o                         
  -8   0   8         54.99         55.40         1.98 o                         
  -6   0   8        584.96        664.00        15.31 o                         
  -4   0   8        534.89        603.28        15.25 o                         
  -2   0   8        144.90        219.16         7.09 o                         
   0   0   8         40.08         25.44         1.42 o                         
   2   0   8         24.60         35.60         1.84 o                         
   4   0   8        191.89        169.15         5.63 o                         
   6   0   8          0.30         -0.15         1.25 o                         
   8   0   8          7.18          4.86         2.36 o                         
  10   0   8          5.69          4.28         2.68 o                         
  12   0   8          3.01         -0.70         3.25 o                         
  14   0   8          1.72         -2.61         4.27 o                         
 -16   1   8          0.18         -0.60         4.12 o                         
 -15   1   8          3.07          5.50         2.47 o                         
 -14   1   8          2.59         -0.94         1.63 o                         
 -13   1   8          0.05         -0.40         1.47 o                         
 -12   1   8          6.50          4.72         0.98 o                         
 -11   1   8          6.95          7.11         0.83 o                         
 -10   1   8         10.11         12.28         0.84 o                         
  -9   1   8         33.83         39.38         1.21 o                         
  -8   1   8        552.79        582.97         9.43 o                         
  -7   1   8         33.52         33.92         1.22 o                         
  -6   1   8        122.78        135.92         2.55 o                         
  -5   1   8          8.08          7.27         0.67 o                         
  -4   1   8         43.54         31.02         1.05 o                         
  -3   1   8        503.64        555.09        11.94 o                         
  -2   1   8         25.81         41.79         1.28 o                         
  -1   1   8         23.20         30.22         1.16 o                         
   0   1   8        119.67        116.93         2.62 o                         
   1   1   8        244.02        238.02         5.11 o                         
   2   1   8        280.01        300.86         6.44 o                         
   3   1   8        963.81        963.27        19.57 o                         
   4   1   8        211.59        207.26         4.72 o                         
   5   1   8        199.49        204.91         5.47 o                         
   6   1   8         70.14         82.21         3.14 o                         
   7   1   8          0.05         -0.49         1.04 o                         
   8   1   8         10.89         17.34         1.84 o                         
   9   1   8         16.31         12.73         2.04 o                         
  10   1   8          9.88         14.33         2.49 o                         
  11   1   8          3.76          6.24         2.18 o                         
  12   1   8          2.16          2.63         2.53 o                         
  13   1   8          0.30         -1.06         2.66 o                         
 -17   2   8          0.51         -6.29         6.29 o                         
 -16   2   8          1.82          3.59         2.87 o                         
 -15   2   8          5.38          7.97         2.45 o                         
 -14   2   8          0.37         -1.46         1.71 o                         
 -13   2   8          2.59          1.94         1.42 o                         
 -12   2   8          0.01         -0.69         1.05 o                         
 -11   2   8          1.14         -0.51         0.90 o                         
 -10   2   8         30.95         39.70         1.53 o                         
  -9   2   8          3.12          1.27         0.60 o                         
  -8   2   8         45.16         49.53         1.55 o                         
  -7   2   8          4.36          8.81         0.59 o                         
  -6   2   8          0.26         -0.01         0.41 o                         
  -5   2   8          1.31          0.59         0.39 o                         
  -4   2   8       1356.20       1403.23        25.41 o                         
  -3   2   8        215.13        265.80         7.16 o                         
  -2   2   8         46.66         66.44         2.19 o                         
  -1   2   8         34.02         36.76         1.26 o                         
   0   2   8          5.91          9.58         0.64 o                         
   1   2   8        577.80        587.65        12.52 o                         
   2   2   8        253.16        247.87         5.39 o                         
   3   2   8         32.12         46.84         1.68 o                         
   4   2   8         22.07         21.80         1.23 o                         
   5   2   8        112.17        128.29         3.74 o                         
   6   2   8          0.05         -0.43         0.84 o                         
   7   2   8         81.96         79.79         4.56 o                         
   8   2   8          2.87         -0.85         1.30 o                         
   9   2   8         10.15          6.50         1.69 o                         
  10   2   8          0.09          1.34         1.64 o                         
  11   2   8          7.07          8.71         2.09 o                         
  12   2   8          0.21          3.51         2.30 o                         
  13   2   8          0.51          1.76         2.59 o                         
 -16   3   8          0.65         -0.71         2.33 o                         
 -15   3   8          1.41         -1.81         1.88 o                         
 -14   3   8          0.08         -0.50         1.80 o                         
 -13   3   8          6.01          4.46         1.50 o                         
 -12   3   8          1.15          0.51         1.34 o                         
 -11   3   8          0.22         -1.00         1.00 o                         
 -10   3   8         54.07         44.48         1.85 o                         
  -9   3   8         34.74         32.91         1.41 o                         
  -8   3   8         85.72         94.09         2.44 o                         
  -7   3   8          5.13          5.13         0.67 o                         
  -6   3   8        196.51        176.07         3.61 o                         
  -5   3   8         36.22         32.28         1.21 o                         
  -4   3   8        689.14        649.37        13.35 o                         
  -3   3   8         10.76         10.09         0.95 o                         
  -2   3   8        129.84        149.07         3.43 o                         
  -1   3   8         26.66         41.83         1.40 o                         
   0   3   8        750.27        741.48        14.53 o                         
   1   3   8        425.04        456.56         9.13 o                         
   2   3   8         75.31         72.21         2.05 o                         
   3   3   8          2.84          3.36         0.62 o                         
   4   3   8         24.10         26.98         1.41 o                         
   5   3   8         15.70         17.37         1.24 o                         
   6   3   8          8.33          6.96         1.13 o                         
   7   3   8        148.78        141.20         5.12 o                         
   8   3   8          1.65          0.57         1.51 o                         
   9   3   8          5.26          4.49         1.51 o                         
  10   3   8          3.76          1.94         1.54 o                         
  11   3   8          1.68          1.92         1.81 o                         
  12   3   8          0.26          3.60         2.31 o                         
  13   3   8          2.67          3.92         2.91 o                         
 -16   4   8          0.31         -2.02         2.28 o                         
 -15   4   8          0.52         -0.02         2.13 o                         
 -14   4   8          5.05          5.37         2.05 o                         
 -13   4   8          1.41          1.44         1.41 o                         
 -12   4   8          3.76          3.20         1.34 o                         
 -11   4   8          3.44          2.25         1.14 o                         
 -10   4   8          3.45          1.96         0.97 o                         
  -9   4   8         15.13         16.37         1.28 o                         
  -8   4   8          0.44         -0.29         0.68 o                         
  -7   4   8         23.20         21.33         1.18 o                         
  -6   4   8        130.42        125.59         3.11 o                         
  -5   4   8         25.55         31.59         1.35 o                         
  -4   4   8        173.14        180.01         4.32 o                         
  -3   4   8         37.21         29.14         1.21 o                         
  -2   4   8        470.27        429.91         8.69 o                         
  -1   4   8        147.07        150.91         3.29 o                         
   0   4   8        262.07        242.35         5.13 o                         
   1   4   8         75.54         74.83         1.99 o                         
   2   4   8          7.42         18.95         1.24 o                         
   3   4   8          0.67          0.83         0.62 o                         
   4   4   8          1.07          0.83         0.66 o                         
   5   4   8         96.57         81.82         2.72 o                         
   6   4   8          6.52          7.37         1.06 o                         
   7   4   8         63.38         65.18         2.72 o                         
   8   4   8          5.68          5.01         1.29 o                         
   9   4   8          1.36         -0.89         1.32 o                         
  10   4   8          1.18         -0.01         1.57 o                         
  11   4   8          3.26          2.31         2.73 o                         
  12   4   8          0.88          3.58         2.43 o                         
  13   4   8          1.99         -0.58         2.70 o                         
 -16   5   8          0.64         -1.31         2.85 o                         
 -15   5   8          1.72          0.79         2.32 o                         
 -14   5   8          0.00         -1.36         1.84 o                         
 -13   5   8          0.18         -0.22         1.47 o                         
 -12   5   8          0.01          1.14         1.37 o                         
 -11   5   8          2.33         -0.97         1.14 o                         
 -10   5   8         17.54         19.65         1.68 o                         
  -9   5   8          0.16         -0.28         0.80 o                         
  -8   5   8          4.86         12.35         1.14 o                         
  -7   5   8         49.69         56.63         2.15 o                         
  -6   5   8          0.00         -0.05         0.62 o                         
  -5   5   8          0.01          0.49         0.59 o                         
  -4   5   8         57.50         50.24         2.21 o                         
  -3   5   8         35.98         29.17         1.30 o                         
  -2   5   8       1528.65       1539.37        29.77 o                         
  -1   5   8        250.20        257.85         5.14 o                         
   0   5   8        335.08        346.14         6.72 o                         
   1   5   8         59.38         55.27         1.84 o                         
   2   5   8          6.06          3.41         0.78 o                         
   3   5   8          7.07          4.22         0.80 o                         
   4   5   8         36.78         39.66         2.22 o                         
   5   5   8         12.55          8.30         1.07 o                         
   6   5   8          5.07          2.58         1.01 o                         
   7   5   8          8.22          6.62         1.52 o                         
   8   5   8          0.45         -1.10         1.19 o                         
   9   5   8         32.28         22.01         2.23 o                         
  10   5   8         29.38         39.73         2.98 o                         
  11   5   8          0.66          0.17         2.24 o                         
  12   5   8          0.98          2.37         2.48 o                         
  13   5   8          0.10         -0.56         2.75 o                         
 -15   6   8          0.13         -2.26         2.26 o                         
 -14   6   8          0.52          0.06         2.06 o                         
 -13   6   8          1.90          5.52         1.88 o                         
 -12   6   8          1.95          5.34         1.61 o                         
 -11   6   8          0.00         -0.73         1.27 o                         
 -10   6   8          6.90          7.34         1.43 o                         
  -9   6   8          0.55         -0.58         0.93 o                         
  -8   6   8         24.95         21.80         1.58 o                         
  -7   6   8         17.95         18.38         1.52 o                         
  -6   6   8          2.39          1.97         0.78 o                         
  -5   6   8         55.08         50.01         2.02 o                         
  -4   6   8         46.75         47.71         1.82 o                         
  -3   6   8         75.07         70.23         2.83 o                         
  -2   6   8        315.51        327.65         7.15 o                         
  -1   6   8        215.91        226.48         4.97 o                         
   0   6   8         74.69         90.06         2.47 o                         
   1   6   8         24.42         19.84         1.29 o                         
   2   6   8         10.04          9.88         0.98 o                         
   3   6   8         79.87         65.49         2.57 o                         
   4   6   8         28.78         22.68         1.49 o                         
   5   6   8          4.76          3.16         0.99 o                         
   6   6   8         10.46          4.62         1.16 o                         
   7   6   8          2.01          2.00         1.20 o                         
   8   6   8         12.19          6.33         1.55 o                         
   9   6   8         20.74         26.30         2.34 o                         
  10   6   8         12.54         12.64         2.28 o                         
  11   6   8          2.05          5.00         2.54 o                         
  12   6   8          0.43         -1.78         2.45 o                         
 -15   7   8          1.27          1.85         2.75 o                         
 -14   7   8          0.42          1.01         2.19 o                         
 -13   7   8          0.00         -1.59         1.91 o                         
 -12   7   8          8.73          7.48         2.12 o                         
 -11   7   8          4.58          6.57         1.82 o                         
 -10   7   8          5.52          3.36         1.42 o                         
  -9   7   8         35.70         38.00         2.42 o                         
  -8   7   8          1.66          1.44         1.08 o                         
  -7   7   8          8.63          5.16         1.06 o                         
  -6   7   8         10.80         11.23         1.19 o                         
  -5   7   8          8.15         10.99         1.13 o                         
  -4   7   8        118.79        125.64         4.33 o                         
  -3   7   8        128.81        143.90         3.74 o                         
  -2   7   8        367.17        387.98         8.46 o                         
  -1   7   8         63.91         66.77         2.30 o                         
   0   7   8        285.17        285.97         6.93 o                         
   1   7   8         34.02         41.00         2.25 o                         
   2   7   8          0.00         -0.17         1.01 o                         
   3   7   8          0.20          0.29         0.97 o                         
   4   7   8          4.63          2.77         1.18 o                         
   5   7   8          3.86          1.70         1.13 o                         
   6   7   8         11.94          7.95         1.51 o                         
   7   7   8          0.07          0.30         1.32 o                         
   8   7   8         31.15         42.47         2.68 o                         
   9   7   8          8.22          6.40         1.94 o                         
  10   7   8          2.39         -2.10         2.10 o                         
  11   7   8          2.71          1.22         2.83 o                         
  12   7   8          2.64          1.30         2.76 o                         
 -14   8   8          0.02          0.84         2.32 o                         
 -13   8   8          0.03          0.77         2.57 o                         
 -12   8   8          2.23         -1.18         1.85 o                         
 -11   8   8         10.43         15.06         2.24 o                         
 -10   8   8          1.91         -1.06         1.60 o                         
  -9   8   8          7.90          3.54         1.60 o                         
  -8   8   8          2.01          1.75         1.37 o                         
  -7   8   8          1.31          1.90         1.14 o                         
  -6   8   8         21.72         20.29         1.71 o                         
  -5   8   8        113.32        120.14         4.03 o                         
  -4   8   8         25.66         26.23         2.16 o                         
  -3   8   8         92.72        100.03         4.77 o                         
  -2   8   8         42.61         39.10         2.20 o                         
  -1   8   8         39.21         46.57         2.32 o                         
   0   8   8          0.05         -0.55         0.99 o                         
   1   8   8         55.61         59.77         3.43 o                         
   2   8   8         45.12         37.84         2.63 o                         
   3   8   8          0.96          0.33         1.27 o                         
   4   8   8         13.05         12.20         1.75 o                         
   5   8   8          0.03         -1.21         1.36 o                         
   6   8   8          3.76          1.91         1.93 o                         
   7   8   8          0.61         -1.48         1.48 o                         
   8   8   8          0.07          0.33         1.76 o                         
   9   8   8          0.64          0.17         2.04 o                         
  10   8   8          0.73          0.53         2.14 o                         
  11   8   8          1.73          2.40         2.54 o                         
 -13   9   8          1.29         -0.24         2.32 o                         
 -12   9   8          1.21          1.78         2.28 o                         
 -11   9   8          9.36          8.93         2.41 o                         
 -10   9   8          3.33          5.47         1.84 o                         
  -9   9   8         13.25         13.37         2.08 o                         
  -8   9   8          1.22         -0.83         1.44 o                         
  -7   9   8          2.46          0.95         1.27 o                         
  -6   9   8          5.01          4.04         1.32 o                         
  -5   9   8         19.43         21.82         1.71 o                         
  -4   9   8         54.73         50.99         2.97 o                         
  -3   9   8          1.14         -0.23         1.05 o                         
  -2   9   8          4.31          3.54         1.29 o                         
  -1   9   8         10.35          6.12         1.39 o                         
   0   9   8          1.32          2.82         1.40 o                         
   1   9   8         69.77         59.26         3.38 o                         
   2   9   8        105.99        115.01         5.09 o                         
   3   9   8         11.52          9.61         2.11 o                         
   4   9   8          0.09          1.03         1.62 o                         
   5   9   8          3.95         -0.36         1.62 o                         
   6   9   8         31.48         29.15         2.70 o                         
   7   9   8          3.96          1.57         1.97 o                         
   8   9   8          0.83         -1.04         2.22 o                         
   9   9   8          1.89          5.46         2.67 o                         
  10   9   8          0.06          3.60         2.81 o                         
 -12  10   8          0.23         -1.71         2.44 o                         
 -11  10   8          0.02          1.40         2.22 o                         
 -10  10   8          1.30          1.65         2.13 o                         
  -9  10   8         11.05         13.18         2.42 o                         
  -8  10   8          5.37          8.05         1.93 o                         
  -7  10   8          0.40          1.54         1.46 o                         
  -6  10   8          5.23          5.41         1.60 o                         
  -5  10   8          5.28          5.59         1.46 o                         
  -4  10   8          0.10          0.51         1.28 o                         
  -3  10   8          5.68          2.12         1.35 o                         
  -2  10   8         15.88         12.85         2.06 o                         
  -1  10   8         17.70         15.25         2.22 o                         
   0  10   8          0.05          0.72         1.78 o                         
   1  10   8          0.01         -1.64         1.64 o                         
   2  10   8         37.80         38.14         3.18 o                         
   3  10   8          0.57          2.29         1.75 o                         
   4  10   8          0.03          0.24         1.86 o                         
   5  10   8          0.88          0.89         1.93 o                         
   6  10   8          0.13          1.83         2.29 o                         
   7  10   8          0.03         -2.22         2.22 o                         
   8  10   8          3.29          3.57         2.59 o                         
   9  10   8          1.91          2.92         2.97 o                         
 -11  11   8          1.04         -2.37         2.37 o                         
 -10  11   8          2.37          1.61         2.40 o                         
  -9  11   8          2.05          2.24         2.15 o                         
  -8  11   8          0.23          1.19         2.13 o                         
  -7  11   8          0.68         -0.47         1.84 o                         
  -6  11   8          7.33          7.93         1.92 o                         
  -5  11   8          4.21          6.55         1.88 o                         
  -4  11   8          6.90          6.92         1.92 o                         
  -3  11   8         16.52         17.17         2.19 o                         
  -2  11   8          0.11          0.53         1.84 o                         
  -1  11   8          1.05          3.65         1.85 o                         
   0  11   8          1.91          0.19         1.93 o                         
   1  11   8          0.22          1.61         2.09 o                         
   2  11   8          2.25          0.66         1.93 o                         
   3  11   8          4.26          0.44         2.16 o                         
   4  11   8         97.28        107.96         6.41 o                         
   5  11   8          6.66          1.81         2.39 o                         
   6  11   8          1.73         -0.72         2.41 o                         
   7  11   8          2.88          4.74         3.08 o                         
   8  11   8          0.09         -2.89         2.89 o                         
 -10  12   8          2.80          3.33         2.65 o                         
  -9  12   8          1.43         -0.10         2.47 o                         
  -8  12   8          0.00          0.20         2.41 o                         
  -7  12   8         28.89         39.44         4.49 o                         
  -6  12   8          1.92          2.70         2.60 o                         
  -5  12   8         10.49         11.84         2.76 o                         
  -4  12   8          5.20          2.59         2.35 o                         
  -3  12   8          0.47         -2.10         2.10 o                         
  -2  12   8          8.71          4.41         2.18 o                         
  -1  12   8         31.84         27.53         3.40 o                         
   0  12   8          0.44         -1.28         2.23 o                         
   1  12   8          3.09          2.09         2.59 o                         
   2  12   8          5.35          5.33         3.04 o                         
   3  12   8          2.79          3.46         5.05 o                         
   4  12   8          3.21         -0.03         2.84 o                         
   5  12   8          0.05         -0.34         2.86 o                         
   6  12   8          0.20          2.29         4.64 o                         
   7  12   8          0.00         -3.57         3.57 o                         
  -8  13   8          4.98          2.04         3.61 o                         
  -7  13   8          0.09         -2.94         2.94 o                         
  -6  13   8          0.42         -0.68         3.16 o                         
  -5  13   8         12.79          8.13         3.29 o                         
  -4  13   8          0.16          0.81         2.81 o                         
  -3  13   8          2.17          1.05         2.71 o                         
  -2  13   8          4.61          8.79         3.12 o                         
  -1  13   8          0.28         -0.63         2.77 o                         
   0  13   8          1.35          0.55         2.94 o                         
   1  13   8          7.15          5.43         3.36 o                         
   2  13   8          9.62          5.45         3.93 o                         
   3  13   8          0.01          1.16         3.47 o                         
   4  13   8          0.45          4.71         4.25 o                         
   5  13   8          0.75          3.39         4.23 o                         
  -5  14   8         10.32         11.13         4.11 o                         
  -4  14   8          4.33          1.56         3.53 o                         
  -3  14   8          0.00         -2.45         3.18 o                         
  -2  14   8          0.07         -2.15         3.31 o                         
  -1  14   8          0.00         -3.17         3.38 o                         
   0  14   8          1.07         -1.28         3.94 o                         
   1  14   8          3.76          1.67         4.07 o                         
   2  14   8          0.55         -2.61         3.78 o                         
 -13   0   9         44.16         50.21         3.59 o                         
 -11   0   9          1.79          1.29         0.97 o                         
  -9   0   9        309.00        335.33         7.58 o                         
  -7   0   9        217.40        253.59         6.01 o                         
  -5   0   9         38.58         39.52         1.79 o                         
  -3   0   9        455.18        383.88        10.61 o                         
  -1   0   9       1788.30       1901.72        49.97 o                         
   1   0   9          0.54         -0.17         0.52 o                         
   3   0   9          0.28          0.30         0.86 o                         
   5   0   9         83.56         71.51         3.80 o                         
   7   0   9         47.12         61.72         4.28 o                         
   9   0   9          8.95         10.44         2.97 o                         
  11   0   9          3.54          5.73         4.10 o                         
  13   0   9          0.21          2.28         4.18 o                         
 -15   1   9          3.83         -0.12         2.85 o                         
 -14   1   9          9.10          8.18         2.49 o                         
 -13   1   9          0.02          0.93         1.39 o                         
 -12   1   9         42.76         42.45         1.91 o                         
 -11   1   9          3.94          2.07         0.77 o                         
 -10   1   9         77.99         88.67         2.29 o                         
  -9   1   9          0.27          0.43         0.55 o                         
  -8   1   9        102.76        115.35         2.64 o                         
  -7   1   9         27.75         36.42         1.34 o                         
  -6   1   9        237.17        215.13         4.46 o                         
  -5   1   9          9.92          9.44         0.67 o                         
  -4   1   9          0.96          0.56         0.44 o                         
  -3   1   9        262.11        214.33         6.76 o                         
  -2   1   9        158.24        155.88         3.41 o                         
  -1   1   9         16.32          9.84         0.67 o                         
   0   1   9          1.24          1.14         0.41 o                         
   1   1   9          5.84         18.67         0.94 o                         
   2   1   9          3.61          1.81         0.51 o                         
   3   1   9        137.02        132.63         3.24 o                         
   4   1   9         11.65          6.97         0.89 o                         
   5   1   9        301.53        298.23         7.61 o                         
   6   1   9          0.08          0.35         0.98 o                         
   7   1   9         63.30         71.96         3.58 o                         
   8   1   9          3.42          3.00         1.41 o                         
   9   1   9          0.00         -0.79         1.51 o                         
  10   1   9          9.38          5.01         1.87 o                         
  11   1   9          0.03          0.82         2.26 o                         
  12   1   9          1.20          0.05         2.56 o                         
  13   1   9          1.18         -1.30         2.87 o                         
 -16   2   9          0.29          4.29         3.37 o                         
 -15   2   9          2.43          1.92         2.63 o                         
 -14   2   9          0.06          1.03         1.71 o                         
 -13   2   9          0.11          0.58         1.20 o                         
 -12   2   9          4.21          0.45         1.14 o                         
 -11   2   9          1.86          1.24         0.89 o                         
 -10   2   9         33.41         27.95         1.55 o                         
  -9   2   9         60.01         60.24         1.89 o                         
  -8   2   9         24.26         31.72         1.30 o                         
  -7   2   9         42.71         43.75         1.47 o                         
  -6   2   9        521.06        574.03        10.50 o                         
  -5   2   9         10.73          8.97         0.64 o                         
  -4   2   9         29.82         55.52         1.72 o                         
  -3   2   9        607.84        632.89        12.92 o                         
  -2   2   9          8.13          0.79         0.35 o                         
  -1   2   9        201.35        217.82         4.60 o                         
   0   2   9          0.80          2.09         0.46 o                         
   1   2   9        103.55        110.53         2.54 o                         
   2   2   9         49.07         68.30         2.56 o                         
   3   2   9          7.39          6.91         0.78 o                         
   4   2   9         10.49         12.79         1.09 o                         
   5   2   9         18.65         16.43         1.30 o                         
   6   2   9        124.61        144.93         4.96 o                         
   7   2   9          4.89          5.19         1.42 o                         
   8   2   9          1.92         -1.30         1.35 o                         
   9   2   9          0.45          1.11         1.56 o                         
  10   2   9          2.74          4.58         1.92 o                         
  11   2   9          0.02         -0.18         2.08 o                         
  12   2   9          0.68         -2.12         2.12 o                         
  13   2   9          7.29         12.32         3.17 o                         
 -16   3   9          0.52         -2.92         2.92 o                         
 -15   3   9          0.01         -1.46         2.13 o                         
 -14   3   9          0.26          1.09         1.75 o                         
 -13   3   9          4.69          6.41         1.51 o                         
 -12   3   9         11.88         11.74         1.46 o                         
 -11   3   9          9.24          4.18         1.04 o                         
 -10   3   9         33.07         41.64         2.32 o                         
  -9   3   9          0.93         -0.69         0.69 o                         
  -8   3   9         26.23         27.12         1.28 o                         
  -7   3   9        104.99        105.90         3.06 o                         
  -6   3   9         10.41          7.57         0.76 o                         
  -5   3   9         43.01         46.31         1.62 o                         
  -4   3   9        281.81        273.61         7.67 o                         
  -3   3   9        157.65        145.76         4.26 o                         
  -2   3   9        258.17        286.04         6.17 o                         
  -1   3   9        128.55        160.51         3.50 o                         
   0   3   9          1.86         -0.20         0.42 o                         
   1   3   9         81.77         81.43         2.03 o                         
   2   3   9         12.99          9.90         0.79 o                         
   3   3   9         97.45         94.97         2.89 o                         
   4   3   9          2.19         -0.62         0.62 o                         
   5   3   9          4.94          3.93         0.94 o                         
   6   3   9         13.09         12.18         1.97 o                         
   7   3   9         23.04         25.79         1.93 o                         
   8   3   9          0.68          2.25         1.42 o                         
   9   3   9         21.66         18.66         2.02 o                         
  10   3   9          0.11         -0.19         1.54 o                         
  11   3   9          0.44         -0.12         2.03 o                         
  12   3   9          0.00          0.56         2.31 o                         
  13   3   9          1.28          3.42         3.03 o                         
 -16   4   9          0.08         -2.59         2.59 o                         
 -15   4   9         10.86         12.71         3.74 o                         
 -14   4   9          0.67         -1.63         1.63 o                         
 -13   4   9          9.48          7.43         1.71 o                         
 -12   4   9         25.28         19.71         1.84 o                         
 -11   4   9         13.91         12.04         1.48 o                         
 -10   4   9         12.43         13.30         1.43 o                         
  -9   4   9        136.70        137.01         4.23 o                         
  -8   4   9          6.58          6.97         0.94 o                         
  -7   4   9          0.09          0.43         0.66 o                         
  -6   4   9        131.12        144.84         3.49 o                         
  -5   4   9         24.58         31.43         1.37 o                         
  -4   4   9        159.08        167.03         4.11 o                         
  -3   4   9          1.67         -0.50         0.50 o                         
  -2   4   9         93.89         97.62         2.61 o                         
  -1   4   9          5.89          6.05         0.70 o                         
   0   4   9          3.09          0.40         0.45 o                         
   1   4   9         57.83         56.42         1.66 o                         
   2   4   9         92.29        105.37         2.88 o                         
   3   4   9         16.34         23.20         1.31 o                         
   4   4   9         43.97         50.97         2.02 o                         
   5   4   9        104.43         86.92         2.91 o                         
   6   4   9         10.89          6.01         1.11 o                         
   7   4   9          7.45          6.92         1.29 o                         
   8   4   9         20.05         26.29         2.36 o                         
   9   4   9          0.36         -0.48         1.40 o                         
  10   4   9          4.22          4.12         1.81 o                         
  11   4   9          1.76          1.53         2.30 o                         
  12   4   9          3.15          4.66         2.91 o                         
 -16   5   9          1.12          0.30         2.81 o                         
 -15   5   9          1.85         -1.52         2.31 o                         
 -14   5   9          0.57          1.14         1.81 o                         
 -13   5   9         11.35         13.87         2.02 o                         
 -12   5   9         45.52         44.88         2.74 o                         
 -11   5   9          3.55          3.30         1.28 o                         
 -10   5   9          0.40         -0.77         1.01 o                         
  -9   5   9          0.39          0.73         0.92 o                         
  -8   5   9         22.16         20.45         1.61 o                         
  -7   5   9          8.64          6.03         0.90 o                         
  -6   5   9          2.90          2.40         0.70 o                         
  -5   5   9        179.00        165.57         3.91 o                         
  -4   5   9          6.62          6.03         0.74 o                         
  -3   5   9        105.76         93.93         3.09 o                         
  -2   5   9          3.41          2.03         0.59 o                         
  -1   5   9        326.51        323.97         6.59 o                         
   0   5   9         36.45         37.40         1.42 o                         
   1   5   9         26.74         28.43         1.67 o                         
   2   5   9          9.99          7.82         0.95 o                         
   3   5   9          9.05          5.42         0.88 o                         
   4   5   9         11.41          8.84         1.08 o                         
   5   5   9          0.62         -0.07         0.86 o                         
   6   5   9          2.01          1.92         1.02 o                         
   7   5   9          0.96          0.77         1.16 o                         
   8   5   9          3.57          3.27         1.42 o                         
   9   5   9          6.17          7.97         1.82 o                         
  10   5   9          2.74          1.57         1.84 o                         
  11   5   9          2.77          0.26         2.25 o                         
  12   5   9          0.14          1.82         2.57 o                         
 -15   6   9          3.85          3.02         2.49 o                         
 -14   6   9          4.54          3.77         2.19 o                         
 -13   6   9         26.99         40.00         2.86 o                         
 -12   6   9          2.90          3.54         1.59 o                         
 -11   6   9          1.12          1.72         1.37 o                         
 -10   6   9          0.38          0.57         1.10 o                         
  -9   6   9          5.44          3.52         1.09 o                         
  -8   6   9         63.97         66.40         2.65 o                         
  -7   6   9        205.48        197.29         5.42 o                         
  -6   6   9         42.50         42.33         1.89 o                         
  -5   6   9          7.12          8.73         0.97 o                         
  -4   6   9         59.77         53.30         2.39 o                         
  -3   6   9        139.68        133.09         3.46 o                         
  -2   6   9         52.99         51.30         1.89 o                         
  -1   6   9          0.13         -0.39         0.64 o                         
   0   6   9          0.13          0.60         0.67 o                         
   1   6   9         11.77         10.95         1.26 o                         
   2   6   9          9.19         12.88         1.44 o                         
   3   6   9        190.58        167.07         4.86 o                         
   4   6   9         27.23         40.63         2.33 o                         
   5   6   9         55.44         52.61         2.40 o                         
   6   6   9          1.78          0.82         1.15 o                         
   7   6   9          1.30         -0.70         1.24 o                         
   8   6   9         13.87         15.54         1.95 o                         
   9   6   9          8.08         10.28         2.03 o                         
  10   6   9          1.97         -1.10         2.11 o                         
  11   6   9          0.64         -1.96         2.41 o                         
  12   6   9          0.04         -2.01         2.71 o                         
 -15   7   9          0.09         -2.33         2.33 o                         
 -14   7   9          1.30         -1.90         2.14 o                         
 -13   7   9          0.82         -1.48         1.92 o                         
 -12   7   9          2.19          1.95         1.69 o                         
 -11   7   9          7.69         12.72         1.96 o                         
 -10   7   9          0.86         -0.49         1.31 o                         
  -9   7   9         26.59         24.46         1.98 o                         
  -8   7   9          2.68          5.22         1.19 o                         
  -7   7   9          0.23         -0.82         0.89 o                         
  -6   7   9         18.51         15.40         1.31 o                         
  -5   7   9          7.54          7.69         1.07 o                         
  -4   7   9          8.57          6.64         1.27 o                         
  -3   7   9         11.53          8.85         1.00 o                         
  -2   7   9        104.96        120.70         3.36 o                         
  -1   7   9        234.07        231.78         5.46 o                         
   0   7   9         72.26         66.65         3.72 o                         
   1   7   9        156.96        156.85         5.68 o                         
   2   7   9         18.06         25.07         1.84 o                         
   3   7   9          4.62          2.76         1.24 o                         
   4   7   9          8.50          5.41         1.39 o                         
   5   7   9          0.00         -1.26         1.26 o                         
   6   7   9          6.28          3.93         1.57 o                         
   7   7   9          2.12          3.30         1.56 o                         
   8   7   9          1.20          1.68         1.63 o                         
   9   7   9          4.53          0.65         1.86 o                         
  10   7   9          0.72          4.60         2.43 o                         
  11   7   9          0.21         -0.64         2.54 o                         
 -14   8   9          2.06          0.59         2.48 o                         
 -13   8   9          0.26         -2.24         2.71 o                         
 -12   8   9          2.49          1.26         2.09 o                         
 -11   8   9          7.33          7.04         1.98 o                         
 -10   8   9          7.04          5.86         1.74 o                         
  -9   8   9          1.25         -0.43         1.42 o                         
  -8   8   9          4.29          2.90         1.33 o                         
  -7   8   9         14.21          8.21         1.43 o                         
  -6   8   9          4.73          2.16         1.08 o                         
  -5   8   9          3.93          1.59         1.04 o                         
  -4   8   9         36.25         35.78         2.08 o                         
  -3   8   9          0.07         -0.89         0.89 o                         
  -2   8   9          1.78          2.17         1.04 o                         
  -1   8   9          2.29          2.33         1.11 o                         
   0   8   9         30.45         32.81         2.29 o                         
   1   8   9        146.80        138.62         5.60 o                         
   2   8   9         36.19         39.66         2.87 o                         
   3   8   9         23.99         24.47         2.51 o                         
   4   8   9          2.33          3.18         1.53 o                         
   5   8   9          1.14          0.15         1.54 o                         
   6   8   9          0.80         -1.58         1.58 o                         
   7   8   9         11.36         10.20         2.13 o                         
   8   8   9          0.19          3.16         2.29 o                         
   9   8   9          0.12          0.07         2.43 o                         
  10   8   9          0.37         -0.27         2.58 o                         
 -13   9   9          0.81         -0.47         3.35 o                         
 -12   9   9          1.48          1.86         2.32 o                         
 -11   9   9          9.01          6.54         2.30 o                         
 -10   9   9         12.67         12.29         2.21 o                         
  -9   9   9          8.41          9.60         1.99 o                         
  -8   9   9          0.79         -0.88         1.42 o                         
  -7   9   9          0.03         -1.22         1.22 o                         
  -6   9   9         17.90         15.78         1.74 o                         
  -5   9   9         27.45         22.68         1.97 o                         
  -4   9   9          0.68          1.00         1.16 o                         
  -3   9   9          2.11         -0.77         1.17 o                         
  -2   9   9          5.79          3.96         1.29 o                         
  -1   9   9          0.10         -1.16         1.16 o                         
   0   9   9         32.29         34.63         3.88 o                         
   1   9   9         34.55         29.46         3.34 o                         
   2   9   9         36.32         35.30         3.00 o                         
   3   9   9         26.89         28.56         2.94 o                         
   4   9   9          9.99         10.02         2.03 o                         
   5   9   9          0.00          0.89         1.74 o                         
   6   9   9          2.92          5.03         2.00 o                         
   7   9   9          0.83          1.23         2.20 o                         
   8   9   9          0.51         -1.15         2.42 o                         
   9   9   9          1.01          2.22         3.10 o                         
  10   9   9          0.82          4.86         3.03 o                         
 -12  10   9          6.26          2.98         2.90 o                         
 -11  10   9          0.06         -2.22         2.22 o                         
 -10  10   9          0.03         -0.32         2.13 o                         
  -9  10   9         10.36          9.60         2.39 o                         
  -8  10   9          2.06          1.44         1.70 o                         
  -7  10   9         32.66         26.26         2.31 o                         
  -6  10   9          2.65         -0.69         1.34 o                         
  -5  10   9          1.24         -0.89         1.38 o                         
  -4  10   9          2.20         -0.28         1.36 o                         
  -3  10   9         39.57         41.23         2.61 o                         
  -2  10   9          3.34          5.17         1.88 o                         
  -1  10   9         60.97         69.82         5.99 o                         
   0  10   9          3.87          1.13         1.85 o                         
   1  10   9          0.38         -0.16         1.74 o                         
   2  10   9          2.00         -0.32         1.80 o                         
   3  10   9         12.53         17.25         2.62 o                         
   4  10   9         22.52         23.45         3.03 o                         
   5  10   9          0.80         -0.15         2.11 o                         
   6  10   9          6.81          8.08         4.11 o                         
   7  10   9          1.13          0.65         2.55 o                         
   8  10   9          2.41          2.02         2.71 o                         
   9  10   9          0.81          1.79         3.00 o                         
 -11  11   9          2.73         -0.21         2.49 o                         
 -10  11   9          0.46          2.20         2.45 o                         
  -9  11   9          0.09          0.43         2.13 o                         
  -8  11   9          1.22          7.16         2.35 o                         
  -7  11   9         30.73         34.55         2.91 o                         
  -6  11   9          8.12          6.00         2.01 o                         
  -5  11   9          0.47         -1.63         1.63 o                         
  -4  11   9          3.38          3.53         1.95 o                         
  -3  11   9          7.92          4.54         1.91 o                         
  -2  11   9          9.26          6.38         2.55 o                         
  -1  11   9         11.12          9.59         2.46 o                         
   0  11   9          2.62          3.80         2.17 o                         
   1  11   9          4.99          4.89         2.39 o                         
   2  11   9         11.30         11.36         2.49 o                         
   3  11   9         26.44         25.33         4.97 o                         
   4  11   9          0.04          1.09         2.82 o                         
   5  11   9          3.25          3.86         2.80 o                         
   6  11   9          1.02          0.08         3.12 o                         
   7  11   9          0.01         -0.64         3.17 o                         
   8  11   9          0.01         -2.06         3.26 o                         
 -10  12   9          0.34         -2.56         2.56 o                         
  -9  12   9          4.55          2.52         2.50 o                         
  -8  12   9          1.63          1.29         2.52 o                         
  -7  12   9         11.71         17.97         3.45 o                         
  -6  12   9          0.92          5.66         2.72 o                         
  -5  12   9          0.49         -2.26         2.26 o                         
  -4  12   9          4.41          1.73         2.38 o                         
  -3  12   9         35.12         39.07         4.10 o                         
  -2  12   9          2.80         -0.05         2.22 o                         
  -1  12   9          8.79          1.55         2.74 o                         
   0  12   9          5.63          3.00         2.63 o                         
   1  12   9          0.51         -0.03         2.74 o                         
   2  12   9          0.42         -1.31         2.65 o                         
   3  12   9          1.54          1.00         3.01 o                         
   4  12   9          6.11          5.58         3.26 o                         
   5  12   9          0.86          2.92         3.28 o                         
   6  12   9          1.07         -1.76         3.23 o                         
  -8  13   9          0.68         -1.07         3.61 o                         
  -7  13   9          0.22         -3.16         3.16 o                         
  -6  13   9          6.12          2.07         3.03 o                         
  -5  13   9          9.52         10.30         3.58 o                         
  -4  13   9          0.00          0.19         3.14 o                         
  -3  13   9          0.26          2.80         2.76 o                         
  -2  13   9          0.25         -2.74         2.74 o                         
  -1  13   9          0.09         -3.67         3.67 o                         
   0  13   9          1.91          6.63         3.40 o                         
   1  13   9          0.18          7.13         3.55 o                         
   2  13   9          3.61          1.53         3.48 o                         
   3  13   9          1.81          0.83         3.46 o                         
   4  13   9          4.73          7.68         4.09 o                         
  -5  14   9          0.10         -0.84         3.47 o                         
  -4  14   9          2.18         -0.36         3.72 o                         
  -3  14   9          1.28         -4.00         4.00 o                         
  -2  14   9          0.21         -1.12         3.10 o                         
  -1  14   9          1.87         -2.03         3.52 o                         
   0  14   9          0.48          1.82         3.93 o                         
   1  14   9          2.37         -3.41         3.60 o                         
 -12   0  10          2.05          3.73         1.48 o                         
 -10   0  10        106.54        101.89         3.74 o                         
  -8   0  10        325.11        331.13         8.57 o                         
  -6   0  10        445.24        487.14        12.60 o                         
  -4   0  10        714.48        641.37        19.54 o                         
  -2   0  10        391.61        459.49        12.63 o                         
   0   0  10        278.25        255.13         7.91 o                         
   2   0  10          3.42          0.50         0.70 o                         
   4   0  10       1013.63        987.80        30.91 o                         
   6   0  10          0.14         -0.59         1.49 o                         
   8   0  10          1.24         -1.61         1.93 o                         
  10   0  10          1.81         -2.50         2.50 o                         
  12   0  10          0.44          2.44         3.84 o                         
 -15   1  10          1.94          8.69         4.74 o                         
 -14   1  10          9.28          7.36         2.38 o                         
 -13   1  10          8.75          9.29         1.59 o                         
 -12   1  10         24.76         23.75         1.58 o                         
 -11   1  10          0.67         -0.82         0.82 o                         
 -10   1  10          1.56         -0.04         0.71 o                         
  -9   1  10         75.57         82.64         2.23 o                         
  -8   1  10          8.13          4.51         0.66 o                         
  -7   1  10         56.36         59.83         1.80 o                         
  -6   1  10          3.13          2.26         0.51 o                         
  -5   1  10        108.84         98.37         2.44 o                         
  -4   1  10        168.27        144.88         3.28 o                         
  -3   1  10         17.54         16.64         0.82 o                         
  -2   1  10        232.83        223.97         4.86 o                         
  -1   1  10        596.11        566.93        11.27 o                         
   0   1  10          0.51         -0.20         0.43 o                         
   1   1  10        280.47        316.70         6.34 o                         
   2   1  10         44.03         44.70         1.61 o                         
   3   1  10        145.60        135.13         3.40 o                         
   4   1  10          4.14          3.21         0.84 o                         
   5   1  10         15.69         13.21         1.39 o                         
   6   1  10          1.01          2.04         1.20 o                         
   7   1  10          0.57          2.56         1.30 o                         
   8   1  10         17.46          9.69         1.87 o                         
   9   1  10          2.21         -1.57         1.57 o                         
  10   1  10          0.14          1.87         1.99 o                         
  11   1  10          1.73          2.02         2.49 o                         
  12   1  10          3.28          3.49         2.89 o                         
  13   1  10          0.72         -1.02         3.11 o                         
 -16   2  10          0.53         -1.12         3.52 o                         
 -15   2  10          6.15         11.36         3.18 o                         
 -14   2  10          0.12          0.95         2.04 o                         
 -13   2  10          3.44          2.90         1.44 o                         
 -12   2  10         19.62         21.83         1.65 o                         
 -11   2  10         82.43         99.60         3.12 o                         
 -10   2  10         55.96         55.26         2.22 o                         
  -9   2  10          2.10          2.23         0.73 o                         
  -8   2  10          0.25         -0.56         0.56 o                         
  -7   2  10          8.37         15.85         1.09 o                         
  -6   2  10        293.51        290.88         6.46 o                         
  -5   2  10          2.23          2.10         0.55 o                         
  -4   2  10         28.32         29.30         1.44 o                         
  -3   2  10        147.26        160.34         3.71 o                         
  -2   2  10        206.89        208.11         4.43 o                         
  -1   2  10         61.07         60.37         1.80 o                         
   0   2  10        261.96        321.40         6.45 o                         
   1   2  10        167.68        164.39         3.56 o                         
   2   2  10        485.84        456.71         9.30 o                         
   3   2  10          1.11          1.85         0.69 o                         
   4   2  10          0.03         -0.32         0.73 o                         
   5   2  10        295.09        275.77         6.81 o                         
   6   2  10        164.11        180.65         5.71 o                         
   7   2  10          0.17         -0.55         1.49 o                         
   8   2  10          0.00         -1.35         1.35 o                         
   9   2  10          6.34          6.61         1.86 o                         
  10   2  10          0.00          0.30         1.75 o                         
  11   2  10          4.14          1.30         2.10 o                         
  12   2  10          1.59         -1.35         2.48 o                         
  13   2  10         10.95         15.33         3.82 o                         
 -16   3  10          6.20          4.80         3.47 o                         
 -15   3  10          7.67         14.15         2.98 o                         
 -14   3  10          2.79          1.85         1.67 o                         
 -13   3  10          0.75         -0.73         1.35 o                         
 -12   3  10          1.26         -0.21         1.13 o                         
 -11   3  10          5.33         11.46         1.36 o                         
 -10   3  10        107.63        104.71         3.15 o                         
  -9   3  10          6.65          6.92         0.91 o                         
  -8   3  10         20.08         22.12         1.24 o                         
  -7   3  10         23.06         19.49         1.17 o                         
  -6   3  10         18.02         20.95         1.11 o                         
  -5   3  10        618.17        549.71        11.06 o                         
  -4   3  10         19.45         18.36         1.06 o                         
  -3   3  10          4.53          8.52         0.77 o                         
  -2   3  10         48.39         41.87         1.58 o                         
  -1   3  10         54.74         38.97         1.75 o                         
   0   3  10        154.11        131.04         2.85 o                         
   1   3  10        199.42        175.17         3.55 o                         
   2   3  10         27.64         27.95         1.26 o                         
   3   3  10         36.98         42.61         1.92 o                         
   4   3  10          0.00         -0.18         0.75 o                         
   5   3  10          0.74         -0.62         0.89 o                         
   6   3  10          0.35         -0.11         1.11 o                         
   7   3  10          9.32          6.96         1.54 o                         
   8   3  10         31.95         32.75         2.51 o                         
   9   3  10          0.04         -1.44         1.44 o                         
  10   3  10          0.17          1.86         1.84 o                         
  11   3  10          3.38          5.22         2.33 o                         
  12   3  10          2.34          5.02         2.52 o                         
 -16   4  10          0.16          0.11         3.00 o                         
 -15   4  10         16.28         19.67         3.31 o                         
 -14   4  10          0.78         -0.71         1.72 o                         
 -13   4  10          1.25          1.69         1.47 o                         
 -12   4  10         10.18          3.55         1.37 o                         
 -11   4  10          2.84          3.78         1.13 o                         
 -10   4  10          1.93         -0.62         0.91 o                         
  -9   4  10         86.47         80.13         2.73 o                         
  -8   4  10          6.79          6.89         0.95 o                         
  -7   4  10         52.49         52.69         1.99 o                         
  -6   4  10        161.60        162.13         3.88 o                         
  -5   4  10          8.86          6.60         0.87 o                         
  -4   4  10         74.06         81.81         2.64 o                         
  -3   4  10         43.03         39.72         1.58 o                         
  -2   4  10         22.14         17.00         1.06 o                         
  -1   4  10         12.13         13.80         1.02 o                         
   0   4  10          2.93          4.42         0.73 o                         
   1   4  10          3.02          4.40         0.68 o                         
   2   4  10        139.60        144.39         3.80 o                         
   3   4  10         23.57         21.18         1.42 o                         
   4   4  10          8.68          8.95         1.04 o                         
   5   4  10          0.53          0.13         0.85 o                         
   6   4  10          1.27          2.97         1.12 o                         
   7   4  10         48.50         44.05         2.95 o                         
   8   4  10         64.18         63.79         4.23 o                         
   9   4  10         12.96         11.10         1.97 o                         
  10   4  10          0.92         -1.54         1.81 o                         
  11   4  10         40.40         49.44         4.00 o                         
  12   4  10          2.64          4.49         2.72 o                         
 -16   5  10          0.03         -2.83         2.83 o                         
 -15   5  10          0.00          1.26         2.34 o                         
 -14   5  10          3.62          3.61         1.99 o                         
 -13   5  10          1.00          1.74         1.58 o                         
 -12   5  10          3.07          3.43         1.44 o                         
 -11   5  10          0.24         -1.12         1.12 o                         
 -10   5  10          5.07          4.91         1.14 o                         
  -9   5  10          3.94          2.19         1.03 o                         
  -8   5  10         62.68         56.79         2.28 o                         
  -7   5  10         31.74         31.47         1.64 o                         
  -6   5  10         85.63         85.01         2.68 o                         
  -5   5  10         60.17         56.67         2.03 o                         
  -4   5  10        172.91        153.99         3.79 o                         
  -3   5  10        306.20        315.72         6.70 o                         
  -2   5  10         71.05         70.01         2.53 o                         
  -1   5  10          8.08          5.63         0.77 o                         
   0   5  10        114.61        121.81         3.14 o                         
   1   5  10         82.85         92.26         3.20 o                         
   2   5  10          6.50          2.48         0.88 o                         
   3   5  10          3.43          2.72         0.97 o                         
   4   5  10          8.70          5.83         1.02 o                         
   5   5  10         55.30         61.72         2.96 o                         
   6   5  10         15.75          7.87         1.34 o                         
   7   5  10          4.73          4.29         1.37 o                         
   8   5  10         17.63         13.92         2.08 o                         
   9   5  10          5.63          7.89         2.39 o                         
  10   5  10          0.81          4.44         2.38 o                         
  11   5  10          0.06         -2.25         2.49 o                         
  12   5  10          0.02          0.08         2.66 o                         
 -15   6  10          1.06         -2.10         2.10 o                         
 -14   6  10         14.90         10.42         2.31 o                         
 -13   6  10          4.04          4.86         1.85 o                         
 -12   6  10          1.13          0.00         1.48 o                         
 -11   6  10          1.36          1.53         1.30 o                         
 -10   6  10          1.14          0.22         1.14 o                         
  -9   6  10         15.88         18.81         1.57 o                         
  -8   6  10         36.79         37.09         1.93 o                         
  -7   6  10         20.18         11.80         1.54 o                         
  -6   6  10          0.47         -0.05         0.80 o                         
  -5   6  10         56.29         56.30         2.05 o                         
  -4   6  10         72.90         69.46         2.57 o                         
  -3   6  10         19.60         20.05         1.26 o                         
  -2   6  10         59.89         67.76         2.29 o                         
  -1   6  10         40.50         52.15         1.94 o                         
   0   6  10        102.55        108.23         3.19 o                         
   1   6  10         40.49         36.87         2.26 o                         
   2   6  10         45.18         52.85         2.81 o                         
   3   6  10         10.80          8.73         1.60 o                         
   4   6  10         21.51         21.76         1.82 o                         
   5   6  10         11.18          7.55         1.30 o                         
   6   6  10          1.90          0.12         1.23 o                         
   7   6  10          9.84          9.61         1.67 o                         
   8   6  10          3.61          3.04         1.62 o                         
   9   6  10          3.35          5.85         2.01 o                         
  10   6  10         36.27         38.30         4.38 o                         
  11   6  10          0.20         -0.53         2.63 o                         
 -15   7  10          3.18          3.94         2.58 o                         
 -14   7  10          3.81         -0.86         2.48 o                         
 -13   7  10          0.18         -0.02         2.15 o                         
 -12   7  10         18.26         20.41         2.35 o                         
 -11   7  10         13.59         13.68         2.26 o                         
 -10   7  10          1.83          3.14         1.45 o                         
  -9   7  10          2.89          2.42         1.20 o                         
  -8   7  10          0.93          1.46         1.08 o                         
  -7   7  10         11.28          8.20         1.19 o                         
  -6   7  10          1.02         -0.85         0.90 o                         
  -5   7  10          0.01         -0.26         0.86 o                         
  -4   7  10        119.51        134.86         3.74 o                         
  -3   7  10         73.37         71.81         2.47 o                         
  -2   7  10        238.86        247.59         5.56 o                         
  -1   7  10        153.93        159.96         4.14 o                         
   0   7  10          3.29          0.15         1.23 o                         
   1   7  10          6.75          5.76         1.47 o                         
   2   7  10         28.74         24.38         2.07 o                         
   3   7  10          3.37          4.45         1.47 o                         
   4   7  10          9.31          7.78         1.52 o                         
   5   7  10          8.86          8.87         1.74 o                         
   6   7  10          1.11          0.31         1.56 o                         
   7   7  10          1.24         -1.61         1.61 o                         
   8   7  10          0.00          0.05         1.93 o                         
   9   7  10          0.01          0.60         2.30 o                         
  10   7  10          3.05          3.14         2.52 o                         
  11   7  10          0.10         -0.47         2.68 o                         
 -14   8  10          0.00         -0.73         2.48 o                         
 -13   8  10          0.42          0.26         2.28 o                         
 -12   8  10          1.49         -1.51         1.95 o                         
 -11   8  10         39.24         41.79         3.15 o                         
 -10   8  10          5.41          3.35         1.60 o                         
  -9   8  10         10.64          6.79         1.52 o                         
  -8   8  10          0.98          0.60         1.14 o                         
  -7   8  10          6.17          6.27         1.33 o                         
  -6   8  10         10.71          6.85         1.22 o                         
  -5   8  10         42.79         34.01         2.03 o                         
  -4   8  10         65.39         64.08         2.55 o                         
  -3   8  10          7.89          4.58         1.17 o                         
  -2   8  10          0.10         -1.11         1.11 o                         
  -1   8  10          3.85          1.99         1.24 o                         
   0   8  10          0.59          1.59         1.45 o                         
   1   8  10          3.78          2.62         1.54 o                         
   2   8  10         51.35         47.87         3.10 o                         
   3   8  10          3.11          3.94         1.68 o                         
   4   8  10          3.84          3.27         2.38 o                         
   5   8  10          0.80         -1.67         1.67 o                         
   6   8  10         37.60         42.68         3.11 o                         
   7   8  10         53.62         60.04         4.05 o                         
   8   8  10          2.45         -1.06         2.54 o                         
   9   8  10          0.04         -1.51         2.61 o                         
  10   8  10          1.39          0.14         3.12 o                         
 -13   9  10          2.53          1.49         2.61 o                         
 -12   9  10          0.86          2.64         2.35 o                         
 -11   9  10          4.23          0.28         2.08 o                         
 -10   9  10         13.46         17.22         2.62 o                         
  -9   9  10          9.91         17.07         2.54 o                         
  -8   9  10          0.71         -0.96         1.36 o                         
  -7   9  10          5.92          1.76         1.36 o                         
  -6   9  10          6.12          5.28         1.43 o                         
  -5   9  10          0.11         -0.04         1.26 o                         
  -4   9  10          2.65          4.02         1.30 o                         
  -3   9  10          0.02          1.31         1.26 o                         
  -2   9  10          0.23         -0.22         1.33 o                         
  -1   9  10          4.06          3.67         1.44 o                         
   0   9  10         68.72         68.92         5.14 o                         
   1   9  10        103.05        113.38         5.56 o                         
   2   9  10         32.26         31.74         2.96 o                         
   3   9  10          0.21         -1.71         1.71 o                         
   4   9  10          1.59          4.74         2.09 o                         
   5   9  10         26.27         34.23         3.33 o                         
   6   9  10          0.01         -2.08         2.08 o                         
   7   9  10          0.09         -2.27         2.27 o                         
   8   9  10          0.05         -2.32         2.94 o                         
   9   9  10          7.06          8.49         3.64 o                         
 -12  10  10          1.43          2.07         2.54 o                         
 -11  10  10          0.36         -1.49         2.25 o                         
 -10  10  10          5.63          6.85         2.43 o                         
  -9  10  10         24.49         27.30         3.02 o                         
  -8  10  10          0.00          0.57         1.67 o                         
  -7  10  10          0.02         -0.98         1.52 o                         
  -6  10  10          5.31          3.38         1.60 o                         
  -5  10  10          1.23          0.97         1.42 o                         
  -4  10  10          1.95          0.63         1.48 o                         
  -3  10  10          3.88          1.59         1.50 o                         
  -2  10  10          0.16         -0.87         1.57 o                         
  -1  10  10         38.97         39.50         5.80 o                         
   0  10  10          3.24         -0.64         1.73 o                         
   1  10  10          8.53          8.30         2.13 o                         
   2  10  10          5.45          6.89         2.31 o                         
   3  10  10         18.22         19.65         2.84 o                         
   4  10  10          2.20          8.05         2.34 o                         
   5  10  10         20.96         25.64         3.80 o                         
   6  10  10          0.24          1.59         2.91 o                         
   7  10  10          0.13         -0.32         2.92 o                         
   8  10  10          0.00         -3.02         3.13 o                         
 -11  11  10          2.60          1.10         2.58 o                         
 -10  11  10          0.00         -0.76         2.24 o                         
  -9  11  10          1.70         -0.38         2.18 o                         
  -8  11  10         38.04         39.53         3.53 o                         
  -7  11  10          0.01         -0.46         2.28 o                         
  -6  11  10          0.90         -0.02         1.88 o                         
  -5  11  10          0.45         -1.56         1.64 o                         
  -4  11  10         10.72          6.86         2.93 o                         
  -3  11  10          2.46          0.66         1.88 o                         
  -2  11  10          0.03         -1.75         1.75 o                         
  -1  11  10          0.85          1.61         2.11 o                         
   0  11  10         14.31         11.52         2.71 o                         
   1  11  10          0.89         -2.05         2.05 o                         
   2  11  10         11.24         12.87         2.85 o                         
   3  11  10          3.58         -1.09         3.19 o                         
   4  11  10          6.00          4.94         3.05 o                         
   5  11  10          4.16          4.89         3.15 o                         
   6  11  10          0.12          1.61         3.01 o                         
   7  11  10          0.53         -1.11         3.35 o                         
  -9  12  10          6.92          8.82         2.91 o                         
  -8  12  10          0.52         -0.57         2.66 o                         
  -7  12  10          2.73          5.75         2.61 o                         
  -6  12  10          8.15         11.50         3.26 o                         
  -5  12  10          2.24          2.10         2.44 o                         
  -4  12  10          3.33         -2.14         2.59 o                         
  -3  12  10         12.67          7.37         3.29 o                         
  -2  12  10          0.00         -2.44         2.44 o                         
  -1  12  10          0.01         -1.32         2.54 o                         
   0  12  10          0.73         -0.47         2.87 o                         
   1  12  10          3.70          2.64         3.91 o                         
   2  12  10         25.56         17.74         4.67 o                         
   3  12  10         14.18         19.92         3.84 o                         
   4  12  10          6.78          6.15         3.34 o                         
   5  12  10          6.55         10.47         4.34 o                         
   6  12  10          1.68         -0.30         7.18 o                         
  -7  13  10          0.58         -1.25         3.33 o                         
  -6  13  10          7.02         14.12         3.76 o                         
  -5  13  10          0.46          1.37         3.23 o                         
  -4  13  10          0.01         -2.26         2.83 o                         
  -3  13  10          0.07         -2.50         2.78 o                         
  -2  13  10          0.38          5.48         3.35 o                         
  -1  13  10          2.07         -2.61         4.51 o                         
   0  13  10          0.52          4.70         3.42 o                         
   1  13  10          2.69          0.14         3.23 o                         
   2  13  10          1.92          4.15         3.49 o                         
   3  13  10          0.22         -3.35         3.35 o                         
  -4  14  10          1.47          1.04         5.39 o                         
  -3  14  10          2.29         -3.53         3.53 o                         
  -2  14  10          0.01         -4.49         4.49 o                         
  -1  14  10          1.15          0.23         3.52 o                         
   0  14  10          3.02          4.53         4.62 o                         
 -13   0  11          2.39          2.44         2.09 o                         
 -11   0  11          3.13          3.13         1.43 o                         
  -9   0  11         29.62         36.74         1.93 o                         
  -7   0  11        762.55        846.95        20.54 o                         
  -5   0  11          9.04         11.25         1.04 o                         
  -3   0  11          7.16         30.46         1.64 o                         
  -1   0  11        696.57        681.65        18.57 o                         
   1   0  11        252.86        272.51         7.91 o                         
   3   0  11       2158.21       2155.71        72.39 o                         
   5   0  11          0.07          0.81         1.65 o                         
   7   0  11         28.33         39.88         3.71 o                         
   9   0  11          6.01          5.72         2.80 o                         
  11   0  11          0.17         -0.37         4.71 o                         
 -15   1  11          0.88          1.29         5.70 o                         
 -14   1  11         12.86         11.43         2.94 o                         
 -13   1  11          0.60         -0.99         1.41 o                         
 -12   1  11          7.24          7.25         1.24 o                         
 -11   1  11         16.32         11.79         1.39 o                         
 -10   1  11          8.12          9.50         1.03 o                         
  -9   1  11        211.84        242.08         5.00 o                         
  -8   1  11         32.74         42.13         1.64 o                         
  -7   1  11        650.40        646.74        14.08 o                         
  -6   1  11         44.53         49.70         1.70 o                         
  -5   1  11         23.91         23.77         1.20 o                         
  -4   1  11         98.34        105.23         2.55 o                         
  -3   1  11        491.99        508.58         9.85 o                         
  -2   1  11         34.48         38.73         1.52 o                         
  -1   1  11        198.69        160.04         3.61 o                         
   0   1  11          1.45          0.93         0.52 o                         
   1   1  11        128.02        133.58         3.04 o                         
   2   1  11        256.47        233.07         5.08 o                         
   3   1  11          0.70          1.57         0.79 o                         
   4   1  11          9.17          8.99         1.39 o                         
   5   1  11         18.01         18.27         1.59 o                         
   6   1  11         89.27         79.12         5.07 o                         
   7   1  11         16.00         10.81         2.05 o                         
   8   1  11          0.56          1.74         1.66 o                         
   9   1  11          1.52          2.83         1.93 o                         
  10   1  11          4.90          3.08         2.21 o                         
  11   1  11          0.59          2.38         2.67 o                         
  12   1  11          0.35         -2.11         2.84 o                         
 -16   2  11          0.72          2.10         4.43 o                         
 -15   2  11          0.24         -2.21         2.23 o                         
 -14   2  11          3.54          2.82         1.81 o                         
 -13   2  11          0.17         -1.26         1.41 o                         
 -12   2  11          3.13          0.88         1.10 o                         
 -11   2  11         15.30         13.59         1.27 o                         
 -10   2  11         10.93          7.03         1.42 o                         
  -9   2  11         19.29         23.89         1.33 o                         
  -8   2  11        182.29        181.51         4.01 o                         
  -7   2  11         30.51         29.87         1.37 o                         
  -6   2  11         70.02         83.25         2.40 o                         
  -5   2  11        177.70        188.36         5.35 o                         
  -4   2  11        237.08        238.59         5.16 o                         
  -3   2  11         43.74         35.58         1.45 o                         
  -2   2  11          1.25          0.72         0.63 o                         
  -1   2  11         27.32         25.31         1.10 o                         
   0   2  11        102.54        103.05         2.58 o                         
   1   2  11        134.81        139.60         3.30 o                         
   2   2  11        262.58        271.69         6.07 o                         
   3   2  11         47.18         52.46         2.05 o                         
   4   2  11         70.59         72.61         2.77 o                         
   5   2  11        118.77        124.47         4.31 o                         
   6   2  11         68.73         70.32         3.63 o                         
   7   2  11          7.73          9.58         1.78 o                         
   8   2  11          5.27          6.47         1.93 o                         
   9   2  11          1.56          1.99         1.91 o                         
  10   2  11          2.49          8.43         2.44 o                         
  11   2  11          1.01          4.72         2.52 o                         
  12   2  11          1.69          5.27         2.79 o                         
 -16   3  11          0.24         -0.57         2.88 o                         
 -15   3  11          0.27          0.27         2.21 o                         
 -14   3  11          4.22          4.98         1.90 o                         
 -13   3  11          2.73          2.17         1.54 o                         
 -12   3  11          4.76          2.08         1.28 o                         
 -11   3  11         76.68         96.21         3.74 o                         
 -10   3  11          5.56          4.95         1.00 o                         
  -9   3  11          7.99          7.19         1.21 o                         
  -8   3  11         25.61         27.52         1.42 o                         
  -7   3  11         98.07         96.99         2.87 o                         
  -6   3  11          1.64          0.67         0.64 o                         
  -5   3  11        513.68        479.61        10.53 o                         
  -4   3  11         34.23         39.86         1.76 o                         
  -3   3  11        436.20        435.03         9.55 o                         
  -2   3  11          0.19         -0.02         0.60 o                         
  -1   3  11        128.47        116.24         3.02 o                         
   0   3  11        456.21        461.58         9.08 o                         
   1   3  11          0.21          0.67         0.64 o                         
   2   3  11         37.29         37.73         1.84 o                         
   3   3  11         19.38         21.99         1.35 o                         
   4   3  11          2.87          1.51         0.89 o                         
   5   3  11          4.80          3.69         1.12 o                         
   6   3  11        138.62        126.32         4.90 o                         
   7   3  11          4.51          4.14         1.47 o                         
   8   3  11         12.58         10.28         1.94 o                         
   9   3  11          3.48          4.46         1.79 o                         
  10   3  11          1.55         -0.69         2.07 o                         
  11   3  11          0.94         -0.68         2.30 o                         
  12   3  11          0.41          1.69         2.70 o                         
 -16   4  11          1.15         -0.78         2.77 o                         
 -15   4  11          0.58          1.14         2.41 o                         
 -14   4  11         10.52          7.54         1.96 o                         
 -13   4  11          0.80          1.98         1.55 o                         
 -12   4  11          5.43          2.16         1.40 o                         
 -11   4  11         12.83         10.72         1.41 o                         
 -10   4  11         29.02         26.87         1.68 o                         
  -9   4  11         18.54         14.17         1.30 o                         
  -8   4  11          0.10          0.91         0.79 o                         
  -7   4  11         42.90         45.40         1.88 o                         
  -6   4  11          2.79          2.54         0.76 o                         
  -5   4  11          1.13          1.00         0.79 o                         
  -4   4  11        171.98        162.63         4.11 o                         
  -3   4  11         33.91         26.13         1.34 o                         
  -2   4  11         93.28        101.13         2.94 o                         
  -1   4  11        328.47        338.32         7.65 o                         
   0   4  11        152.52        165.17         4.16 o                         
   1   4  11          0.18         -0.05         0.82 o                         
   2   4  11          6.39          8.20         0.98 o                         
   3   4  11        253.74        259.65         5.97 o                         
   4   4  11         48.91         54.95         2.22 o                         
   5   4  11          0.40         -0.27         0.99 o                         
   6   4  11         44.98         52.75         2.52 o                         
   7   4  11         76.37         93.08         3.66 o                         
   8   4  11         63.29         67.96         3.94 o                         
   9   4  11          1.59         -0.89         1.66 o                         
  10   4  11          3.94          5.25         2.31 o                         
  11   4  11          6.21          5.79         2.76 o                         
  12   4  11          0.19         -0.58         3.09 o                         
 -16   5  11          0.03          1.90         3.30 o                         
 -15   5  11          0.78          0.06         2.23 o                         
 -14   5  11          9.51         10.11         2.43 o                         
 -13   5  11         10.83         10.36         1.87 o                         
 -12   5  11          1.58          2.17         1.44 o                         
 -11   5  11         12.48         10.54         1.56 o                         
 -10   5  11          0.60         -0.42         1.05 o                         
  -9   5  11          1.49          3.63         1.10 o                         
  -8   5  11          4.34          4.79         1.01 o                         
  -7   5  11          3.29          3.47         0.80 o                         
  -6   5  11         12.22         14.65         1.15 o                         
  -5   5  11          6.06          3.92         0.80 o                         
  -4   5  11         37.91         40.15         1.69 o                         
  -3   5  11        970.78        956.05        18.93 o                         
  -2   5  11         84.42         85.29         2.68 o                         
  -1   5  11         39.70         42.26         1.71 o                         
   0   5  11         10.80          8.60         1.00 o                         
   1   5  11         53.90         61.14         2.73 o                         
   2   5  11          2.87          4.12         1.25 o                         
   3   5  11         33.62         33.69         2.10 o                         
   4   5  11         13.15          9.40         1.30 o                         
   5   5  11          1.72          0.79         1.10 o                         
   6   5  11         19.43         17.47         1.72 o                         
   7   5  11          0.01         -0.58         1.36 o                         
   8   5  11         16.23         11.19         1.91 o                         
   9   5  11          0.52         -0.89         1.88 o                         
  10   5  11         13.41         14.15         2.89 o                         
  11   5  11          3.82          1.78         2.74 o                         
 -15   6  11          2.53          2.20         2.54 o                         
 -14   6  11          0.76         -0.13         1.94 o                         
 -13   6  11          0.00          4.39         2.05 o                         
 -12   6  11          0.05         -0.77         1.52 o                         
 -11   6  11          9.05          9.59         1.72 o                         
 -10   6  11          7.05          4.00         1.25 o                         
  -9   6  11          3.29          1.09         1.08 o                         
  -8   6  11         15.80         16.68         2.02 o                         
  -7   6  11          1.08          1.12         0.90 o                         
  -6   6  11          2.04          0.14         0.77 o                         
  -5   6  11         13.21         12.94         1.14 o                         
  -4   6  11          0.43          0.24         0.79 o                         
  -3   6  11         65.26         66.19         2.31 o                         
  -2   6  11         12.57         10.61         1.05 o                         
  -1   6  11         25.04         26.98         1.71 o                         
   0   6  11         62.07         59.43         2.75 o                         
   1   6  11         43.48         46.72         2.65 o                         
   2   6  11         17.94         13.14         1.66 o                         
   3   6  11          5.32          5.09         1.85 o                         
   4   6  11          1.24          0.08         1.28 o                         
   5   6  11         30.15         28.84         2.30 o                         
   6   6  11          0.74         -1.36         1.36 o                         
   7   6  11         20.34         18.31         2.28 o                         
   8   6  11         24.02         22.36         2.64 o                         
   9   6  11         85.58        105.07         6.85 o                         
  10   6  11          8.54          3.33         2.58 o                         
  11   6  11          3.24         -0.26         2.87 o                         
 -15   7  11          0.53         10.48         8.38 o                         
 -14   7  11          0.15          1.09         2.40 o                         
 -13   7  11          2.92          3.13         2.19 o                         
 -12   7  11         27.05         32.66         2.91 o                         
 -11   7  11          9.09          9.29         1.91 o                         
 -10   7  11          7.03          8.86         1.63 o                         
  -9   7  11          9.34          4.88         1.30 o                         
  -8   7  11         19.34         19.99         1.65 o                         
  -7   7  11         42.44         42.84         2.15 o                         
  -6   7  11          1.55          0.43         0.91 o                         
  -5   7  11         71.66         71.59         2.72 o                         
  -4   7  11         31.72         31.88         1.65 o                         
  -3   7  11          0.01         -0.82         0.82 o                         
  -2   7  11          3.91          3.26         0.95 o                         
  -1   7  11        355.75        350.61         8.19 o                         
   0   7  11         71.72         76.11         3.78 o                         
   1   7  11          2.87          1.01         1.33 o                         
   2   7  11         14.47          9.00         1.76 o                         
   3   7  11         57.47         64.10         4.83 o                         
   4   7  11         11.67          4.28         1.63 o                         
   5   7  11          2.03          2.04         1.70 o                         
   6   7  11          1.93          1.02         1.71 o                         
   7   7  11          5.06          8.25         2.47 o                         
   8   7  11          1.60          1.84         2.36 o                         
   9   7  11          9.35          6.07         2.80 o                         
  10   7  11          0.82         -2.15         2.51 o                         
 -14   8  11          1.56         -1.51         2.53 o                         
 -13   8  11          5.27          3.57         2.39 o                         
 -12   8  11          4.87          7.19         2.37 o                         
 -11   8  11          0.77          2.52         1.98 o                         
 -10   8  11         12.87         12.26         2.37 o                         
  -9   8  11         28.69         31.88         2.41 o                         
  -8   8  11          2.57          1.98         1.28 o                         
  -7   8  11         14.96         16.18         1.60 o                         
  -6   8  11          2.15          4.87         1.18 o                         
  -5   8  11          7.84          7.41         1.20 o                         
  -4   8  11         56.04         60.28         2.49 o                         
  -3   8  11          9.54         10.59         1.26 o                         
  -2   8  11          3.04          1.51         1.05 o                         
  -1   8  11         41.38         47.32         3.35 o                         
   0   8  11         32.62         40.74         3.49 o                         
   1   8  11         26.59         28.39         3.07 o                         
   2   8  11         19.44         21.68         2.32 o                         
   3   8  11          4.01          4.36         1.85 o                         
   4   8  11          6.89          6.81         1.97 o                         
   5   8  11          5.14          3.26         1.98 o                         
   6   8  11          4.22          5.99         2.22 o                         
   7   8  11         12.10         11.99         3.00 o                         
   8   8  11          1.80         -0.29         2.99 o                         
   9   8  11          0.16         -0.49         3.41 o                         
 -13   9  11          2.35          2.62         2.69 o                         
 -12   9  11          1.08          0.49         2.25 o                         
 -11   9  11          0.01         -0.23         2.42 o                         
 -10   9  11         21.00         24.71         2.89 o                         
  -9   9  11          0.81          1.44         1.61 o                         
  -8   9  11          0.21          0.58         1.47 o                         
  -7   9  11          1.66          3.39         1.50 o                         
  -6   9  11         53.05         55.48         3.66 o                         
  -5   9  11         58.18         61.29         3.45 o                         
  -4   9  11          2.66          1.80         1.31 o                         
  -3   9  11          6.43          4.66         1.46 o                         
  -2   9  11         31.26         26.74         2.66 o                         
  -1   9  11         22.56         23.46         2.36 o                         
   0   9  11         30.81         26.91         2.51 o                         
   1   9  11         36.49         47.91         3.87 o                         
   2   9  11          3.23          7.04         2.06 o                         
   3   9  11          1.54          4.60         2.09 o                         
   4   9  11          0.22          0.35         2.28 o                         
   5   9  11          0.14          1.58         2.41 o                         
   6   9  11          0.65          0.30         2.72 o                         
   7   9  11          1.66          2.86         3.05 o                         
   8   9  11          2.04          1.13         3.11 o                         
   9   9  11          0.03         -2.40         3.15 o                         
 -12  10  11          0.79         -0.87         2.58 o                         
 -11  10  11          6.45          8.35         2.71 o                         
 -10  10  11          3.72          2.92         2.31 o                         
  -9  10  11          3.46          4.52         2.27 o                         
  -8  10  11          2.37          3.52         1.93 o                         
  -7  10  11          5.40          3.65         1.74 o                         
  -6  10  11         14.49         18.06         2.09 o                         
  -5  10  11          0.05         -1.27         1.41 o                         
  -4  10  11          0.21         -0.31         1.42 o                         
  -3  10  11          2.81          4.41         1.89 o                         
  -2  10  11         16.33         15.79         2.23 o                         
  -1  10  11          0.02         -0.61         1.93 o                         
   0  10  11          3.92          1.54         1.90 o                         
   1  10  11         19.83         21.18         2.80 o                         
   2  10  11         56.69         53.35         4.01 o                         
   3  10  11          0.91         -0.76         2.04 o                         
   4  10  11         24.59         30.81         7.12 o                         
   5  10  11         17.87         23.93         3.93 o                         
   6  10  11          0.38          0.97         2.95 o                         
   7  10  11          3.07          1.04         3.12 o                         
   8  10  11          0.67         -3.21         3.50 o                         
 -11  11  11          0.10          2.65         2.64 o                         
 -10  11  11          1.14          2.34         2.61 o                         
  -9  11  11          5.48          8.82         3.01 o                         
  -8  11  11          5.34          8.84         2.50 o                         
  -7  11  11          0.97          1.09         2.03 o                         
  -6  11  11          0.88          2.37         2.11 o                         
  -5  11  11          1.69         -0.44         1.84 o                         
  -4  11  11          0.19         -1.64         1.83 o                         
  -3  11  11          0.40          1.54         2.05 o                         
  -2  11  11         12.28          8.63         2.61 o                         
  -1  11  11          2.17          2.46         2.41 o                         
   0  11  11          0.00         -2.12         2.12 o                         
   1  11  11          2.52          4.89         2.61 o                         
   2  11  11          5.04          3.84         2.75 o                         
   3  11  11         54.02         62.92         5.39 o                         
   4  11  11          1.50          6.00         2.95 o                         
   5  11  11          2.38         -0.10         3.11 o                         
   6  11  11          0.01         -0.34         3.23 o                         
  -9  12  11          9.38         19.37         3.54 o                         
  -8  12  11         13.19         13.60         3.60 o                         
  -7  12  11          0.11          1.51         2.62 o                         
  -6  12  11          0.16         -2.08         2.65 o                         
  -5  12  11          4.63          5.49         2.66 o                         
  -4  12  11          0.04         -1.28         2.67 o                         
  -3  12  11          1.76          2.15         2.75 o                         
  -2  12  11          0.37          5.91         3.16 o                         
  -1  12  11          5.24          3.75         3.09 o                         
   0  12  11          1.85          3.37         3.29 o                         
   1  12  11          0.68         -2.73         2.73 o                         
   2  12  11          3.86          5.17         4.04 o                         
   3  12  11          3.98          8.15         3.43 o                         
   4  12  11          9.46          6.27         3.53 o                         
   5  12  11          7.32          3.24         3.51 o                         
  -7  13  11          0.15          0.62         3.46 o                         
  -6  13  11         33.06         32.60         4.62 o                         
  -5  13  11          3.98          5.43         3.61 o                         
  -4  13  11          1.10         -0.82         3.09 o                         
  -3  13  11          3.75          0.04         3.36 o                         
  -2  13  11          6.26          1.51         3.44 o                         
  -1  13  11          0.64          0.10         3.15 o                         
   0  13  11          0.42         -1.15         3.39 o                         
   1  13  11          9.66          8.10         5.36 o                         
   2  13  11          0.72          4.51         3.92 o                         
   3  13  11          0.82          3.67         4.62 o                         
 -14   0  12         10.12          7.61         3.84 o                         
 -12   0  12         73.52         63.42         3.37 o                         
 -10   0  12        139.84        146.66         5.46 o                         
  -8   0  12        105.01        104.37         4.27 o                         
  -6   0  12        103.36         91.76         4.04 o                         
  -4   0  12        464.02        440.22        12.31 o                         
  -2   0  12        495.63        558.02        15.30 o                         
   0   0  12        120.84        115.78         4.25 o                         
   2   0  12        174.37        170.19         5.43 o                         
   4   0  12        171.60        189.78         7.18 o                         
   6   0  12         11.03         13.82         2.45 o                         
   8   0  12          4.42         -1.90         2.14 o                         
  10   0  12          2.04          8.54         3.92 o                         
  12   0  12          1.23         -2.33         5.52 o                         
 -15   1  12          0.80          4.19         3.40 o                         
 -14   1  12          2.10          3.03         1.90 o                         
 -13   1  12          3.69          4.18         1.53 o                         
 -12   1  12          4.54          3.70         1.21 o                         
 -11   1  12          0.03          1.79         1.05 o                         
 -10   1  12         25.90         30.74         1.57 o                         
  -9   1  12        414.82        437.72         8.69 o                         
  -8   1  12        156.93        179.69         4.17 o                         
  -7   1  12        294.72        296.79         6.44 o                         
  -6   1  12          8.48          6.78         0.84 o                         
  -5   1  12        217.21        221.79         4.90 o                         
  -4   1  12         19.66         20.10         1.07 o                         
  -3   1  12          5.43          0.18         0.53 o                         
  -2   1  12         37.84         61.16         1.93 o                         
  -1   1  12         45.98         62.93         1.89 o                         
   0   1  12        228.56        241.78         5.19 o                         
   1   1  12          7.87          6.39         0.82 o                         
   2   1  12         42.60         47.75         1.88 o                         
   3   1  12          0.04         -0.50         0.83 o                         
   4   1  12        386.38        368.13         9.75 o                         
   5   1  12          8.85          7.42         1.47 o                         
   6   1  12         38.50         33.50         2.67 o                         
   7   1  12          1.81          1.97         1.58 o                         
   8   1  12          8.75          8.21         1.98 o                         
   9   1  12          1.44         -0.16         1.93 o                         
  10   1  12          0.63         -0.72         2.43 o                         
  11   1  12          4.92          7.58         3.30 o                         
  12   1  12          0.00         -0.20         3.07 o                         
 -16   2  12          0.76          3.72         4.09 o                         
 -15   2  12          0.66         -0.83         2.80 o                         
 -14   2  12          0.66          1.68         1.79 o                         
 -13   2  12          0.87         -0.98         1.28 o                         
 -12   2  12         19.91         14.53         1.60 o                         
 -11   2  12          5.50          2.77         1.17 o                         
 -10   2  12         11.70         12.16         1.27 o                         
  -9   2  12         92.80        111.54         3.35 o                         
  -8   2  12         14.12         14.91         1.26 o                         
  -7   2  12         30.66         41.39         1.76 o                         
  -6   2  12        388.27        362.88         7.87 o                         
  -5   2  12         92.40        100.91         3.06 o                         
  -4   2  12         26.31         31.21         1.57 o                         
  -3   2  12        147.15        154.56         3.74 o                         
  -2   2  12          2.18          1.87         0.66 o                         
  -1   2  12        414.37        486.87         9.91 o                         
   0   2  12         40.44         42.61         1.89 o                         
   1   2  12       1299.39       1230.34        24.97 o                         
   2   2  12          6.01          7.17         1.04 o                         
   3   2  12          9.55          5.36         1.00 o                         
   4   2  12         42.01         48.70         2.27 o                         
   5   2  12        239.96        302.59         8.32 o                         
   6   2  12         34.73         28.73         2.37 o                         
   7   2  12         28.13         29.88         2.55 o                         
   8   2  12          3.32          3.62         1.88 o                         
   9   2  12          1.53          1.68         1.94 o                         
  10   2  12          0.02          1.59         2.14 o                         
  11   2  12          3.71          4.20         2.62 o                         
  12   2  12          4.56          9.13         3.18 o                         
 -16   3  12          7.31         11.91         3.80 o                         
 -15   3  12          0.16          0.02         2.21 o                         
 -14   3  12          2.97          4.84         1.79 o                         
 -13   3  12          5.45          5.37         1.69 o                         
 -12   3  12         11.93          8.89         1.38 o                         
 -11   3  12         68.79         63.95         2.85 o                         
 -10   3  12          0.16          0.75         0.98 o                         
  -9   3  12          0.08         -0.56         0.84 o                         
  -8   3  12         30.77         37.53         1.85 o                         
  -7   3  12         16.17         11.09         1.14 o                         
  -6   3  12         50.56         50.19         2.36 o                         
  -5   3  12        929.67        907.64        19.47 o                         
  -4   3  12          0.05         -0.65         0.65 o                         
  -3   3  12          3.21          4.05         0.88 o                         
  -2   3  12         84.51         81.07         2.52 o                         
  -1   3  12         13.70         14.61         1.04 o                         
   0   3  12        554.80        535.24        11.25 o                         
   1   3  12          4.34          1.83         0.83 o                         
   2   3  12         50.38         47.18         2.11 o                         
   3   3  12         16.97         18.69         1.40 o                         
   4   3  12         90.46         94.83         3.46 o                         
   5   3  12          1.91          1.19         1.16 o                         
   6   3  12          1.19          8.38         1.55 o                         
   7   3  12          9.41         11.28         2.08 o                         
   8   3  12         36.47         35.95         3.07 o                         
   9   3  12          7.03          7.54         2.05 o                         
  10   3  12          3.31          3.05         2.36 o                         
  11   3  12          5.21          5.79         2.61 o                         
 -16   4  12          5.89          2.24         2.73 o                         
 -15   4  12          0.05         -1.59         2.10 o                         
 -14   4  12          1.65          2.14         1.86 o                         
 -13   4  12          0.12         -0.54         1.55 o                         
 -12   4  12         10.02          5.95         1.51 o                         
 -11   4  12         10.13         14.98         1.62 o                         
 -10   4  12          8.70         13.05         1.36 o                         
  -9   4  12          4.60          4.40         1.04 o                         
  -8   4  12          0.07         -0.79         0.79 o                         
  -7   4  12         71.85         64.22         2.34 o                         
  -6   4  12        217.62        231.12         5.87 o                         
  -5   4  12         53.08         53.83         2.26 o                         
  -4   4  12        106.39        108.36         3.38 o                         
  -3   4  12          4.79          3.68         0.82 o                         
  -2   4  12         16.82         22.69         1.36 o                         
  -1   4  12        529.60        551.64        11.64 o                         
   0   4  12        106.90        110.44         3.35 o                         
   1   4  12        162.71        158.51         4.61 o                         
   2   4  12         38.08         39.80         2.25 o                         
   3   4  12          0.84          2.25         1.11 o                         
   4   4  12          0.24          2.91         1.15 o                         
   5   4  12         24.69         32.24         2.19 o                         
   6   4  12          8.17          5.93         1.42 o                         
   7   4  12         37.17         41.22         2.66 o                         
   8   4  12          1.75          0.19         1.64 o                         
   9   4  12          0.01         -1.07         1.85 o                         
  10   4  12         10.73          5.16         2.45 o                         
  11   4  12          3.11          2.42         2.82 o                         
 -15   5  12          0.00          3.90         2.43 o                         
 -14   5  12         50.23         60.57         4.39 o                         
 -13   5  12         53.68         61.56         3.57 o                         
 -12   5  12          3.03          2.97         1.64 o                         
 -11   5  12          0.70          0.93         1.21 o                         
 -10   5  12         16.27         17.85         1.59 o                         
  -9   5  12         55.59         66.12         2.58 o                         
  -8   5  12         36.73         34.16         1.98 o                         
  -7   5  12         16.86         17.72         1.33 o                         
  -6   5  12          2.03          2.97         0.86 o                         
  -5   5  12        202.57        215.48         4.98 o                         
  -4   5  12          1.69          0.07         0.75 o                         
  -3   5  12        296.49        282.05         6.20 o                         
  -2   5  12        586.10        593.43        12.45 o                         
  -1   5  12         36.19         33.33         2.41 o                         
   0   5  12         66.49         61.52         2.50 o                         
   1   5  12          0.48          0.93         1.00 o                         
   2   5  12          9.11          9.04         1.46 o                         
   3   5  12          7.50          4.19         1.67 o                         
   4   5  12         15.82          6.53         1.53 o                         
   5   5  12         10.27          9.24         1.86 o                         
   6   5  12         17.23         12.43         1.94 o                         
   7   5  12         16.70         26.26         2.50 o                         
   8   5  12          0.52         -1.26         1.85 o                         
   9   5  12          3.90          4.28         2.43 o                         
  10   5  12          0.12         -0.30         2.55 o                         
  11   5  12          0.22          0.64         2.72 o                         
 -15   6  12          4.51          0.95         2.58 o                         
 -14   6  12          4.16          3.54         2.78 o                         
 -13   6  12          3.84          5.61         2.32 o                         
 -12   6  12          0.90          0.00         1.58 o                         
 -11   6  12         14.24         17.27         1.91 o                         
 -10   6  12         32.27         31.31         2.07 o                         
  -9   6  12          0.05          1.30         1.13 o                         
  -8   6  12          6.45          4.58         1.05 o                         
  -7   6  12         45.29         42.95         1.98 o                         
  -6   6  12         81.74         79.32         2.90 o                         
  -5   6  12         14.00         14.19         1.23 o                         
  -4   6  12         44.15         56.71         2.20 o                         
  -3   6  12        307.11        330.30         7.21 o                         
  -2   6  12        460.48        492.77        11.22 o                         
  -1   6  12          0.21          0.45         0.86 o                         
   0   6  12         19.64         21.69         2.04 o                         
   1   6  12         43.66         46.91         2.77 o                         
   2   6  12         44.64         36.98         2.49 o                         
   3   6  12          0.00         -0.58         1.21 o                         
   4   6  12         13.78         17.66         2.32 o                         
   5   6  12          5.36          7.24         1.84 o                         
   6   6  12          5.33          2.67         1.88 o                         
   7   6  12          0.25         -0.69         2.06 o                         
   8   6  12         11.29         14.10         3.08 o                         
   9   6  12          1.24          1.43         2.74 o                         
  10   6  12          0.46          0.27         2.93 o                         
 -14   7  12          1.65         -2.39         2.39 o                         
 -13   7  12         13.43         20.83         3.08 o                         
 -12   7  12         19.71         26.34         2.84 o                         
 -11   7  12          1.28          1.22         1.60 o                         
 -10   7  12         14.42         13.48         1.76 o                         
  -9   7  12          0.19         -0.02         1.20 o                         
  -8   7  12          7.96          5.25         1.14 o                         
  -7   7  12         12.35         15.87         1.45 o                         
  -6   7  12         32.58         24.93         1.69 o                         
  -5   7  12         42.74         45.77         2.17 o                         
  -4   7  12        291.22        290.39         6.53 o                         
  -3   7  12         21.24         20.29         1.44 o                         
  -2   7  12        132.84        140.67         4.03 o                         
  -1   7  12        158.02        176.13         5.57 o                         
   0   7  12          8.75          5.27         1.55 o                         
   1   7  12         13.99         11.62         2.77 o                         
   2   7  12          2.85         -0.46         1.30 o                         
   3   7  12          8.52          8.42         1.74 o                         
   4   7  12         18.59         18.31         2.16 o                         
   5   7  12         24.36         28.72         2.78 o                         
   6   7  12          4.20          2.32         2.27 o                         
   7   7  12          4.62          1.37         2.51 o                         
   8   7  12         27.81         27.20         4.62 o                         
   9   7  12          1.65          1.55         3.49 o                         
  10   7  12          0.06         -3.74         3.74 o                         
 -14   8  12          0.34         -1.09         2.89 o                         
 -13   8  12          3.60          6.56         2.63 o                         
 -12   8  12          0.97          1.60         2.10 o                         
 -11   8  12          0.40          1.63         1.95 o                         
 -10   8  12          8.25          8.82         1.83 o                         
  -9   8  12          3.59          1.45         1.37 o                         
  -8   8  12          2.61          3.28         1.26 o                         
  -7   8  12          0.38         -1.10         1.10 o                         
  -6   8  12          0.76          1.81         1.13 o                         
  -5   8  12         72.01         85.79         3.14 o                         
  -4   8  12          1.03          0.74         1.04 o                         
  -3   8  12          5.09          2.71         1.15 o                         
  -2   8  12          7.01          5.11         1.37 o                         
  -1   8  12          6.59          8.80         1.76 o                         
   0   8  12        288.32        290.26         9.30 o                         
   1   8  12          7.81          5.68         1.76 o                         
   2   8  12          2.83          1.52         1.71 o                         
   3   8  12          1.23          1.03         1.76 o                         
   4   8  12          0.15          2.50         2.03 o                         
   5   8  12          6.81          4.78         2.13 o                         
   6   8  12         31.23         29.42         3.33 o                         
   7   8  12         10.46          8.73         3.39 o                         
   8   8  12          1.76          3.53         3.39 o                         
   9   8  12          0.04         -0.87         3.81 o                         
 -13   9  12          4.72          6.65         2.83 o                         
 -12   9  12          0.11         -0.82         2.35 o                         
 -11   9  12         20.41         31.38         3.45 o                         
 -10   9  12         30.05         33.62         5.63 o                         
  -9   9  12          1.23          1.27         1.72 o                         
  -8   9  12          7.97         10.44         1.86 o                         
  -7   9  12         27.70         25.57         2.54 o                         
  -6   9  12         18.51         13.58         2.01 o                         
  -5   9  12         19.45         25.83         2.48 o                         
  -4   9  12          3.90          2.62         1.41 o                         
  -3   9  12          9.85          3.24         1.84 o                         
  -2   9  12          3.94          4.67         1.64 o                         
  -1   9  12         13.09         17.52         2.29 o                         
   0   9  12         12.46         17.32         2.28 o                         
   1   9  12         28.55         16.94         2.51 o                         
   2   9  12          5.56          6.53         2.13 o                         
   3   9  12         29.86         42.90         3.71 o                         
   4   9  12          2.93          0.66         2.25 o                         
   5   9  12          0.79          0.65         2.87 o                         
   6   9  12          0.18          1.74         2.77 o                         
   7   9  12          0.86          5.40         3.34 o                         
   8   9  12          0.61         -2.07         3.10 o                         
 -12  10  12          0.04          1.61         2.47 o                         
 -11  10  12         19.05         19.32         3.08 o                         
 -10  10  12          4.31          6.01         2.50 o                         
  -9  10  12          2.30          3.14         1.97 o                         
  -8  10  12          2.93          5.62         2.12 o                         
  -7  10  12         29.47         29.00         3.45 o                         
  -6  10  12         31.83         32.27         2.51 o                         
  -5  10  12         12.09          5.57         1.83 o                         
  -4  10  12          2.94          2.31         1.70 o                         
  -3  10  12          5.58          2.70         1.89 o                         
  -2  10  12          0.16          1.19         1.88 o                         
  -1  10  12          0.28          1.19         2.06 o                         
   0  10  12          6.91          7.57         2.29 o                         
   1  10  12          2.21          3.11         2.12 o                         
   2  10  12         31.09         29.83         3.34 o                         
   3  10  12          2.31          2.91         2.81 o                         
   4  10  12          5.24          8.31         3.19 o                         
   5  10  12          8.66          7.07         3.11 o                         
   6  10  12          3.00         -1.18         3.06 o                         
   7  10  12          0.13         -1.78         3.64 o                         
 -10  11  12          0.01          1.02         2.51 o                         
  -9  11  12          2.28          3.44         2.54 o                         
  -8  11  12         84.22        106.49         7.26 o                         
  -7  11  12          0.37         -0.02         2.20 o                         
  -6  11  12          0.18         -0.75         2.01 o                         
  -5  11  12          0.98         -1.77         2.04 o                         
  -4  11  12         10.76          7.14         2.52 o                         
  -3  11  12          3.82          5.18         2.45 o                         
  -2  11  12          1.49          0.59         2.53 o                         
  -1  11  12          5.05          1.81         2.51 o                         
   0  11  12          2.61          3.62         3.03 o                         
   1  11  12          0.30          0.16         2.68 o                         
   2  11  12          2.92         -0.23         2.86 o                         
   3  11  12          7.70          6.41         3.10 o                         
   4  11  12          0.12          2.80         3.26 o                         
   5  11  12          0.01         -1.33         3.25 o                         
   6  11  12          0.92          3.96         3.64 o                         
  -9  12  12          0.00         -1.49         2.77 o                         
  -8  12  12          0.17         -2.25         3.00 o                         
  -7  12  12          2.04          7.16         2.94 o                         
  -6  12  12          1.76          3.34         2.78 o                         
  -5  12  12          0.36         -0.86         2.76 o                         
  -4  12  12         22.91         14.50         3.94 o                         
  -3  12  12          0.24         -1.49         3.02 o                         
  -2  12  12          0.12         -3.02         3.02 o                         
  -1  12  12          1.02         -1.13         4.86 o                         
   0  12  12         14.50         14.87         4.36 o                         
   1  12  12          0.52         -1.27         3.25 o                         
   2  12  12          6.26          8.99         3.69 o                         
   3  12  12          6.61          9.62         3.64 o                         
   4  12  12          2.43         -2.01         3.45 o                         
  -6  13  12         11.82         14.84         4.32 o                         
  -5  13  12          0.71          3.55         3.25 o                         
  -4  13  12          2.91          1.44         3.47 o                         
  -3  13  12          0.07         -3.17         3.17 o                         
  -2  13  12          3.48          4.23         3.86 o                         
  -1  13  12          5.57          7.33         4.06 o                         
   0  13  12          0.59         -1.81         3.49 o                         
   1  13  12          5.97         10.54         3.98 o                         
 -13   0  13          2.56          1.72         1.97 o                         
 -11   0  13          0.04          0.55         1.51 o                         
  -9   0  13          6.16          6.16         1.64 o                         
  -7   0  13        370.10        379.93        11.88 o                         
  -5   0  13          0.29          1.46         1.01 o                         
  -3   0  13        432.05        446.14        12.54 o                         
  -1   0  13          6.68          1.13         1.03 o                         
   1   0  13         56.27         56.74         2.98 o                         
   3   0  13       1486.62       1448.07        44.97 o                         
   5   0  13        141.60        123.95         6.64 o                         
   7   0  13          0.00          0.36         2.23 o                         
   9   0  13         11.83          9.82         3.43 o                         
  11   0  13          0.06          1.53         4.12 o                         
 -15   1  13          2.21         -2.03         2.89 o                         
 -14   1  13          0.02          0.10         1.62 o                         
 -13   1  13          1.89         -1.34         1.34 o                         
 -12   1  13          2.99          3.92         1.24 o                         
 -11   1  13         23.46         18.65         1.69 o                         
 -10   1  13        153.54        161.87         4.56 o                         
  -9   1  13          4.56          3.18         1.01 o                         
  -8   1  13        338.27        338.67         7.57 o                         
  -7   1  13        179.85        188.82         4.78 o                         
  -6   1  13         35.38         35.81         1.72 o                         
  -5   1  13          0.75          0.71         0.68 o                         
  -4   1  13        178.60        138.45         3.63 o                         
  -3   1  13          2.82          2.12         0.69 o                         
  -2   1  13        449.23        407.61         8.70 o                         
  -1   1  13          3.22          2.04         0.88 o                         
   0   1  13        214.96        207.17         4.82 o                         
   1   1  13         15.92         16.71         1.12 o                         
   2   1  13        189.12        199.83         5.00 o                         
   3   1  13          7.61         10.62         1.31 o                         
   4   1  13         70.82         75.50         3.13 o                         
   5   1  13          7.28          6.79         1.84 o                         
   6   1  13         39.42         54.88         3.09 o                         
   7   1  13          6.63          7.56         2.02 o                         
   8   1  13         12.78         14.42         2.38 o                         
   9   1  13         14.52         11.73         2.53 o                         
  10   1  13          0.52          1.76         2.76 o                         
  11   1  13          0.03          3.30         3.02 o                         
 -16   2  13          0.40         -0.93         4.51 o                         
 -15   2  13          0.00          0.66         2.48 o                         
 -14   2  13         19.93         26.00         2.75 o                         
 -13   2  13          5.72          3.14         1.51 o                         
 -12   2  13         34.84         53.20         2.52 o                         
 -11   2  13          0.01          1.50         1.11 o                         
 -10   2  13         92.66        104.96         3.40 o                         
  -9   2  13         42.96         43.34         2.04 o                         
  -8   2  13        290.21        309.45         7.03 o                         
  -7   2  13          3.96          4.81         0.94 o                         
  -6   2  13        110.40         99.76         5.13 o                         
  -5   2  13         12.67          5.13         0.89 o                         
  -4   2  13        221.27        233.09         5.54 o                         
  -3   2  13          1.52          1.34         0.73 o                         
  -2   2  13          5.42          7.06         0.91 o                         
  -1   2  13         68.92         66.80         2.40 o                         
   0   2  13          0.07         -0.52         0.67 o                         
   1   2  13        527.24        541.75        11.89 o                         
   2   2  13         22.69         25.22         1.52 o                         
   3   2  13         12.31          7.05         1.25 o                         
   4   2  13         27.36         24.28         1.86 o                         
   5   2  13        171.20        172.30         5.76 o                         
   6   2  13          0.54          2.28         1.59 o                         
   7   2  13          0.09          0.54         1.68 o                         
   8   2  13          1.57          5.98         2.01 o                         
   9   2  13          0.53         -0.39         2.22 o                         
  10   2  13          2.17         -2.28         2.28 o                         
  11   2  13          3.00          4.01         2.81 o                         
 -16   3  13         10.07         14.71         3.93 o                         
 -15   3  13          8.26          9.91         2.91 o                         
 -14   3  13          0.29         -1.40         1.74 o                         
 -13   3  13          1.07         -0.10         1.53 o                         
 -12   3  13         39.43         51.86         2.67 o                         
 -11   3  13         58.04         54.61         2.58 o                         
 -10   3  13          0.07          0.77         1.01 o                         
  -9   3  13          6.10          3.47         1.01 o                         
  -8   3  13          4.32          5.25         1.03 o                         
  -7   3  13         79.85         75.24         3.08 o                         
  -6   3  13         94.02        105.65         3.93 o                         
  -5   3  13        209.73        184.24         4.68 o                         
  -4   3  13          5.77          1.04         0.78 o                         
  -3   3  13         34.17         40.88         1.82 o                         
  -2   3  13        211.75        213.51         4.95 o                         
  -1   3  13         11.43         12.33         1.07 o                         
   0   3  13         31.53         22.14         1.33 o                         
   1   3  13         30.29         36.65         2.22 o                         
   2   3  13         19.70         18.22         1.53 o                         
   3   3  13         35.90         40.16         2.20 o                         
   4   3  13         14.82         12.86         1.64 o                         
   5   3  13         31.61         30.76         2.42 o                         
   6   3  13         22.31         19.78         2.27 o                         
   7   3  13          2.26          4.65         1.80 o                         
   8   3  13          0.03         -1.65         1.65 o                         
   9   3  13          2.00         -1.34         1.95 o                         
  10   3  13          0.72          1.05         2.43 o                         
  11   3  13          0.77         -2.19         2.51 o                         
 -16   4  13          0.91         -0.80         2.91 o                         
 -15   4  13          0.08          2.96         2.37 o                         
 -14   4  13          4.29          5.31         2.15 o                         
 -13   4  13          4.84          3.36         1.75 o                         
 -12   4  13          6.41         10.02         1.63 o                         
 -11   4  13          0.11          0.95         1.09 o                         
 -10   4  13          1.76          0.64         1.09 o                         
  -9   4  13         12.92         10.02         1.23 o                         
  -8   4  13         68.28         76.20         3.06 o                         
  -7   4  13         16.45         14.95         1.36 o                         
  -6   4  13          4.88          4.57         1.06 o                         
  -5   4  13          5.85          4.89         1.02 o                         
  -4   4  13        414.35        410.57         9.31 o                         
  -3   4  13         64.53         66.71         3.32 o                         
  -2   4  13        220.43        199.40         4.96 o                         
  -1   4  13        694.93        667.68        13.95 o                         
   0   4  13          0.67         -0.88         0.88 o                         
   1   4  13         17.33         17.90         1.65 o                         
   2   4  13          6.84          4.20         1.21 o                         
   3   4  13          1.34         -0.65         1.17 o                         
   4   4  13          9.69         15.11         2.08 o                         
   5   4  13         39.86         27.30         2.70 o                         
   6   4  13         51.29         58.58         5.17 o                         
   7   4  13         48.84         39.37         3.59 o                         
   8   4  13          3.24          0.46         2.07 o                         
   9   4  13          0.00         -2.34         2.35 o                         
  10   4  13         22.12         26.18         3.71 o                         
  11   4  13          0.22         -4.58         4.88 o                         
 -15   5  13         13.17         12.67         2.76 o                         
 -14   5  13          0.01          1.77         2.25 o                         
 -13   5  13         10.09          9.38         2.12 o                         
 -12   5  13          0.13         -0.24         1.51 o                         
 -11   5  13          2.74          2.61         1.35 o                         
 -10   5  13          0.35          0.72         1.13 o                         
  -9   5  13         13.60         12.69         1.43 o                         
  -8   5  13          5.46          4.77         1.11 o                         
  -7   5  13         41.22         36.17         1.77 o                         
  -6   5  13         53.24         56.99         2.30 o                         
  -5   5  13        163.80        151.50         4.03 o                         
  -4   5  13        592.55        577.61        11.86 o                         
  -3   5  13        102.04        118.73         3.57 o                         
  -2   5  13        289.33        309.15         7.27 o                         
  -1   5  13         22.08         25.84         1.55 o                         
   0   5  13         54.77         62.12         2.75 o                         
   1   5  13         25.51         27.11         2.12 o                         
   2   5  13        187.99        210.93         6.70 o                         
   3   5  13         35.15         36.85         2.54 o                         
   4   5  13          2.90          3.08         1.52 o                         
   5   5  13         11.78         14.80         2.23 o                         
   6   5  13         29.29         46.93         3.84 o                         
   7   5  13          0.19          0.25         2.10 o                         
   8   5  13          5.66          0.20         2.50 o                         
   9   5  13         17.42         21.35         3.74 o                         
  10   5  13          4.10          3.74         3.48 o                         
 -15   6  13          0.11          1.56         2.48 o                         
 -14   6  13          5.75         11.50         2.59 o                         
 -13   6  13          0.96          3.60         2.27 o                         
 -12   6  13          5.43          6.68         2.40 o                         
 -11   6  13          0.05         -0.47         1.30 o                         
 -10   6  13          8.35          9.54         1.53 o                         
  -9   6  13         45.63         43.74         2.47 o                         
  -8   6  13         56.06         72.23         2.75 o                         
  -7   6  13          0.04         -0.05         0.97 o                         
  -6   6  13          3.02          2.65         0.96 o                         
  -5   6  13         13.78         11.30         1.32 o                         
  -4   6  13          1.17          1.57         0.90 o                         
  -3   6  13        320.20        349.14         7.59 o                         
  -2   6  13        304.33        328.64         7.42 o                         
  -1   6  13         66.95         62.36         2.58 o                         
   0   6  13         60.56         67.66         3.62 o                         
   1   6  13          1.45          1.70         1.41 o                         
   2   6  13          0.82          3.25         1.53 o                         
   3   6  13         17.51         20.00         2.11 o                         
   4   6  13         25.15         26.72         2.39 o                         
   5   6  13          0.35          0.94         1.87 o                         
   6   6  13          6.37          2.50         2.06 o                         
   7   6  13          4.94          1.57         2.62 o                         
   8   6  13         11.91         17.15         3.86 o                         
   9   6  13         17.02          9.78         6.57 o                         
  10   6  13          0.00          2.89         4.10 o                         
 -14   7  13          0.88         -0.59         2.31 o                         
 -13   7  13         19.52         26.50         3.05 o                         
 -12   7  13         13.00         14.12         2.42 o                         
 -11   7  13          0.04         -0.16         1.54 o                         
 -10   7  13          0.03          0.11         1.23 o                         
  -9   7  13          2.08          1.32         1.22 o                         
  -8   7  13          5.63          4.91         1.26 o                         
  -7   7  13          0.00          0.47         1.09 o                         
  -6   7  13         47.28         43.93         2.20 o                         
  -5   7  13         39.46         38.21         2.15 o                         
  -4   7  13         44.70         50.71         2.21 o                         
  -3   7  13        110.97        112.81         3.51 o                         
  -2   7  13         12.29         11.93         1.71 o                         
  -1   7  13          6.68          8.04         1.75 o                         
   0   7  13          0.14          1.70         1.63 o                         
   1   7  13          1.60          0.50         1.56 o                         
   2   7  13          5.34          9.91         1.95 o                         
   3   7  13         11.66         12.67         2.06 o                         
   4   7  13         15.94         17.88         2.29 o                         
   5   7  13          0.00         -0.63         1.74 o                         
   6   7  13          6.76          8.53         2.70 o                         
   7   7  13         13.42         14.66         3.38 o                         
   8   7  13          1.24          6.23         3.81 o                         
   9   7  13          4.34          6.46         4.06 o                         
 -13   8  13          2.06          1.22         2.39 o                         
 -12   8  13         11.41         21.48         3.23 o                         
 -11   8  13          0.85          2.48         1.89 o                         
 -10   8  13          1.74          0.31         1.47 o                         
  -9   8  13         13.38          9.78         1.54 o                         
  -8   8  13         30.94         35.36         2.74 o                         
  -7   8  13         43.07         39.92         2.25 o                         
  -6   8  13         30.06         34.88         2.08 o                         
  -5   8  13         96.16        103.01         3.60 o                         
  -4   8  13         18.19         23.45         2.00 o                         
  -3   8  13          0.53         -0.54         1.07 o                         
  -2   8  13          0.66          1.97         1.42 o                         
  -1   8  13          0.08          0.88         1.50 o                         
   0   8  13         97.89        118.83         5.34 o                         
   1   8  13          7.12          7.32         1.84 o                         
   2   8  13          1.00          0.79         1.75 o                         
   3   8  13          5.51          3.75         2.02 o                         
   4   8  13          0.24          0.90         2.07 o                         
   5   8  13          1.55         -0.08         2.19 o                         
   6   8  13         39.80         51.05         4.97 o                         
   7   8  13          0.00          2.46         3.14 o                         
   8   8  13          0.94          4.71         3.76 o                         
 -13   9  13          0.05         -0.14         2.81 o                         
 -12   9  13          0.25         -0.09         2.16 o                         
 -11   9  13         21.78         33.25         3.29 o                         
 -10   9  13         26.44         33.27         2.96 o                         
  -9   9  13          4.87          1.38         1.78 o                         
  -8   9  13          9.19          8.57         1.74 o                         
  -7   9  13         15.53         12.97         1.80 o                         
  -6   9  13         47.27         58.48         2.87 o                         
  -5   9  13          2.20          1.47         1.32 o                         
  -4   9  13          4.07          2.36         1.55 o                         
  -3   9  13         70.33         85.24         4.43 o                         
  -2   9  13         18.67         16.85         2.52 o                         
  -1   9  13          4.12          1.95         1.82 o                         
   0   9  13         19.37         12.29         2.51 o                         
   1   9  13         35.80         38.79         3.20 o                         
   2   9  13         15.91         15.00         2.63 o                         
   3   9  13          1.69          1.23         2.14 o                         
   4   9  13          0.11         -1.81         2.54 o                         
   5   9  13         17.52         16.88         3.41 o                         
   6   9  13         26.13         28.85         4.86 o                         
   7   9  13          7.34          5.88         3.81 o                         
 -11  10  13          0.63         -0.10         2.23 o                         
 -10  10  13          1.60          2.42         2.43 o                         
  -9  10  13          1.69          0.99         2.16 o                         
  -8  10  13          0.54          2.34         1.88 o                         
  -7  10  13          8.61          9.63         1.97 o                         
  -6  10  13          4.79          1.64         1.71 o                         
  -5  10  13          0.06         -0.56         1.60 o                         
  -4  10  13          4.22          3.27         2.03 o                         
  -3  10  13          0.36         -0.17         1.86 o                         
  -2  10  13         12.97          7.70         2.37 o                         
  -1  10  13          8.21          6.86         2.31 o                         
   0  10  13          2.26          4.08         2.18 o                         
   1  10  13          6.57          5.33         2.52 o                         
   2  10  13         28.04         25.12         3.75 o                         
   3  10  13          8.02         10.72         3.25 o                         
   4  10  13         63.05         71.38         5.82 o                         
   5  10  13          1.57         -3.02         3.02 o                         
   6  10  13          0.08          4.23         3.58 o                         
 -10  11  13          0.14         -2.46         2.46 o                         
  -9  11  13         27.30         36.68         3.77 o                         
  -8  11  13          0.27          6.42         2.44 o                         
  -7  11  13          4.26          2.58         2.33 o                         
  -6  11  13          1.27          2.41         2.27 o                         
  -5  11  13          0.77          0.44         2.39 o                         
  -4  11  13          2.16          1.95         2.16 o                         
  -3  11  13          6.08          3.66         2.91 o                         
  -2  11  13          0.54         -3.15         3.15 o                         
  -1  11  13          0.90          1.35         2.83 o                         
   0  11  13          1.95          7.47         3.46 o                         
   1  11  13         15.17         14.19         3.39 o                         
   2  11  13         14.07          9.71         3.33 o                         
   3  11  13          3.08          6.00         3.28 o                         
   4  11  13          0.25          1.72         3.14 o                         
   5  11  13          4.09          1.11         4.15 o                         
  -8  12  13          1.11          3.41         2.98 o                         
  -7  12  13          3.45          5.05         3.00 o                         
  -6  12  13          0.28          1.51         2.63 o                         
  -5  12  13          5.66         11.06         3.42 o                         
  -4  12  13          0.51          2.64         3.07 o                         
  -3  12  13          3.01         -0.20         4.32 o                         
  -2  12  13          0.67          1.71         3.25 o                         
  -1  12  13          3.56          1.57         3.50 o                         
   0  12  13          2.45          1.55         3.29 o                         
   1  12  13          7.95          7.88         3.73 o                         
   2  12  13         21.89         26.47         5.79 o                         
   3  12  13          1.54          1.14         3.43 o                         
  -5  13  13          0.52         -2.18         3.29 o                         
  -4  13  13          0.04         -0.11         4.93 o                         
  -3  13  13          7.79         10.42         4.38 o                         
  -2  13  13          0.21          2.31         3.58 o                         
  -1  13  13          0.72         -2.49         3.50 o                         
   0  13  13          2.34          2.10         3.88 o                         
 -14   0  14          3.39          5.67         2.65 o                         
 -12   0  14         14.07         24.55         2.60 o                         
 -10   0  14        286.58        325.26        10.74 o                         
  -8   0  14        350.96        400.51        12.60 o                         
  -6   0  14         82.41         72.94         4.00 o                         
  -4   0  14        179.78        176.40         6.17 o                         
  -2   0  14        110.04        141.56         5.61 o                         
   0   0  14        269.33        291.10         9.26 o                         
   2   0  14        495.11        497.56        18.02 o                         
   4   0  14          0.00          1.96         1.91 o                         
   6   0  14          6.12          8.87         2.62 o                         
   8   0  14         17.58         31.61         6.35 o                         
  10   0  14          8.15          6.41         4.52 o                         
 -15   1  14          1.20          2.75         3.14 o                         
 -14   1  14          4.30         -0.19         1.70 o                         
 -13   1  14         13.09          9.78         1.83 o                         
 -12   1  14          0.13          1.35         1.25 o                         
 -11   1  14          8.99         12.39         1.62 o                         
 -10   1  14        132.62        146.40         4.23 o                         
  -9   1  14         66.60         62.07         2.54 o                         
  -8   1  14         25.77         21.58         1.46 o                         
  -7   1  14        145.96        150.41         5.75 o                         
  -6   1  14        240.54        225.02         5.93 o                         
  -5   1  14          3.14          4.72         0.95 o                         
  -4   1  14        178.79        145.86         3.79 o                         
  -3   1  14         98.94        116.99         3.49 o                         
  -2   1  14        305.87        255.03         5.82 o                         
  -1   1  14          4.23          1.53         0.82 o                         
   0   1  14         63.54         56.67         2.30 o                         
   1   1  14         13.51         11.24         1.53 o                         
   2   1  14        185.24        193.11         5.41 o                         
   3   1  14         24.20         23.32         1.90 o                         
   4   1  14         72.95         65.88         3.37 o                         
   5   1  14          5.03          3.00         1.55 o                         
   6   1  14          9.92          4.85         1.74 o                         
   7   1  14         25.74         21.08         2.52 o                         
   8   1  14          0.88         -0.20         1.96 o                         
   9   1  14          1.12          2.69         2.77 o                         
  10   1  14          0.79          0.36         2.74 o                         
  11   1  14          0.97          0.38         3.20 o                         
 -16   2  14          0.54         -2.94         4.71 o                         
 -15   2  14          1.16          5.40         2.34 o                         
 -14   2  14          0.46          0.78         1.80 o                         
 -13   2  14          6.74          5.69         1.73 o                         
 -12   2  14         13.30         16.65         2.01 o                         
 -11   2  14          3.82          2.56         1.24 o                         
 -10   2  14         25.13         30.19         1.97 o                         
  -9   2  14         41.22         38.79         2.15 o                         
  -8   2  14         13.80         10.98         1.31 o                         
  -7   2  14         28.67         30.82         1.97 o                         
  -6   2  14         43.81         40.00         1.80 o                         
  -5   2  14          0.16          1.14         0.77 o                         
  -4   2  14        116.30        107.37         3.35 o                         
  -3   2  14        219.23        174.76         4.48 o                         
  -2   2  14          1.84          1.96         0.83 o                         
  -1   2  14        167.70        175.73         4.46 o                         
   0   2  14        105.66        103.74         3.51 o                         
   1   2  14        815.47        805.19        18.88 o                         
   2   2  14          5.54          5.71         1.23 o                         
   3   2  14         99.08        106.80         5.19 o                         
   4   2  14        109.57        127.87         6.02 o                         
   5   2  14         51.78         41.98         3.23 o                         
   6   2  14         10.81         10.04         2.14 o                         
   7   2  14          0.16          3.23         1.89 o                         
   8   2  14          2.34          2.22         2.13 o                         
   9   2  14          0.09         -0.58         2.53 o                         
  10   2  14          0.53          1.77         3.00 o                         
 -16   3  14          0.12          1.63         3.24 o                         
 -15   3  14          0.16         -2.26         2.26 o                         
 -14   3  14          1.63          2.55         2.12 o                         
 -13   3  14          4.88          3.62         1.53 o                         
 -12   3  14         97.43         96.90         5.07 o                         
 -11   3  14          0.85          0.73         1.23 o                         
 -10   3  14         33.79         40.36         2.24 o                         
  -9   3  14          9.53          8.83         1.34 o                         
  -8   3  14          0.03         -0.47         0.94 o                         
  -7   3  14         14.83         15.26         1.42 o                         
  -6   3  14        648.80        593.22        13.54 o                         
  -5   3  14         41.41         42.65         2.01 o                         
  -4   3  14         73.40         70.99         2.59 o                         
  -3   3  14         45.07         50.94         2.22 o                         
  -2   3  14        258.31        259.82         6.21 o                         
  -1   3  14         55.21         61.69         2.41 o                         
   0   3  14         45.84         35.13         1.81 o                         
   1   3  14          0.90         -0.08         1.03 o                         
   2   3  14          0.33         -0.04         1.18 o                         
   3   3  14         21.54         25.04         2.05 o                         
   4   3  14         24.18         30.08         2.39 o                         
   5   3  14          0.14         -1.33         1.61 o                         
   6   3  14         13.95         24.75         2.91 o                         
   7   3  14          5.21          3.60         2.26 o                         
   8   3  14          0.13          2.32         2.54 o                         
   9   3  14          0.01          2.46         2.75 o                         
  10   3  14          1.01          2.55         3.11 o                         
 -15   4  14          5.51          6.48         2.53 o                         
 -14   4  14          6.22          9.66         2.40 o                         
 -13   4  14          1.58          5.14         1.88 o                         
 -12   4  14         39.76         49.96         2.81 o                         
 -11   4  14         10.55         12.60         1.72 o                         
 -10   4  14         49.16         52.41         2.93 o
[truncated: 162,649 more chars]
